# Supplementary material for: L-tryptophan and copper interactions linked to reduced colibactin genotoxicity in pks+ Escherichia coli
Source: mSystems. 2024 Sep 12;9(10):e00992-24. doi: 10.1128/msystems.00992-24 (PMC11495049; doi:10.1128/msystems.00992-24)
Supplement: Table S1 — Metabolite abundances. [file msystems.00992-24-s0002.xlsx]

## Sheet: A
Supplementary Table 1A Time series of 1515 metabolite abundances in E. coli ATCC-25922 cultures in CMG or MM29 medium. Table includes metabolite ID, mass-to-charge (m/z), retention time (rt), number of peaks (npeaks), and the metabolite abundance in either CMG or MM29 medium sampled at 6 time points: 0, 4, 8, 22, 25, 29h. Metabolite abundances are based on peak areas of MS1 extracted ion chromato…
ID	mz	mzmin	mzmax	rt	rtmin	rtmax	npeaks	X210308_CMG_MM	CMG_0h	CMG_4h	CMG_8h	CMG_22h	CMG_25h	CMG_29h	MM29_0h	MM29_4h	MM29_8h	MM29_22h	MM29_25h	MM29_29h
M224T186	224.104	224.074	224.113	185.828	159.008	210.023	15	15	3.29046e+07	2.26826e+07	3.39419e+07	3.72948e+07	3.769e+07	3.859e+07	3.64438e+07	1.78009e+07	1.27951e+07	1.10771e+07	1.09532e+07	1.04143e+07
M541T326	541.281	541.28	541.281	326.404	326.358	326.501	3	3	3.43478e+06	2.21001e+06	2.10817e+06	2.29571e+06	2.2104e+06	2.55709e+06	1.72912e+06	1.33568e+06	1.24849e+06	1.20757e+06	1.51423e+06	1.01391e+06
M176T179	176.109	176.097	176.11	179.294	178.782	182.266	11	11	2.02285e+07	1.9549e+07	1.74847e+07	1.62371e+07	1.99593e+07	2.03685e+07	8.6168e+06	8.99078e+06	9.35694e+06	1.6622e+07	1.65792e+07	8.71349e+06
M157T378	157.134	157.133	157.134	378.334	378.063	378.409	3	3	96870.3	652470	2.97276e+06	4.71416e+06	5.26772e+06	6.05712e+06	24009.4	80714.7	224590	65724.2	131446	40029.2
M233T236	233.113	233.113	233.113	235.957	235.632	236.162	3	3	3.83523e+06	2.24359e+06	2.7833e+06	3.05636e+06	3.49893e+06	4.39275e+06	142676	183638	19267.4	110032	127349	104757
M209T150	209.154	209.154	209.182	150.372	150.078	153.284	12	12	7.34068e+07	7.44203e+07	113442916	5.42595e+07	6.42636e+07	7.55384e+07	3.32254e+07	4.306e+07	8.41694e+07	5.26713e+07	2.59891e+07	6.965e+07
M204T230	204.123	204.123	204.123	229.558	228.862	231.313	6	6	1.52118e+07	8.59729e+06	1.31274e+07	1.64567e+07	1.64679e+07	2.07117e+07	242197	65657.2	96252.5	139252	343800	118066
M386T150	386.321	386.317	386.326	149.845	149.377	150.196	15	15	5.14919e+07	5.03054e+07	7.59178e+07	3.70211e+07	4.23102e+07	4.84252e+07	2.89979e+07	3.34893e+07	6.35631e+07	3.89119e+07	6.30279e+06	5.29303e+07
M244T160	244.19	244.186	244.191	160.318	153.301	164.643	15	15	3.10847e+08	3.43725e+08	5.31538e+08	3.48752e+08	329539891	5.10603e+08	2.50314e+08	302171669	5.759e+08	347872002	6.13044e+07	3.16002e+08
M226T152	226.18	226.18	226.18	152.082	151.087	153.754	10	10	1.90196e+08	2.03611e+08	3.16118e+08	1.78212e+08	182051554	2.54708e+08	1.06269e+08	1.43587e+08	2.88247e+08	1.77806e+08	2.89239e+07	1.86803e+08
M616T276	616.333	616.333	616.333	275.776	275.064	277.029	6	6	3.30945e+06	1.91911e+06	3.15311e+06	4.1861e+06	4.78175e+06	6.26747e+06	0	0	0	10736.7	0	0
M266T165	266.157	266.119	266.171	164.653	161.101	176.459	15	15	1.20212e+07	1.50354e+07	1.95782e+07	1.87976e+07	1.76312e+07	2.40202e+07	1.60816e+07	2.07773e+07	2.9764e+07	2.78093e+07	1.38969e+07	2.98898e+07
M227T152	227.183	227.182	227.183	151.89	151.364	154.741	6	6	2.6369e+07	2.82751e+07	4.3902e+07	2.31746e+07	2.59478e+07	3.71741e+07	1.42437e+07	1.88871e+07	4.0673e+07	2.41674e+07	4.23133e+06	2.76251e+07
M236T238	236.095	236.094	236.095	237.626	235.773	243.375	6	6	2.07593e+07	1.37986e+07	1.98937e+07	2.51527e+07	2.91427e+07	3.90483e+07	43585.9	103768	36680	22192.5	0	16348.7
M252T209	252.123	252.123	252.123	209.21	208.039	213.456	9	9	4.51806e+07	3.39265e+07	4.6129e+07	5.88032e+07	6.1791e+07	8.17456e+07	552919	651709	518322	537675	650013	779971
M315T270	315.343	315.341	315.345	270.25	268.907	270.77	15	15	2.29156e+06	1.55586e+06	2.63077e+06	2.31526e+06	2.52554e+06	2.56018e+06	2.41488e+06	3.68655e+06	2.13302e+06	3.63048e+06	2.26742e+06	2.32512e+06
M502T379	502.298	502.296	502.324	378.714	377.851	379.113	9	9	1.9932e+06	2.13958e+06	2.31614e+06	2.84397e+06	2.43281e+06	2.67161e+06	1.41124e+06	1.60714e+06	1.54986e+06	1.87425e+06	1.74631e+06	1.70495e+06
M216T168	216.165	216.152	216.17	168.486	166.634	169.822	15	15	2.56774e+07	2.99935e+07	3.67031e+07	3.33472e+07	3.79563e+07	5.56315e+07	2.69567e+07	2.91711e+07	4.13003e+07	4.24388e+07	1.22755e+07	2.92168e+07
M228T155	228.196	228.196	228.196	155.024	153.198	159.838	15	15	3.91238e+08	3.74057e+08	6.05647e+08	2.48474e+08	2.90745e+08	3.8068e+08	1.53406e+08	2.15384e+08	4.06526e+08	2.23858e+08	5.83663e+07	3.24777e+08
M176T375	176.092	176.092	176.092	375.262	372.106	378.203	3	3	5.69383e+06	4.72881e+06	5.63174e+06	6.47046e+06	8.48905e+06	1.04521e+07	386246	556477	547040	485596	555277	476136
M198T545	198.16	198.16	198.16	544.762	544.691	544.88	3	3	1.15929e+06	1.69353e+06	1.96792e+06	2.67328e+06	2.48533e+06	2.78247e+06	1.29572e+06	1.4958e+06	1.55557e+06	1.74077e+06	1.68576e+06	1.38249e+06
M272T155	272.219	272.214	272.221	154.644	153.422	156.174	6	6	8.17523e+06	8.14439e+06	1.2446e+07	8.03179e+06	8.76168e+06	1.2291e+07	6.02009e+06	8.05811e+06	1.28649e+07	9.04871e+06	2.36984e+06	8.41124e+06
M191T154	191.174	191.17	191.179	153.716	152.9	154.546	15	15	1.27898e+08	1.50427e+08	1.11696e+08	8.05522e+07	1.11133e+08	8.75375e+07	9.59208e+07	9.56733e+07	9.32058e+07	7.66431e+07	1.68426e+08	8.90054e+07
M55T156	55.0549	55.0549	55.0551	155.922	154.417	158.562	6	6	3.9421e+06	4.04028e+06	5.7902e+06	3.77163e+06	4.12326e+06	6.14056e+06	2.5546e+06	3.971e+06	5.60252e+06	3.58425e+06	1.89798e+06	3.61918e+06
M439T166	439.355	439.354	439.357	166.387	164.33	167.717	8	8	888873	1.46217e+06	2.16476e+06	1.06099e+06	508799	1.91095e+06	873603	898011	2.17544e+06	1.35752e+06	33433.4	1.3768e+06
M230T165	230.131	230.099	230.158	165.437	155.683	167.855	6	6	3.73927e+07	4.49956e+07	6.25858e+07	5.59805e+07	4.76562e+07	8.60661e+07	5.9809e+07	6.56947e+07	8.68525e+07	8.15902e+07	5.34336e+07	6.86369e+07
M217T168	217.176	217.168	217.181	168.115	166.778	169.371	8	8	2.42744e+06	2.82274e+06	3.82032e+06	3.36782e+06	3.80385e+06	6.04917e+06	3.13764e+06	3.41064e+06	4.7642e+06	4.8771e+06	1.42441e+06	3.40799e+06
M540T325	540.281	540.277	540.286	325.289	323.938	325.724	13	13	1.9565e+07	1.94107e+07	1.83526e+07	1.80031e+07	2.04453e+07	1.91487e+07	7.81684e+06	6.53159e+06	6.35348e+06	6.69934e+06	7.23921e+06	5.48903e+06
M482T353	482.344	482.343	482.351	352.608	352.325	352.893	6	6	1.4185e+06	1.01245e+06	1.06962e+06	483532	582187	509182	662462	663860	633903	544030	531736	478531
M232T174	232.093	232.077	232.124	174.276	172.857	179.654	15	15	2.45362e+07	2.53312e+07	2.52664e+07	25762124	2.85476e+07	28781827	6.62257e+06	7.5192e+06	9.81931e+06	1.74183e+07	1.6486e+07	1.78561e+07
M234T247	234.096	234.085	234.114	247.135	236.516	248.013	15	15	1.78774e+07	1.85448e+07	1.71418e+07	1.87517e+07	1.7351e+07	1.8812e+07	2.16482e+07	2.42639e+07	2.29164e+07	2.80092e+07	2.82302e+07	2.59687e+07
M408T150	408.307	408.241	408.313	149.892	149.264	156.731	11	11	6.26196e+06	6.09623e+06	9.3664e+06	3.48642e+06	3.56427e+06	8.80737e+06	2.70765e+06	4.84693e+06	7.48184e+06	5.36339e+06	700725	6.78295e+06
M332T154	332.279	332.279	332.279	154.328	154.125	154.876	15	15	4.83371e+08	6.05486e+08	3.83323e+08	3.08405e+08	4.17773e+08	3.08444e+08	4.47382e+08	432256141	3.54424e+08	2.89928e+08	6.97828e+08	3.14736e+08
M199T159	199.18	199.179	199.185	159.407	154.417	161.654	15	15	8.27515e+06	8.15419e+06	9.89641e+06	7.14719e+06	8.10078e+06	1.03474e+07	6.95088e+06	7.81553e+06	9.67781e+06	9.51009e+06	4.11327e+06	7.62128e+06
M333T154	333.283	333.282	333.283	154.281	154.125	154.731	15	15	9.6064e+07	120243333	7.55089e+07	6.10229e+07	8.27172e+07	6.08714e+07	8.77191e+07	8.58446e+07	6.93992e+07	5.69146e+07	1.39102e+08	6.17836e+07
M200T164	200.165	200.164	200.166	163.78	161.121	164.815	6	6	3.02153e+07	2.7571e+07	5.1118e+07	1.90678e+07	2.14476e+07	3.35694e+07	1.44675e+07	2.04021e+07	3.6946e+07	1.89627e+07	6.32638e+06	2.89619e+07
M355T151	355.336	355.292	355.342	151.393	150.556	153.178	13	13	6.68172e+06	5.42023e+06	1.03064e+07	4.89982e+06	2.91848e+06	5.4595e+06	3.54494e+06	5.28762e+06	8.63165e+06	5.43659e+06	818984	5.09443e+06
M373T194	373.226	373.175	373.234	194.311	192.991	200.539	15	15	1.12006e+07	7.76338e+06	7.97617e+06	8.54899e+06	7.28987e+06	6.9443e+06	9.57004e+06	9.51157e+06	9.75788e+06	9.91842e+06	9.9494e+06	8.95995e+06
M314T271	314.341	314.336	314.341	270.575	269.323	271.277	12	12	1.2977e+07	9.18619e+06	1.34843e+07	1.18539e+07	1.42984e+07	1.33959e+07	1.36787e+07	1.88907e+07	1.19694e+07	1.75708e+07	1.22137e+07	1.21077e+07
M153T153	153.126	153.111	153.127	153.43	153.057	155.707	6	6	1.01117e+07	1.181e+07	9.48649e+06	7.64218e+06	9.84994e+06	1.14864e+07	8.12077e+06	1.12449e+07	1.17237e+07	6.83215e+06	1.22997e+07	7.69048e+06
M275T188	275.16	275.158	275.181	188.466	161.09	195.224	15	15	2.84124e+07	1.96611e+07	2.66414e+07	2.72335e+07	2.67227e+07	3.00921e+07	1.70182e+06	2.21982e+06	2.49703e+06	1.55488e+06	1.83247e+06	1.63909e+06
M354T152	354.334	354.302	354.337	151.742	151.625	152.902	9	9	2.64244e+07	2.18065e+07	4.23942e+07	2.09569e+07	1.35074e+07	2.69172e+07	1.3857e+07	1.90946e+07	3.4272e+07	2.20426e+07	4.47952e+06	2.05245e+07
M289T302	289.137	289.052	289.139	301.925	301.227	322.348	15	15	5.68725e+06	4.81771e+06	5.36943e+06	6.07263e+06	7.38687e+06	8.00324e+06	5.62657e+06	4.80312e+06	4.87826e+06	5.52187e+06	5.71499e+06	7.27556e+06
M477T362	477.195	477.194	477.195	361.811	340.064	368.295	9	9	0	81641.7	5.8457e+06	41516.7	6.36827e+06	2.1428e+06	4.51023e+06	4.83488e+06	4.22963e+06	821007	4.10314e+06	17348.2
M168T195	168.121	168.121	168.122	195.202	194.993	195.9	15	15	8.15827e+07	8.0229e+07	7.21121e+07	7.58619e+07	6.91785e+07	7.64769e+07	6.72665e+07	7.08853e+07	5.12408e+07	6.79674e+07	5.07125e+07	5.37479e+07
M393T150	393.286	393.284	393.286	149.956	149.754	150.495	15	15	1.60095e+07	1.19313e+07	1.11484e+07	1.60252e+07	1.39822e+07	1.00534e+07	1.39759e+07	1.29139e+07	1.39912e+07	1.46573e+07	1.39811e+07	1.69722e+07
M481T352	481.338	481.337	481.338	352.23	350.863	353.018	14	14	6.63169e+06	5.48663e+06	4.51482e+06	3.46424e+06	4.15978e+06	3.83717e+06	2.28473e+06	2.15294e+06	2.07019e+06	1.64665e+06	1.63335e+06	1.38526e+06
M171T270	171.081	171.079	171.084	270.495	267.946	272.232	15	15	6.5365e+07	5.86164e+07	5.50083e+07	5.70363e+07	6.6217e+07	6.96451e+07	7.02245e+07	6.51553e+07	5.08436e+07	6.01612e+07	5.30468e+07	8.46056e+07
M218T172	218.048	218.048	218.134	171.891	161.779	197.526	20	20	1.11408e+07	1.3606e+07	1.31568e+07	1.20167e+07	1.28577e+07	1.30321e+07	4.34519e+06	7.28264e+06	7.03756e+06	3.78524e+06	3.94295e+06	1.6523e+07
M424T158	424.334	424.321	424.362	157.869	154.417	160.949	12	12	1.88112e+06	3.1469e+06	3.53098e+06	2.81938e+06	2.68054e+06	5.46932e+06	4.15019e+06	3.78915e+06	4.84791e+06	3.29838e+06	2.3209e+06	3.47531e+06
M360T151	360.282	360.216	360.292	150.692	149.817	159.483	15	15	5.36015e+06	1.2264e+07	4.12381e+06	9.60302e+06	1.19731e+07	1.25157e+07	8.63656e+06	8.78771e+06	4.14983e+06	3.47261e+06	7.20137e+06	3.05414e+06
M338T151	338.316	338.175	338.341	150.707	124.855	160.548	16	16	6.68487e+07	4.89339e+07	9.93076e+07	1.86897e+07	1.67602e+07	39435251	1.62954e+07	2.55044e+07	8.31818e+07	4.50405e+07	1.09098e+07	3.90641e+07
M337T155	337.235	337.232	337.306	154.979	153.728	156.872	15	15	1.45106e+07	1.78555e+07	1.42966e+07	8.5528e+06	1.05581e+07	1.00324e+07	1.65663e+07	1.21899e+07	1.12711e+07	1.07883e+07	2.86776e+07	1.19883e+07
M251T292	251.039	251.036	251.046	292.172	282.133	298.555	12	12	3.0697e+06	2.3576e+06	2.7242e+06	2.96304e+06	5.38885e+06	6.42193e+06	2.59178e+06	2.89243e+06	3.04051e+06	3.86718e+06	2.84771e+06	5.85977e+06
M663T140	663.452	663.451	663.452	140.418	140.187	140.587	13	13	2.76022e+06	2.29878e+06	2.81143e+06	3.34545e+06	3.10103e+06	3.58907e+06	2.92065e+06	3.37014e+06	3.0853e+06	3.09477e+06	2.3783e+06	2.64878e+06
M288T153	288.253	288.253	288.253	152.754	152.163	153.422	14	14	8.433e+06	6.46929e+06	8.68323e+06	7.36972e+06	8.568e+06	7.56928e+06	9.65725e+06	5.9463e+06	5.90791e+06	1.21209e+07	4.0512e+06	1.79741e+07
M353T153	353.318	353.268	353.324	152.536	151.929	155.117	14	14	1.03096e+07	9.38301e+06	1.82564e+07	4.39006e+06	3.05003e+06	9.15743e+06	3.77786e+06	4.49802e+06	9.72609e+06	6.44117e+06	2.48813e+06	7.97097e+06
M69T156	69.0705	69.0699	69.0706	156.094	154.555	158.678	14	14	3.88079e+06	4.13474e+06	5.24309e+06	4.11405e+06	4.22527e+06	6.3547e+06	2.65879e+06	4.26442e+06	5.4063e+06	3.40211e+06	2.52442e+06	3.28741e+06
M352T153	352.313	352.264	352.321	153.04	152.042	156.104	15	15	4.20213e+07	3.51863e+07	7.60834e+07	1.98101e+07	1.43885e+07	3.87857e+07	1.74638e+07	1.9191e+07	4.1154e+07	2.81496e+07	1.19268e+07	3.4383e+07
M370T260	370.404	370.403	370.404	259.689	258.289	259.939	9	9	2.47266e+06	1.3223e+06	2.32199e+06	1.68608e+06	1.13427e+06	1.64982e+06	2.74772e+06	2.79879e+06	1.61776e+06	2.76112e+06	2.11564e+06	2.27857e+06
M404T154	404.206	404.205	404.208	154.142	153.895	154.731	15	15	106745619	1.12711e+08	104238064	1.0311e+08	1.03329e+08	7.99738e+07	1.05716e+08	9.02993e+07	8.25611e+07	1.1618e+08	1.08294e+08	1.10621e+08
M250T162	250.182	250.077	250.189	162.329	159.823	189.902	11	11	8.97814e+06	8.36096e+06	1.55241e+07	4.07672e+06	4.7473e+06	4.95612e+06	3.42974e+06	4.53276e+06	5.81179e+06	4.63737e+06	1.55209e+07	8.43966e+06
M680T141	680.479	680.479	680.479	140.543	140.326	140.727	15	15	1.22899e+07	1.07304e+07	1.2753e+07	1.45743e+07	1.39275e+07	1.53767e+07	1.43056e+07	1.59806e+07	1.42606e+07	1.43538e+07	1.17819e+07	1.20918e+07
M405T154	405.209	405.208	405.21	154.27	153.985	154.876	15	15	2.60809e+07	2.73172e+07	2.52205e+07	2.44935e+07	2.47894e+07	1.9249e+07	2.56399e+07	2.17536e+07	2.01712e+07	2.77664e+07	2.61409e+07	2.63444e+07
M390T157	390.295	390.242	390.303	156.737	153.627	162.083	13	13	5.89668e+06	6.64625e+06	2.40872e+06	2.49258e+06	7.43259e+06	7.64648e+06	4.53732e+06	3.2602e+06	3.05506e+06	2.61265e+06	8.61791e+06	1.89938e+06
M336T156	336.271	336.213	336.325	156.003	153.162	159.967	15	15	3.31396e+07	2.6017e+07	5.79865e+07	1.75933e+07	1.64387e+07	4.33882e+07	1.0328e+07	3.08797e+07	4.46542e+07	1.73192e+07	5.22684e+06	1.89675e+07
M638T142	638.304	638.304	638.305	141.733	141.587	141.895	15	15	1.25758e+07	1.28814e+07	1.28871e+07	1.27129e+07	1.26955e+07	1.18992e+07	1.272e+07	1.21516e+07	1.20613e+07	1.31299e+07	1.28178e+07	1.25667e+07
M202T167	202.14	202.116	202.143	166.619	166.347	167.304	15	15	3.7241e+07	5.52831e+07	6.03721e+07	5.94875e+07	5.58087e+07	5.28148e+07	2.74747e+07	4.78535e+07	5.07228e+07	6.11043e+07	6.24566e+07	5.51217e+07
M387T547	387.223	387.223	387.224	546.7	546.163	547.028	8	8	1.24834e+07	1.04606e+07	1.09525e+07	1.19125e+07	1.08426e+07	1.10404e+07	1.38263e+07	1.33608e+07	1.29908e+07	1.15158e+07	1.13501e+07	1.33887e+07
M184T289	184.075	184.064	184.106	288.881	261.168	291.691	18	18	3.05568e+07	3.28758e+07	3.31979e+07	7.3875e+07	7.32982e+07	7.28879e+07	2.1355e+07	2.38855e+07	2.43e+07	2.429e+07	2.34964e+07	2.33614e+07
M480T303	480.272	480.265	480.279	303.487	303.007	303.967	2	2	702344	923040	783618	965296	552332	675124	263684	338884	250440	324418	471806	484558
M289T163	289.173	289.137	289.258	162.998	151.772	188.683	16	16	9.83576e+06	8.03956e+06	9.53607e+06	1.10572e+07	6.85466e+06	1.9534e+07	1.59605e+06	8.26866e+06	8.65472e+06	1.98114e+06	1.42782e+06	2.9954e+06
M428T598	428.25	428.25	428.25	597.883	597.529	598.023	15	15	2.61306e+07	2.31052e+07	2.4068e+07	2.62294e+07	3.05966e+07	3.36946e+07	2.46622e+07	2.07657e+07	2.06e+07	2.43259e+07	2.08308e+07	3.79187e+07
M333T190	333.176	333.175	333.176	189.859	189.584	190.133	2	2	5.93822e+06	4.58908e+06	5.06205e+06	4.84836e+06	5.1876e+06	5.53812e+06	1.00474e+06	1.0478e+06	885203	927700	799263	1.08501e+06
M372T153	372.322	372.244	372.334	152.886	149.54	155.675	12	12	2.93432e+06	2.7025e+06	4.74411e+06	3.47308e+06	3.01913e+06	5.62517e+06	3.51852e+06	4.38326e+06	6.35697e+06	4.12599e+06	639158	2.2831e+06
M681T140	681.482	681.482	681.483	140.483	140.326	140.587	15	15	5.54709e+06	4.81336e+06	5.7647e+06	6.55733e+06	6.30445e+06	6.92684e+06	6.65553e+06	7.22429e+06	6.56224e+06	6.49867e+06	5.30995e+06	5.48843e+06
M187T157	187.117	187.11	187.12	156.862	155.232	160.678	5	5	2.35367e+06	3.08821e+06	3.12909e+06	3.72731e+06	3.36856e+06	5.27225e+06	4.19516e+06	7.26495e+06	6.28922e+06	3.05433e+06	2.13801e+06	2.36968e+06
M260T640	260.197	260.196	260.197	640.426	640.11	643.215	6	6	9.77155e+06	8.27432e+06	7.37205e+06	7.64095e+06	1.16712e+07	1.2973e+07	1.92271e+07	1.31725e+07	1.13374e+07	1.49467e+07	9.1247e+06	2.53396e+07
M224T273	224.127	224.126	224.127	272.731	271.876	274.041	9	9	1.36847e+07	1.30234e+07	1.44208e+07	1.84796e+07	1.64855e+07	2.11779e+07	1.00796e+06	774850	1.22391e+06	1.5391e+06	1.31007e+06	1.5199e+06
M346T158	346.241	346.227	346.268	157.788	155.666	158.573	15	15	6.57508e+06	8.19294e+06	7.30857e+06	6.54565e+06	8.87705e+06	9.41711e+06	5.95393e+06	7.39211e+06	6.97734e+06	5.55054e+06	9.57897e+06	5.44391e+06
M217T200	217.086	217.076	217.098	200.438	198.412	205.363	15	15	2.8269e+07	2.40995e+07	3.17548e+07	3.01002e+07	2.51595e+07	3.60469e+07	3.50045e+07	2.74678e+07	2.44874e+07	2.59721e+07	2.03186e+07	2.18521e+07
M207T163	207.102	207.088	207.106	162.802	159.285	181.779	7	7	1.5075e+07	1.24451e+07	1.51319e+07	1.77079e+07	1.79256e+07	1.88886e+07	3.60672e+06	4.88855e+06	5.19743e+06	5.04398e+06	4.47852e+06	4.70396e+06
M370T156	370.323	370.262	370.331	156.174	154.678	159.145	9	9	2.17767e+07	2.18207e+07	1.92972e+07	9.92939e+06	9.03375e+06	1.30624e+07	3.98003e+06	5.94828e+06	1.07202e+07	7.24276e+06	2.19894e+06	6.5647e+06
M201T193	201.114	201.045	201.121	192.505	167.64	194.005	17	17	6.71012e+07	6.77085e+07	6.87563e+07	7.09449e+07	7.56659e+07	7.956e+07	3.66355e+07	4.10223e+07	4.05767e+07	5.14632e+07	5.6369e+07	5.76446e+07
M312T148	312.324	312.322	312.325	148.463	148.261	148.927	9	9	3.37644e+06	2.98329e+06	5.1734e+06	4.29983e+06	4.22927e+06	7.60138e+06	2.97281e+06	6.9667e+06	5.66414e+06	3.71223e+06	2.13503e+06	2.24952e+06
M130T271	130.05	130.05	130.05	271.435	269.353	272.232	15	15	5.68869e+08	5.30411e+08	5.14537e+08	5.34034e+08	6.35278e+08	6.7643e+08	4.49227e+08	4.6938e+08	4.62756e+08	5.72609e+08	4.84747e+08	8.12589e+08
M102T418	102.091	102.09	102.093	418.351	418.148	419.23	7	7	7.25801e+06	7.25502e+06	6.90537e+06	9.42029e+06	9.444e+06	1.06959e+07	3.17406e+06	3.35305e+06	4.53562e+06	6.18724e+06	5.4031e+06	7.78001e+06
M57T153	57.0677	57.0603	57.0697	153.05	152.213	153.845	15	15	4.20351e+06	4.24019e+06	4.65162e+06	4.15008e+06	3.9211e+06	4.76263e+06	3.92701e+06	4.33134e+06	4.79397e+06	4.54252e+06	3.62068e+06	3.92547e+06
M254T291	254.053	254.053	254.054	291.13	290.318	291.381	6	6	1.596e+06	1.90298e+06	2.15063e+06	3.697e+06	3.60812e+06	4.16336e+06	4.57181e+06	4.66973e+06	4.54746e+06	4.97622e+06	4.92755e+06	5.60041e+06
M547T184	547.282	547.281	547.283	184.158	183.808	185.589	3	3	2.20446e+06	1.3711e+06	2.40555e+06	3.33954e+06	3.28274e+06	4.28229e+06	277477	226054	314689	241802	245417	252789
M429T598	429.253	429.253	429.253	598.133	598.026	598.581	12	12	5.4112e+06	4.88504e+06	5.05786e+06	5.42526e+06	6.68012e+06	7.22957e+06	5.14259e+06	4.33786e+06	4.2887e+06	5.12195e+06	4.13214e+06	8.04903e+06
M131T271	131.053	131.053	131.053	271.457	269.353	272.232	15	15	2.9288e+07	2.69138e+07	2.64288e+07	2.6893e+07	3.25696e+07	3.4989e+07	2.31204e+07	2.37554e+07	2.356e+07	2.95612e+07	2.44083e+07	4.23411e+07
M190T286	190.109	190.107	190.113	285.971	282.648	293.97	6	6	9.04031e+06	6.00016e+06	8.51984e+06	1.02612e+07	1.12498e+07	1.47582e+07	2.81959e+06	3.10891e+06	3.20807e+06	3.06274e+06	2.95641e+06	2.89927e+06
M414T595	414.234	414.234	414.234	595.327	595.107	595.629	15	15	1.25669e+07	1.16042e+07	1.15331e+07	1.28091e+07	1.63919e+07	1.73003e+07	1.70253e+07	1.42377e+07	1.38065e+07	1.72817e+07	1.43696e+07	2.81152e+07
M375T511	375.223	375.208	375.224	510.55	509.912	511.056	13	13	1.54024e+07	1.08051e+07	1.25762e+07	1.35985e+07	1.0365e+07	1.17429e+07	8.89663e+06	7.49275e+06	7.35113e+06	8.57845e+06	7.17266e+06	1.13203e+07
M172T268	172.079	172.078	172.08	267.832	266.1	270.154	6	6	5.06474e+06	4.7315e+06	4.73253e+06	4.84373e+06	5.79645e+06	6.14029e+06	5.48517e+06	5.37302e+06	4.66637e+06	5.67937e+06	4.96614e+06	7.4857e+06
M368T150	368.341	368.326	368.373	149.679	146.726	152.113	15	15	9.13943e+06	8.41829e+06	15251497	7.3725e+06	6.56098e+06	1.27082e+07	5.24179e+06	9.00725e+06	1.13592e+07	7.47128e+06	2.61382e+06	8.06997e+06
M592T352	592.297	592.297	592.297	351.775	351.349	352.201	2	2	0	239263	944300	86355.1	505758	64138.8	0	0	6638.8	0	8393.23	0
M259T271	259.092	259.092	259.092	271	268.931	271.954	15	15	1.16835e+08	1.07555e+08	1.02988e+08	1.09565e+08	1.28527e+08	1.35784e+08	8.24695e+07	8.78144e+07	8.76592e+07	1.12391e+08	9.64679e+07	1.68e+08
M253T528	253.092	253.089	253.098	528.204	525.564	529.261	7	7	5.52797e+06	4.98232e+06	5.32406e+06	5.87452e+06	8.92365e+06	9.47513e+06	5.46383e+06	4.61771e+06	5.00542e+06	6.15805e+06	5.41288e+06	7.34255e+06
M267T329	267.145	267.144	267.145	329.124	328.693	329.281	6	6	1.23514e+06	1.31146e+06	1.27389e+06	1.59879e+06	1.55112e+06	1.74131e+06	10856597	1.34686e+07	1.85371e+07	1.23938e+07	1.21717e+07	1.08375e+07
M622T300	622.341	622.339	622.341	300.38	299.973	300.667	7	7	3.0601e+06	3.41003e+06	2.60285e+06	3.19045e+06	4.29197e+06	5.58489e+06	76743.2	52009	29511	77859.1	20645.2	442739
M415T595	415.237	415.237	415.238	595.309	595.201	595.477	6	6	2.03013e+06	2.22404e+06	2.28491e+06	2.45395e+06	3.24948e+06	3.44627e+06	3.32048e+06	2.69768e+06	2.66309e+06	3.39171e+06	2.79467e+06	5.61799e+06
M325T415	325.162	325.148	325.173	415.28	413.637	415.597	12	12	2.793e+06	2.74516e+06	2.79006e+06	2.98668e+06	3.5703e+06	2.37499e+06	2.68929e+06	2.79883e+06	2.43492e+06	2.29213e+06	2.21396e+06	2.61572e+06
M241T165	241.097	241.091	241.123	164.752	163.839	165.235	12	12	7.47201e+06	9.1559e+06	8.46934e+06	9.02457e+06	8.62756e+06	9.5709e+06	7.1976e+06	1.07667e+07	1.03012e+07	9.63794e+06	1.00176e+07	1.01767e+07
M189T613	189.152	189.15	189.16	613.394	612.986	614.172	8	8	7.10075e+06	6.1122e+06	1.35611e+07	2.37047e+07	2.55294e+07	2.93658e+07	858368	534666	421262	508932	459221	805326
M76T543	76.0496	76.0421	76.057	543.234	542.958	543.562	15	15	2.75956e+07	2.82856e+07	3.20492e+07	2.89963e+07	4.50798e+07	4.74143e+07	2.56881e+07	2.22019e+07	2.12032e+07	2.61414e+07	2.03522e+07	4.70703e+07
M628T328	628.47	628.47	628.47	327.706	327.51	328.43	6	6	308408	362050	356332	387667	276386	256636	3.23133e+06	3.01764e+06	2.97015e+06	3.05434e+06	2.91203e+06	3.0627e+06
M228T523	228.159	228.153	228.163	523.226	521.475	526.743	15	15	8.25848e+07	8.11522e+07	8.17542e+07	8.30086e+07	1.04045e+08	1.13378e+08	9.11819e+07	9.01878e+07	9.54534e+07	1.03857e+08	9.66126e+07	1.14424e+08
M120T219	120.048	120.048	120.048	219.195	218.864	219.571	15	15	1616760929	1647013648	1606991023	1546601213	1477454289	1510559930	1656880165	1553979995	1599406020	1570062385	1519624000	1479448526
M394T152	394.311	394.192	394.327	151.506	150.461	179.189	17	17	4.36182e+06	3.58354e+06	3.23962e+06	4.18544e+06	3.72728e+06	3.94261e+06	4.42384e+06	9.18605e+06	9.32225e+06	4.14204e+06	3.75689e+06	4.92259e+06
M310T488	310.175	310.173	310.177	488.145	487.266	488.877	6	6	2.20788e+07	1.48772e+07	1.49916e+07	1.33951e+07	1.44212e+07	1.305e+07	2.64048e+07	1.84494e+07	1.78354e+07	1.67383e+07	1.52388e+07	1.54046e+07
M206T269	206.048	206.048	206.048	269.346	267.383	270.732	8	8	3.59323e+06	2.45994e+06	4.2311e+06	4.51137e+06	6.37547e+06	8.09674e+06	747773	327013	360098	477465	393262	593733
M554T460	554.372	554.371	554.374	460.36	456.739	466.81	9	9	4.82716e+06	4.55814e+06	4.53329e+06	4.80855e+06	4.0197e+06	4.35319e+06	5.21693e+06	5.44269e+06	5.71115e+06	4.92264e+06	5.95052e+06	5.16852e+06
M142T449	142.165	142.165	142.165	449.274	447.034	451.362	15	15	3.96683e+07	3.97905e+07	4.71795e+07	5.04232e+07	4.95094e+07	4.89311e+07	5.91975e+07	4.18237e+07	3.62549e+07	5.77491e+07	3.95849e+07	6.17449e+07
M590T269	590.31	590.307	590.319	268.908	268.043	271.389	6	6	1.68715e+06	1.84128e+06	1.73648e+06	2.03283e+06	2.0982e+06	2.57778e+06	4.24388e+06	5.67549e+06	5.26677e+06	5.03729e+06	5.36751e+06	4.96118e+06
M260T271	260.1	260.096	260.103	271.178	269.776	271.954	15	15	1.44411e+07	1.32564e+07	1.32761e+07	14415691	1.53132e+07	1.67492e+07	8.76333e+06	8.986e+06	9.26301e+06	1.19165e+07	1.03481e+07	1.81116e+07
M121T220	121.051	121.051	121.051	220.069	219.511	220.499	8	8	7.18236e+07	7.06832e+07	6.68054e+07	6.93894e+07	6.52757e+07	6.73552e+07	6.70143e+07	6.47867e+07	6.48053e+07	6.53533e+07	6.19784e+07	5.82826e+07
M642T351	642.385	642.385	642.386	351.477	351.19	351.64	9	9	4.36505e+06	4.47993e+06	3.85955e+06	3.95403e+06	5.82291e+06	6.23816e+06	1.32232e+06	1.23149e+06	1.36202e+06	1.56767e+06	1.54644e+06	1.44734e+06
M479T239	479.21	479.202	479.211	239.453	239.009	241.538	15	15	5.93641e+06	3.82933e+06	3.36639e+06	3.32376e+06	3.21769e+06	3.91617e+06	6.47295e+06	5.7526e+06	4.99899e+06	4.49442e+06	4.70862e+06	4.39783e+06
M272T558	272.16	272.16	272.16	558.006	557.56	558.224	15	15	1.78201e+07	1.5571e+07	1.64732e+07	1.81851e+07	2.30286e+07	2.46007e+07	2.86953e+07	2.45575e+07	2.40254e+07	2.84377e+07	2.40186e+07	3.99196e+07
M334T157	334.228	334.202	334.276	156.809	154.686	165.406	15	15	1.97682e+07	2.17359e+07	1.75758e+07	1.57482e+07	1.85311e+07	2.14007e+07	1.20712e+07	1.52904e+07	1.45733e+07	9.80257e+06	1.80227e+07	1.01421e+07
M652T354	652.495	652.495	652.496	354.082	352.893	354.418	9	9	5.19085e+06	5.03726e+06	4.83657e+06	4.87233e+06	5.21993e+06	5.22195e+06	1.97193e+06	1.91445e+06	2.02011e+06	2.17949e+06	2.11343e+06	2.39534e+06
M522T147	522.239	522.238	522.239	146.948	146.395	147.286	14	14	7.82223e+06	8.22836e+06	7.65348e+06	7.97272e+06	7.64621e+06	5.92402e+06	8.04345e+06	7.08351e+06	6.6384e+06	7.70634e+06	8.14651e+06	7.43284e+06
M277T157	277.231	277.106	277.237	157.485	157.05	180.853	12	12	1.17495e+07	8.62803e+06	3.64559e+06	9.43173e+06	2.30931e+07	2.33109e+07	2.30628e+07	3.37543e+06	1.09286e+07	2.22035e+07	1.75383e+06	1.77053e+07
M288T185	288.103	288.099	288.119	185.474	184.309	187.695	10	10	5.88315e+06	6.33627e+06	7.08048e+06	8.69164e+06	6.79111e+06	7.01184e+06	5.36602e+06	5.09464e+06	5.14423e+06	6.2467e+06	6.11512e+06	5.98631e+06
M546T546	546.298	546.293	546.308	545.904	544.769	546.47	15	15	7.14644e+06	6.40166e+06	6.21363e+06	6.93296e+06	7.56994e+06	8.14168e+06	1.04058e+07	9.35474e+06	9.61966e+06	1.04125e+07	9.2069e+06	1.1079e+07
M265T322	265.081	265.08	265.081	322.009	321.216	323.103	7	7	4.70998e+06	9.87612e+06	9.16427e+06	8.45889e+06	9.09298e+06	8.5838e+06	3.13931e+06	3.8554e+06	4.23953e+06	4.04495e+06	3.77248e+06	4.65732e+06
M547T535	547.262	547.258	547.296	534.89	533.845	549.122	13	13	5.86805e+06	5.31345e+06	5.66448e+06	5.82267e+06	6.8329e+06	6.63855e+06	3.19192e+06	2.84211e+06	2.87651e+06	3.09218e+06	2.95948e+06	4.96932e+06
M143T606	143.081	143.081	143.082	605.977	605.288	606.339	15	15	6.74769e+06	6.67818e+06	7.62944e+06	7.43541e+06	9.39703e+06	1.02641e+07	1.0198e+07	9.81604e+06	9.92867e+06	1.14788e+07	9.85202e+06	1.54867e+07
M389T490	389.233	389.194	389.239	490.037	488.795	491.365	12	12	4.4833e+06	2.66025e+06	3.27144e+06	2.90447e+06	3.58644e+06	4.856e+06	8.26997e+06	6.62148e+06	7.98161e+06	7.54433e+06	8.13018e+06	8.21531e+06
M127T503	127.123	127.123	127.123	502.756	502.673	502.946	6	6	1.7681e+07	1.99357e+07	2.14422e+07	2.10477e+07	2.10075e+07	2.11719e+07	1.40822e+07	1.41734e+07	1.51148e+07	1.48168e+07	1.56341e+07	1.37408e+07
M362T324	362.166	362.165	362.295	323.842	322.893	329.623	15	15	2.53613e+07	30870442	3.37835e+07	3.14456e+07	3.57594e+07	3.47912e+07	6.73134e+06	6.83202e+06	6.33244e+06	6.20959e+06	6.0007e+06	6.05289e+06
M388T547	388.234	388.232	388.235	546.747	546.258	547.146	13	13	2.75254e+06	2.37576e+06	2.52417e+06	2.70853e+06	2.49587e+06	2.31504e+06	2.99648e+06	2.9449e+06	2.85963e+06	2.64956e+06	2.60665e+06	2.95878e+06
M55T528	55.0513	55.0498	55.0561	527.907	527.289	528.439	9	9	8.99292e+06	9.02961e+06	8.43259e+06	7.58242e+06	7.40199e+06	6.83963e+06	3.99866e+06	3.90487e+06	3.78347e+06	3.67308e+06	3.74281e+06	3.67691e+06
M212T197	212.148	212.147	212.15	196.509	194.507	197.674	15	15	1.08267e+08	1.2943e+08	1.32016e+08	1.31328e+08	1.13644e+08	1.61847e+08	1.51571e+08	1.18236e+08	1.05007e+08	117276976	6.7571e+07	9.07029e+07
M267T290	267.077	267.076	267.079	289.936	287.365	291.274	15	15	5.37329e+06	6.08965e+06	5.95434e+06	6.90504e+06	6.51006e+06	6.6744e+06	9.8843e+06	1.22616e+07	1.07682e+07	7.84997e+06	6.35756e+06	6.8755e+06
M458T404	458.276	458.266	458.278	404.483	399.975	413.172	4	4	889496	1.16792e+06	1.38998e+06	1.56468e+06	3.78949e+06	2.71975e+06	1.44451e+06	1.6875e+06	1.75535e+06	1.90016e+06	1.91861e+06	1.91883e+06
M185T186	185.104	185.085	185.126	186.18	182.655	194.08	15	15	4.07762e+07	4.40044e+07	4.40932e+07	4.57194e+07	4.39972e+07	4.53249e+07	9.33011e+07	9.60789e+07	9.37818e+07	1.06234e+08	1.07408e+08	1.01121e+08
M538T428	538.396	538.395	538.397	428.093	427.632	428.89	8	8	3.08685e+06	3.14872e+06	3.27367e+06	3.4374e+06	3.42618e+06	3.65231e+06	3.60054e+06	4.30565e+06	3.50648e+06	3.86864e+06	3.68911e+06	3.93886e+06
M668T604	668.39	668.359	668.399	603.745	603.203	606.142	15	15	1.3681e+07	1.08004e+07	1.12918e+07	1.31983e+07	1.45336e+07	1.52633e+07	4.15185e+07	4.43884e+07	4.59729e+07	4.17111e+07	4.09988e+07	3.92582e+07
M148T488	148.097	148.097	148.097	488.196	487.774	488.944	15	15	3.26231e+07	2.50819e+07	2.50313e+07	2.70628e+07	3.61718e+07	3.94568e+07	3.80629e+07	3.06751e+07	3.02437e+07	3.60994e+07	3.14658e+07	4.11936e+07
M200T546	200.139	200.138	200.139	545.763	544.35	546.888	15	15	2.93702e+07	28726627	3.12592e+07	3.23749e+07	4.2001e+07	4.51304e+07	2.84301e+07	2.73803e+07	2.91435e+07	3.27079e+07	2.95634e+07	3.83353e+07
M239T505	239.112	239.109	239.114	504.993	504.748	505.563	11	11	8.55981e+06	7.69934e+06	8.42859e+06	8.85793e+06	1.04972e+07	1.1159e+07	1.74783e+07	9.81512e+06	1.04044e+07	1.40334e+07	1.07527e+07	1.95908e+07
M377T156	377.307	377.303	377.308	156.113	155.869	156.328	15	15	4.21745e+07	3.48865e+07	1.90893e+07	1.34426e+07	2.98839e+07	1.03692e+07	4.53783e+07	1.9843e+07	20970965	2.2862e+07	9.91741e+07	1.7671e+07
M501T379	501.292	501.292	501.293	379.391	378.853	379.935	15	15	6.69157e+06	7.27753e+06	7.86732e+06	9.4546e+06	8.11672e+06	9.55971e+06	5.41272e+06	6.15686e+06	6.26733e+06	6.75121e+06	6.50943e+06	6.23717e+06
M376T156	376.304	376.302	376.305	156.227	155.967	156.473	15	15	1.90069e+08	1.58428e+08	8.44691e+07	6.13715e+07	1.3441e+08	4.72139e+07	2.06143e+08	8.92293e+07	9.53537e+07	1.04926e+08	4.50048e+08	7.99663e+07
M229T283	229.064	229.064	229.064	283.273	282.85	284.492	11	11	7.27195e+07	7.2232e+07	6.73433e+07	6.79172e+07	9.10021e+07	104652460	1.01903e+08	1.08256e+08	1.06897e+08	1.25287e+08	1.01555e+08	141447536
M402T544	402.234	402.234	402.234	543.778	543.686	544.22	15	15	1.50028e+07	1.2679e+07	1.28031e+07	1.44724e+07	2.03662e+07	2.25583e+07	1.78556e+07	1.48797e+07	1.51745e+07	1.83745e+07	1.52401e+07	2.49171e+07
M261T510	261.159	261.144	261.189	509.898	508.603	510.732	10	10	5.83726e+07	4.75042e+07	4.19814e+07	3.63321e+07	3.71859e+07	8.8376e+06	7.7419e+06	5.8763e+06	5.11427e+06	9.48137e+06	6.13959e+06	2.72135e+07
M362T443	361.991	361.982	362.058	442.634	441.837	443.125	11	11	5.76772e+06	5.91319e+06	5.50345e+06	5.65918e+06	8.12162e+06	7.98201e+06	6.55127e+06	5.39596e+06	6.3086e+06	8.19178e+06	6.4576e+06	1.12354e+07
M208T323	208.155	208.155	208.155	322.938	322.061	323.464	6	6	3.31947e+06	3.64373e+06	4.03087e+06	3.12679e+06	3.08782e+06	2.65908e+06	1.4327e+07	1.3752e+07	1.424e+07	1.38608e+07	1.37796e+07	1.42087e+07
M669T604	669.396	669.363	669.402	603.759	603.482	606.281	15	15	4.7675e+06	3.61964e+06	3.96797e+06	4.62429e+06	4.94747e+06	5.31822e+06	1.50775e+07	1.6236e+07	1.6753e+07	1.50761e+07	1.48161e+07	1.42663e+07
M285T579	285.167	285.166	285.167	578.558	578.463	579.516	7	7	3.54412e+06	3.50369e+06	3.12412e+06	4.04436e+06	5.60592e+06	5.775e+06	3.64302e+06	3.35904e+06	3.33399e+06	4.84182e+06	4.13175e+06	6.6086e+06
M115T167	115.047	115.039	115.075	167.313	161.919	186.363	15	15	7.93976e+06	1.73607e+07	8.46882e+07	1.33044e+08	9.85889e+07	1.04633e+08	2.49191e+06	2.69735e+07	4.62848e+07	6.17072e+07	6.09787e+07	5.69236e+07
M326T488	326.147	326.147	326.147	487.723	487.42	487.991	15	15	3.6918e+07	26779530	2.59724e+07	2.29802e+07	3.52213e+07	3.61581e+07	6.25469e+07	4.2256e+07	4.07164e+07	4.54517e+07	3.51755e+07	4.73432e+07
M274T184	274.177	274.171	274.177	184.192	183.592	184.771	9	9	1.26377e+07	1.27111e+07	1.18254e+07	1.16986e+07	1.27644e+07	2.67639e+07	2.92867e+06	3.54623e+06	4.02052e+06	3.37536e+06	2.97874e+06	2.94974e+06
M303T267	303.105	303.086	303.13	266.574	263.979	290.36	7	7	1.77885e+06	4.18522e+06	6.19437e+06	5.52987e+06	6.76732e+06	6.83379e+06	3.95092e+06	1.8413e+07	4.13541e+06	1.90552e+06	1.99425e+06	1.51787e+06
M449T235	449.228	449.226	449.228	234.714	234.313	235.678	8	8	6.79932e+06	1.07427e+07	1.15446e+07	1.14502e+07	1.12404e+07	1.09664e+07	593368	728156	1.72144e+06	3.38123e+06	4.15677e+06	3.66615e+06
M381T156	381.261	381.25	381.262	156.244	155.863	156.635	15	15	7.45657e+06	6.74231e+06	4.25442e+06	3.53479e+06	6.61833e+06	4959183	1.00456e+07	5.15195e+06	5.67538e+06	5.82754e+06	2.31324e+07	4.62763e+06
M111T318	111.056	111.056	111.056	318.322	317.405	319.177	6	6	1.67151e+06	2.06088e+06	2.6022e+06	2.62483e+06	3.65081e+06	4.54345e+06	5.50408e+06	7.64384e+06	8.95788e+06	8.2932e+06	6.88902e+06	1.16467e+07
M670T603	670.399	670.393	670.4	603.209	595.617	603.857	6	6	661988	567676	754091	975824	980146	1.07312e+06	4.12654e+06	4.3531e+06	4.50665e+06	4.80511e+06	4.23253e+06	6.67445e+06
M446T683	446.242	446.242	446.243	682.739	682.371	683.356	8	8	1.80118e+06	1.68319e+06	1.45459e+06	2.01973e+06	3.10079e+06	3.7723e+06	2.49071e+06	1.77627e+06	1.62329e+06	2.55567e+06	1.67296e+06	6.69658e+06
M258T173	258.188	258.183	258.195	173.46	161.708	178.817	10	10	1.72625e+07	1.68782e+07	2.04674e+07	1.77555e+07	1.81434e+07	2.64287e+07	6.83787e+06	9.83472e+06	1.56201e+07	8.64834e+06	3.72089e+06	8.46686e+06
M136T325	136.048	136.048	136.06	325.237	322.517	326.302	15	15	1.32267e+08	1.43775e+08	1.48684e+08	1.47779e+08	1.60043e+08	1.59366e+08	2.50869e+07	5.21885e+07	4.69447e+07	4.17857e+07	4.26463e+07	3.65116e+07
M512T168	512.351	512.327	512.415	168.308	161.097	171.503	7	7	1.45855e+06	1.50755e+06	1.33005e+06	1.8036e+06	1.62535e+06	4.84067e+06	2.04196e+06	2.77216e+06	3.24686e+06	1.00596e+06	691033	876761
M334T504	334.196	334.195	334.197	504.079	503.884	504.296	15	15	6.79042e+06	4.98432e+06	5.20951e+06	4.84151e+06	6.4278e+06	6.71495e+06	1.59281e+07	1.22403e+07	1.13926e+07	1.09984e+07	7.83973e+06	1.21821e+07
M91T532	91.0588	91.0545	91.059	531.665	531.329	531.881	15	15	1.21123e+07	1.0404e+07	1.25125e+07	1.39195e+07	2.09572e+07	2.33474e+07	1.06782e+07	8.90247e+06	8.94038e+06	1.3126e+07	9.81679e+06	2.42925e+07
M294T157	294.262	294.185	294.264	157.019	156.781	158.773	15	15	3.93986e+07	2.70458e+07	1.06639e+07	3.05535e+07	1.16082e+07	4.24475e+07	9.23149e+07	1.04136e+07	3.69198e+07	7.9082e+07	5.33082e+06	6.21085e+07
M113T604	113.101	113.093	113.107	604.393	597.338	608.597	6	6	1.59419e+06	1.95194e+06	2.3576e+06	6.79059e+06	3.47567e+06	7.05881e+06	1.68413e+06	1.19974e+07	8.13639e+06	2.34397e+06	2.60881e+06	3.58556e+06
M433T239	433.241	433.231	433.241	238.679	237.839	239.85	14	14	1.81092e+07	1.96964e+07	2.032e+07	2.14416e+07	2.06242e+07	2.04287e+07	5.97582e+06	8.97338e+06	1.14261e+07	1.80096e+07	1.98132e+07	1.95036e+07
M466T212	466.175	466.174	466.192	211.82	210.487	213.003	13	13	9.90398e+06	9.68436e+06	1.04098e+07	1.17886e+07	9.23754e+06	1.04772e+07	1.69439e+07	1.9092e+07	1.69453e+07	1.81205e+07	1.66096e+07	1.86803e+07
M152T325	152.022	152.022	152.068	324.78	322.662	344.573	15	15	4.00001e+07	4.43631e+07	4.59343e+07	4.42606e+07	4.89451e+07	4.90702e+07	1.56725e+07	8.74883e+06	1.70979e+07	1.81733e+07	2.23178e+07	1.75665e+07
M350T160	350.27	350.214	350.323	159.795	154.267	164.67	15	15	3.53572e+06	3.16563e+06	5.3579e+06	4.72946e+06	4.67774e+06	1.15208e+07	6.29755e+06	8.50124e+06	8.94209e+06	5.73624e+06	2.76325e+06	4.75422e+06
M411T420	411.192	411.048	411.192	419.961	419.368	443.62	11	11	5.06138e+06	4.61448e+06	3.68537e+06	2.07026e+06	3.77102e+06	2.32148e+06	5.02395e+06	4.54538e+06	5516.58	1.9621e+07	1.73071e+07	1.90249e+07
M264T215	264.131	264.127	264.131	215.449	214.497	215.623	15	15	1.9622e+07	1.85341e+07	1.97738e+07	2.195e+07	1.92323e+07	1.95748e+07	3.02617e+07	3.16356e+07	3.00505e+07	3.01167e+07	3.19906e+07	3.01444e+07
M215T163	215.182	215.092	215.183	162.985	162.155	163.833	12	12	4.73931e+06	5.31615e+06	9.7448e+06	3.75576e+06	3.95538e+06	7.53117e+06	2.22492e+06	4.33286e+06	6.45463e+06	3.62111e+06	3.54491e+07	4.86302e+06
M277T511	277.174	277.174	277.175	510.714	510.432	511.135	8	8	3.95664e+06	3.71919e+06	3.48169e+06	3.3238e+06	5.08848e+06	5.41596e+06	5.0751e+06	4.46142e+06	4.45997e+06	5.27229e+06	4.59885e+06	5.52413e+06
M357T456	357.036	357.036	357.037	455.637	453.963	456.495	15	15	3.70336e+07	4.23981e+07	4.49148e+07	4.56355e+07	3.99732e+07	3.82133e+07	1.92911e+07	2.30501e+07	2.38108e+07	1.99803e+07	2.38809e+07	1.6075e+07
M214T544	214.13	214.129	214.13	543.639	543.272	544.26	11	11	7.99416e+06	8.57393e+06	1.12799e+07	1.13773e+07	1.62801e+07	1.67516e+07	2.00115e+07	1.82801e+07	1.93888e+07	2.27811e+07	2e+07	2.79466e+07
M527T352	527.283	527.283	527.284	352.325	351.751	352.596	15	15	4.34043e+06	3.80499e+06	3.54933e+06	3.62074e+06	4.7441e+06	5.11715e+06	6.66058e+06	6.75331e+06	6.71171e+06	7.41293e+06	7.02941e+06	7.40553e+06
M224T514	224.122	224.042	224.176	514.21	495.569	516.204	11	11	1.47397e+07	1.45739e+07	1.34383e+07	5.99973e+06	1.30736e+07	8.55322e+06	5.49039e+06	4.08398e+06	3.24012e+06	2.89085e+06	1.75449e+06	2.75766e+06
M429T331	429.265	429.224	429.27	331.197	327.65	333.416	14	14	6.57604e+06	6.54507e+06	6.97334e+06	7.70136e+06	5.41469e+06	5.3155e+06	4.98836e+06	5.33113e+06	5.32099e+06	5.18709e+06	5.1833e+06	4.86336e+06
M449T539	449.21	449.206	449.239	539.144	505.699	540.301	16	16	1.11413e+07	1.02326e+07	1.07056e+07	1.05063e+07	1.10897e+07	1.12219e+07	1.315e+07	1.24033e+07	1.21136e+07	1.25404e+07	1.12707e+07	1.81408e+07
M654T593	654.407	654.395	654.408	593.092	592.911	593.398	15	15	1.94344e+07	2.0262e+07	1.99757e+07	2.01717e+07	2.01196e+07	2.11545e+07	5.21024e+07	5.11104e+07	5.07685e+07	4.95593e+07	5.01017e+07	4.52474e+07
M288T490	288.191	288.191	288.191	489.702	489.522	489.871	15	15	3.14295e+08	2.50831e+08	2.35331e+08	2.17773e+08	2.83374e+08	2.89064e+08	4.63427e+08	3.75516e+08	3.64955e+08	3.53128e+08	2.90287e+08	3.24214e+08
M657T549	657.321	657.321	657.321	548.572	548.265	548.889	9	9	1.39775e+07	1.31752e+07	1.38141e+07	1.39842e+07	1.27181e+07	1.15848e+07	1.79854e+06	2.08235e+06	1.99035e+06	1.77322e+06	1.90782e+06	1.72379e+06
M90T532	90.0555	90.0554	90.0555	531.671	531.524	531.814	15	15	376097612	3.45062e+08	3.84493e+08	4.43828e+08	6.67937e+08	7.4316e+08	3.47112e+08	282910334	2.84862e+08	4.29626e+08	3.1376e+08	7.41879e+08
M157T629	157.17	157.17	157.171	628.967	628.565	629.475	9	9	2.31306e+06	1.09493e+06	1.47823e+06	1.01792e+06	1.60493e+06	2.30088e+06	1.50772e+06	3.32592e+06	2.85414e+06	5.16738e+06	1.82354e+06	1.63755e+06
M131T366	131.162	131.118	131.165	366.3	365.219	372.931	13	13	1.27611e+07	918110	1.00666e+06	1.13964e+06	849390	1.14337e+06	1.4969e+07	1.34978e+07	1.13467e+07	1.75213e+06	1.4578e+06	1.73008e+06
M130T533	130.088	130.086	130.088	533.033	532.57	533.347	15	15	1.27483e+08	118388449	1.24532e+08	1.26513e+08	1.76495e+08	1.90999e+08	167728393	1.51997e+08	1.53464e+08	1.81251e+08	1.58591e+08	2.29219e+08
M361T443	361.097	361.09	361.111	442.742	441.981	443.224	15	15	2.67065e+07	2.47083e+07	2.35723e+07	2.51902e+07	5.13817e+07	5.68091e+07	3.2118e+07	2.0122e+07	2.05549e+07	3.71179e+07	1.93917e+07	5.04748e+07
M292T524	292.165	292.149	292.166	523.505	521.462	524.102	15	15	3.21458e+06	3.17159e+06	3.55513e+06	3.52786e+06	5.72271e+06	6.51699e+06	9.42828e+06	5.86623e+06	6.21751e+06	1.18408e+07	6.40796e+06	1.35614e+07
M227T428	226.952	226.952	226.974	427.557	426.197	428.96	15	15	1.97225e+08	2.11504e+08	2.42546e+08	2.54699e+08	2.36587e+08	2.42939e+08	2.6166e+08	2.63969e+08	3.10025e+08	3.50856e+08	3.24601e+08	5.20193e+08
M187T329	187.155	187.151	187.155	329.19	319.831	331.559	15	15	8.84166e+07	8.21354e+07	8.26627e+07	8.34387e+07	9.011e+07	8.75064e+07	3.89461e+07	4.54205e+07	4.47233e+07	3.7106e+07	3.5197e+07	3.47384e+07
M189T724	189.16	189.16	189.16	724.22	723.401	724.851	6	6	3.16419e+06	2.91489e+06	3.00534e+06	3.60497e+06	5.46111e+06	6.77555e+06	1.96334e+06	1.54868e+06	1.43764e+06	2.43623e+06	1.72398e+06	7.38642e+06
M237T568	237.17	237.17	237.17	568.223	567.956	569.023	15	15	1.11258e+07	6.77535e+06	6.1496e+06	6.63091e+06	7.16582e+06	8.04467e+06	1.36211e+07	1.30344e+07	1.38749e+07	1.41685e+07	1.32039e+07	1.72157e+07
M122T219	122.044	122.044	122.044	218.998	218.505	219.379	15	15	7.56513e+07	7.79862e+07	7.43044e+07	7.24256e+07	7.03199e+07	71174836	7.71998e+07	7.2992e+07	7.42779e+07	7.60929e+07	7.4119e+07	7.01667e+07
M174T448	174.132	174.132	174.132	447.915	447.242	449.069	6	6	1.87149e+07	1.78609e+07	1.7616e+07	1.96834e+07	2.88449e+07	2.94402e+07	2.12889e+07	1.53873e+07	1.41952e+07	2.3247e+07	1.6391e+07	2.39361e+07
M658T548	658.327	658.326	658.328	547.819	547.621	548.182	8	8	4.78879e+06	4.59093e+06	5.02383e+06	5.08488e+06	4.60633e+06	4.12545e+06	533919	658250	553716	537800	644373	475394
M249T323	249.107	249.104	249.107	323.338	322.061	324.226	13	13	1.05702e+08	1.3288e+08	1.39529e+08	1.35289e+08	1.50332e+08	1.49186e+08	4.79927e+06	5.922e+06	6.27604e+06	5.75655e+06	5.97064e+06	5.67993e+06
M206T820	206.152	206.152	206.152	819.68	818.435	820.955	8	8	2.63666e+06	2.73698e+06	3.13924e+06	3.30297e+06	2.301e+06	2.28756e+06	4.50122e+06	4.95129e+06	4.76806e+06	4.33231e+06	4.83984e+06	4.99797e+06
M417T563	417.213	417.212	417.214	562.984	562.691	563.493	15	15	8.24553e+06	6.90245e+06	6.88517e+06	6.70685e+06	1.00519e+07	1.12909e+07	1.34422e+07	1.19353e+07	1.21918e+07	1.42818e+07	1.21105e+07	1.67542e+07
M75T445	75.0312	75.0297	75.1004	445.474	413.375	445.987	16	16	7.33106e+06	6.63779e+06	6.79989e+06	7.78372e+06	1.29967e+07	1.45796e+07	8.81511e+06	6.16978e+06	6.32255e+06	9.82229e+06	6.07798e+06	1.06215e+07
M482T161	482.391	482.327	482.397	161.022	158.422	162.329	6	6	811129	851487	792594	1.03573e+06	613957	3.3928e+06	2.47765e+06	1.83089e+06	2.39857e+06	1.70205e+06	1.35819e+06	1.55904e+06
M190T197	190.095	190.088	190.103	196.526	192.274	197.948	13	13	1.05065e+07	1.1746e+07	1.35538e+07	1.68072e+07	1.84961e+07	1.84665e+07	2.22117e+07	1.94926e+07	2.10529e+07	2.34361e+07	2.4534e+07	2.50261e+07
M176T654	176.122	176.122	176.122	653.536	652.934	654.211	7	7	6.94647e+06	5.94206e+06	5.64914e+06	6.41561e+06	1.13819e+07	5.99053e+06	7.17966e+06	4.52407e+06	4.06696e+06	6.49646e+06	1.52968e+06	170630
M676T597	676.365	676.363	676.369	597.465	580.998	599.417	7	7	3.42283e+06	4.27904e+06	4.47071e+06	4.71974e+06	5.25326e+06	5.31237e+06	5.65673e+06	9.77994e+06	1.00415e+07	5.36322e+06	5.03806e+06	6.29685e+06
M459T391	459.263	459.262	459.264	390.961	389.441	392.666	9	9	1.79386e+06	2.27312e+06	2.21398e+06	1.92971e+06	2.21388e+06	1.93912e+06	527398	603032	635840	602423	634618	511958
M281T272	281.079	281.074	281.081	272.175	270.339	272.925	15	15	8.34914e+06	9.22103e+06	1.00131e+07	9.6902e+06	9.64244e+06	9.66667e+06	1.08964e+07	1.43262e+07	1.44976e+07	1.50417e+07	1.40808e+07	1.71023e+07
M175T654	175.119	175.119	175.119	653.573	652.526	654.35	14	14	1.14851e+08	9.86717e+07	9.28649e+07	1.07872e+08	1.87532e+08	9.69746e+07	1.20268e+08	7.67789e+07	6.96069e+07	1.08677e+08	2.69565e+07	3.44256e+06
M151T467	151.062	151.062	151.062	466.96	465.733	468.903	10	10	5.81652e+07	47509356	4.92202e+07	5.53133e+07	8.57575e+07	9.22357e+07	5.379e+07	3.94321e+07	3.55077e+07	5.64895e+07	3.9411e+07	5.97804e+07
M194T442	194.038	194.038	194.038	441.768	440.509	442.789	15	15	8.01258e+06	8.00541e+06	7.74627e+06	7.86902e+06	1.60591e+07	1.67046e+07	8.90033e+06	6.10798e+06	5.71533e+06	1.06034e+07	5.85335e+06	1.73227e+07
M582T652	582.324	582.324	582.324	652.029	651.858	652.269	15	15	8.28265e+06	7.42179e+06	7.70275e+06	9.73537e+06	8.68475e+06	9.24772e+06	6.77202e+06	5.71253e+06	5.0955e+06	6.52753e+06	5.37057e+06	1.17261e+07
M229T504	229.154	229.154	229.155	504.177	503.89	504.494	15	15	1213974480	1033234240	9.73084e+08	8.71681e+08	1107049008	1103276078	1515309570	1378397409	1339951229	1306415747	1173945178	1310357804
M228T461	227.969	227.967	227.973	461.372	460.291	462.515	15	15	2.72722e+07	2.70708e+07	2.70407e+07	3.1429e+07	5.33909e+07	6.06491e+07	3.20929e+07	2.48461e+07	3.46402e+07	4.04984e+07	2.72546e+07	5.1902e+07
M416T150	416.313	416.306	416.33	150.402	148.921	151.383	9	9	1.35723e+06	1.44449e+06	1.34115e+06	1.78079e+06	2.30751e+06	3.52476e+06	1.62036e+06	2.80864e+06	2.98607e+06	1.47064e+06	1.62198e+06	1.1857e+06
M237T405	237.16	237.159	237.162	404.689	403.397	406.076	7	7	9.05333e+06	9.63458e+06	9.66292e+06	1.17225e+07	1.28415e+07	1.39011e+07	1.15216e+06	1.5361e+06	1.203e+06	2.10345e+06	1.77526e+06	1.99312e+06
M150T464	150.058	150.058	150.058	463.897	462.88	464.533	15	15	1206082447	9.74986e+08	989136227	1131817257	1732917365	1851003777	1100076061	8.07777e+08	7.43249e+08	1153629915	8.12166e+08	1222260323
M500T461	500.2	500.2	500.201	461.308	459.932	462.015	11	11	4.38513e+06	3.89816e+06	3.84913e+06	3.78968e+06	4.56706e+06	4.42123e+06	3.13963e+06	3.36736e+06	3.22575e+06	3.40185e+06	3.4494e+06	2.42746e+06
M330T534	330.199	330.198	330.199	533.867	533.474	534.852	6	6	5.71601e+06	4.73113e+06	4.90132e+06	5.06772e+06	5.62833e+06	5.90047e+06	1.0055e+07	8.97176e+06	8.87945e+06	8.68951e+06	7.88522e+06	1.09888e+07
M190T245	190.103	190.081	190.107	244.758	237.437	250.963	15	15	2.05474e+07	1.30977e+07	1.21085e+07	1.15191e+07	1.17135e+07	1.17032e+07	6.08904e+07	3.83376e+07	3.58593e+07	5.11244e+07	5.11004e+07	5.36754e+07
M357T587	357.213	357.21	357.213	586.849	585.597	587.475	9	9	4.97941e+06	4.63526e+06	4.64955e+06	4.87254e+06	5.90738e+06	6.29398e+06	1.36328e+07	1.14658e+07	1.05443e+07	1.01583e+07	7.97654e+06	1.17406e+07
M441T405	441.234	441.234	441.307	405.184	372.565	409.733	13	13	1.41225e+07	1.24994e+07	9.39844e+06	1.10501e+07	3.44208e+06	521172	9.22882e+06	9.66027e+06	8.95442e+06	8.81467e+06	8.39289e+06	8.1358e+06
M192T444	192.039	192.039	192.04	444.205	442.668	444.527	15	15	1.32286e+08	1.26598e+08	1.29758e+08	1.36302e+08	2.51734e+08	2.72886e+08	147587278	1.0225e+08	1.0232e+08	1.7305e+08	1.06336e+08	2.57895e+08
M91T428	90.9771	90.9771	90.9773	428.378	427.286	429.232	15	15	2.95583e+08	3.07895e+08	3.30468e+08	3.44028e+08	3.65568e+08	3.77878e+08	3.18606e+08	3.06764e+08	369626838	4.24524e+08	374468625	582492868
M450T540	450.209	450.209	450.209	540.326	540.206	540.577	6	6	2.08502e+06	1.72552e+06	2.05763e+06	2.15347e+06	2.09882e+06	2.09457e+06	2.58656e+06	2.25765e+06	2.34622e+06	2.27436e+06	2.11141e+06	3.46416e+06
M228T279	228.032	228.032	228.032	279.362	279.089	279.682	9	9	3.76506e+07	4.74893e+07	3.5414e+07	2.90344e+07	4.93744e+07	6.00747e+07	8642.82	9834.25	0	11149.9	0	10832.6
M489T609	489.253	489.253	489.253	608.805	608.703	608.926	10	10	5.51079e+06	4.78745e+06	5.20175e+06	5.43776e+06	7.43629e+06	8.41367e+06	1.54495e+07	1.35942e+07	1.35497e+07	1.56171e+07	1.32553e+07	2.07378e+07
M57T445	57.0219	57.0191	57.0232	445.132	444.44	445.832	14	14	8.23167e+06	6.78772e+06	6.22289e+06	7.05036e+06	1.28922e+07	1.42879e+07	8.38871e+06	6.5624e+06	5.98164e+06	9.87466e+06	6.66314e+06	1.05674e+07
M182T540	182.081	182.081	182.081	539.594	539.051	540.826	15	15	1.29277e+07	1.24006e+07	1.32566e+07	1.19746e+07	1.30729e+07	1.25621e+07	1.52438e+07	1.48954e+07	1.39746e+07	1.48928e+07	1.37361e+07	2.43881e+07
M213T172	213.16	213.15	213.161	172.015	167.748	172.498	15	15	1.42951e+07	1.56079e+07	1.59484e+07	1.72587e+07	1.61023e+07	1.77156e+07	9.3936e+06	1.46091e+07	1.55796e+07	1.26438e+07	1.13427e+07	1.15328e+07
M599T446	599.389	599.389	599.389	445.84	445.515	446.229	13	13	1.40807e+07	1.43357e+07	1.45842e+07	1.43681e+07	9.80006e+06	8.06487e+06	1.31654e+07	1.47471e+07	1.37012e+07	1.17754e+07	1.32655e+07	8.74199e+06
M230T504	230.158	230.158	230.158	504.177	503.89	504.494	15	15	1.41255e+08	1.19068e+08	1.11787e+08	9.99836e+07	1.28022e+08	1.26913e+08	1.77331e+08	1.61307e+08	1.56605e+08	152666401	1.36648e+08	1.53279e+08
M252T530	252.109	252.109	252.109	529.927	529.417	530.372	12	12	1.09913e+07	1.1763e+07	1.34922e+07	1.46854e+07	2.27277e+07	2.61309e+07	1.55247e+07	1.39608e+07	1.52365e+07	1.75155e+07	1.62807e+07	2.30188e+07
M221T222	221.092	221.092	221.092	221.759	221.027	222.668	7	7	373754	114574	283130	61128.8	42636.7	125349	2.73682e+07	2.4635e+07	2.4638e+07	3.35564e+07	3.17585e+07	3.76593e+07
M488T609	488.25	488.25	488.25	608.844	608.736	609.075	15	15	2.03265e+07	1.77744e+07	1.92867e+07	2.01069e+07	2.73515e+07	3.09655e+07	5.59165e+07	5.00807e+07	4.97636e+07	5.70796e+07	4.81658e+07	7.6167e+07
M359T622	359.265	359.265	359.265	621.53	621.079	622.213	6	6	841840	809096	756869	819576	1375092	1.64162e+06	3.76609e+06	2.92779e+06	2.95676e+06	4.13146e+06	3.00923e+06	6.77773e+06
M87T448	87.1003	87.1003	87.1005	447.826	446.055	448.531	15	15	5.37505e+07	4.6169e+07	4.45183e+07	5.04819e+07	9.56794e+07	1.0613e+08	5.50836e+07	3.97558e+07	3.86597e+07	6.83965e+07	4.20625e+07	7.63108e+07
M279T513	279.133	279.133	279.134	513.47	512.953	514.401	15	15	4.4457e+07	3.84763e+07	3.9765e+07	4.04212e+07	6.02724e+07	6.73469e+07	1.41826e+08	1.15062e+08	1.14111e+08	1.37778e+08	1.06277e+08	1.71886e+08
M518T293	518.258	518.258	518.258	292.721	292.225	293.397	15	15	1.68291e+07	1.69829e+07	1.65317e+07	1.56247e+07	1.58752e+07	1.49847e+07	3.2503e+07	3.38045e+07	3.40406e+07	3.48882e+07	3.32003e+07	3.68901e+07
M464T164	464.208	464.206	464.216	164.497	163.506	165.496	14	14	4.81008e+06	5.30388e+06	5.47144e+06	5.39276e+06	5.21288e+06	4.91744e+06	5.29215e+06	5.46979e+06	5.47485e+06	5.5658e+06	5.70961e+06	5.52187e+06
M156T682	156.077	156.077	156.083	681.657	673.771	689.912	15	15	36091856	3.80414e+07	3.9479e+07	5.44349e+07	128751095	183744823	4.92804e+07	3.64369e+07	3.93651e+07	7.92105e+07	5.32051e+07	2.85595e+08
M379T446	379.065	379.063	379.067	445.784	445.515	446.214	15	15	3.33865e+07	2.9336e+07	2.81284e+07	3.25101e+07	4.77868e+07	51014399	4.03722e+07	2.98157e+07	2.81486e+07	4.72802e+07	3.14097e+07	5.10964e+07
M170T444	170.058	170.058	170.063	444.385	443.125	446.856	6	6	1.96376e+07	1.77084e+07	1.62916e+07	2.15552e+07	7.01417e+07	8.44387e+07	3.02987e+07	1.41618e+07	1.23588e+07	3.31917e+07	1.37222e+07	3.36799e+07
M226T459	225.982	225.975	225.984	459.156	458.786	459.485	15	15	2.10067e+08	1.97215e+08	1.97233e+08	220388669	3.59374e+08	399470829	240421013	1.98237e+08	1.91913e+08	2.88896e+08	213711983	340687475
M429T633	428.741	428.74	428.741	632.866	632.698	633.09	8	8	4.38302e+06	4.17132e+06	3.97441e+06	3.66663e+06	4.26265e+06	4.2044e+06	368123	328888	347399	283900	311016	226321
M502T409	502.3	502.298	502.322	408.722	408.203	409.275	7	7	6.10124e+06	7.33444e+06	6.61034e+06	5.63919e+06	4.83873e+06	5.3306e+06	1.677e+06	1.701e+06	1.98567e+06	2.00802e+06	2.02609e+06	2.08243e+06
M152T464	152.052	152.051	152.054	463.572	462.88	464.963	15	15	5.63164e+07	4.53249e+07	4.64522e+07	5.25875e+07	7.76615e+07	8.42004e+07	4.74403e+07	3.45031e+07	3.18032e+07	4.97462e+07	3.56371e+07	5.2488e+07
M158T546	158.095	158.092	158.097	546.032	545.245	547.028	13	13	2.05672e+07	2.0705e+07	2.24301e+07	2.42941e+07	3.09978e+07	3.47651e+07	2.3253e+07	2.20689e+07	2.32983e+07	2.73256e+07	2.38993e+07	4.05789e+07
M260T451	260.003	260	260.01	451.397	448.284	453.879	10	10	1.34118e+07	1.19457e+07	1.25219e+07	1.43053e+07	2.34739e+07	25736886	1.17064e+07	9.08852e+06	8.47413e+06	1.4932e+07	1.05254e+07	2.57996e+07
M226T538	226.155	226.155	226.155	538.138	537.642	538.704	15	15	5.07501e+08	5.41929e+08	5.56446e+08	5.48569e+08	6.88445e+08	7.23195e+08	7.26641e+08	753947416	7.66004e+08	8.21462e+08	7.77684e+08	8.14513e+08
M132T448	132.102	132.102	132.102	447.776	446.055	448	15	15	20504482520	18303787644	17745347620	19530762618	32911541297	35405296602	22944499927	17107152698	16223374622	25357598555	17502228877	27663107400
M630T641	630.323	630.323	630.324	641.262	640.854	641.712	15	15	3.94275e+06	3.37544e+06	3.50676e+06	4.39559e+06	5.37351e+06	6.46097e+06	14303369	1.078e+07	9.74318e+06	1.4698e+07	1.09829e+07	2.7804e+07
M252T281	252.095	252.095	252.109	281.107	253.649	281.346	6	6	5.32457e+06	5.80269e+06	5.56386e+06	6.18792e+06	7.00786e+06	7.10962e+06	2.58475e+07	1.1867e+07	12187346	1.36354e+07	1.26247e+07	1.36054e+07
M255T210	255.133	255.132	255.134	209.73	208.648	210.16	6	6	9.71115e+06	8.04486e+06	7.64364e+06	9.58384e+06	9.9003e+06	1.03564e+07	179965	316987	289043	348515	389858	309060
M575T617	575.282	575.282	575.282	617.376	617.284	617.689	15	15	1.61835e+07	1.37977e+07	1.45982e+07	1.65412e+07	2.17166e+07	2.37029e+07	5.37094e+07	4.79339e+07	4.71018e+07	5.47411e+07	4.76123e+07	8.39767e+07
M637T142	637.303	637.303	637.303	141.838	141.728	142.034	15	15	3.76346e+07	3.9017e+07	3.91075e+07	3.82788e+07	3.8706e+07	36246752	3.83184e+07	3.64526e+07	3.63857e+07	3.96073e+07	3.84079e+07	3.76561e+07
M133T448	133.105	133.105	133.105	447.804	446.306	448.216	15	15	1315797573	1175393238	1143092212	1259573857	2099112199	2246213279	1440033301	1088915408	1036272856	1600184164	1119435826	1757370613
M203T190	203.101	203.048	203.119	189.715	166.938	196.766	10	10	1.62093e+07	1.92451e+07	1.85247e+07	2.23638e+07	2.19911e+07	2.22884e+07	5.49722e+06	5.59717e+06	6.23519e+06	5.87515e+06	1.24885e+07	1.50203e+07
M182T623	182.092	182.084	182.094	623.396	622.506	623.794	9	9	7.43745e+06	7.00587e+06	7.84768e+06	8.69642e+06	1.66394e+07	2.04746e+07	6.01763e+06	5.44503e+06	5.63198e+06	1.08711e+07	8.671e+06	2.50674e+07
M348T234	348.141	348.139	348.141	234.186	233.18	234.876	12	12	1.1623e+07	2.23015e+07	2.28031e+07	2.57249e+07	2.55495e+07	2.72989e+07	5992337	1.89723e+07	1.74166e+07	93485.9	190439	99273.6
M267T629	267.11	267.107	267.111	628.625	628.359	629.449	10	10	1.14289e+07	1.02988e+07	1.11463e+07	1.27887e+07	2.02763e+07	2.41478e+07	8.78999e+06	7.09382e+06	6.96725e+06	1.04552e+07	7.85563e+06	3.81419e+07
M625T670	625.303	625.303	625.304	670.356	670.199	670.53	6	6	7635.4	0	0	9257.21	10033.9	0	4.12151e+06	4.07588e+06	3.88214e+06	4.02082e+06	4.34547e+06	5.18613e+06
M157T532	157.097	157.097	157.098	531.889	531.665	532.093	15	15	8.5055e+06	7.49878e+06	8.17132e+06	9.47522e+06	1.24252e+07	1.34463e+07	1.14348e+07	1.04978e+07	1.07135e+07	1.3877e+07	1.27582e+07	1.94196e+07
M156T339	156.138	156.138	156.141	339.444	338.904	339.886	15	15	2.17306e+07	2.11037e+07	3.16059e+07	3.07614e+07	5.78512e+07	5.06168e+07	4.04883e+07	119451245	1.20301e+08	5.69735e+07	4.33072e+07	4.62594e+07
M438T159	438.295	438.27	438.376	158.929	157.858	162.639	14	14	1.82648e+06	2.34125e+06	2.35845e+06	2.82954e+06	2.78176e+06	8.30056e+06	2.74648e+06	5.20959e+06	5.60773e+06	2.13947e+06	1.47009e+06	2.36704e+06
M519T293	519.261	519.261	519.261	293.365	292.426	293.546	9	9	3.84708e+06	4.18889e+06	3.919e+06	3.77268e+06	3.9683e+06	3.63555e+06	8.47464e+06	8.70319e+06	8.69942e+06	9.02113e+06	8.66477e+06	9.60173e+06
M223T181	223.148	223.139	223.162	181.325	177.842	182.563	15	15	7.04314e+06	6.63335e+06	6.40275e+06	6.18958e+06	1.30806e+07	9.8145e+06	1.10171e+07	9.83811e+06	1.05984e+07	1.19961e+07	8.04184e+06	9.70559e+06
M297T159	297.2	297.181	297.241	159.006	154.146	166.789	15	15	3.51285e+07	4.41605e+07	3.4934e+07	3.09379e+07	3.76012e+07	3.33281e+07	1.65178e+07	1.84796e+07	1.60376e+07	1.26249e+07	3.01434e+07	1.37083e+07
M227T538	227.158	227.158	227.158	538.075	537.556	538.564	15	15	5.74784e+07	6.13444e+07	6.32396e+07	6.24942e+07	7.85935e+07	8.20334e+07	8.32159e+07	8.73146e+07	8.82587e+07	9.49762e+07	8.92883e+07	9.36152e+07
M302T503	302.149	302.149	302.149	503.486	503.313	503.696	15	15	2.24217e+07	1.93035e+07	1.81533e+07	1.73806e+07	2.71419e+07	2.91408e+07	2.62536e+07	2.36852e+07	2.3108e+07	2.73294e+07	2.27762e+07	2.81586e+07
M341T244	341.184	341.175	341.19	244.483	242.361	245.56	15	15	4.66159e+06	5.5491e+06	5.04773e+06	4.84169e+06	5.78215e+06	6.36376e+06	2.86079e+06	4.02795e+06	3.82166e+06	3.91004e+06	4.08372e+06	3.42876e+06
M259T453	258.965	258.96	259.116	452.516	431.937	454.871	11	11	9.49548e+06	7.40034e+06	7.48862e+06	8.46705e+06	1.10057e+07	1.26524e+07	8.07926e+06	8.32474e+06	1.47096e+07	9.55823e+06	9.52549e+06	1.56991e+07
M278T258	278.119	278.118	278.12	258.412	255.34	260.183	15	15	2.2427e+07	2.36817e+07	2.1504e+07	2.26136e+07	2.62056e+07	2.81246e+07	1.04184e+07	1.10099e+07	1.06279e+07	1.13997e+07	1.12675e+07	1.06361e+07
M272T327	272.185	272.185	272.186	326.876	325.311	328.387	12	12	7.20338e+06	6.76647e+06	7.84819e+06	7.73746e+06	5.20638e+06	5.35618e+06	1.91027e+07	1.96857e+07	1.94096e+07	1.96797e+07	1.92992e+07	1.90058e+07
M377T447	377.064	377.063	377.064	446.639	446.381	446.962	15	15	1.52649e+08	1.36433e+08	129679796	1.43472e+08	210032486	2.22609e+08	1.81914e+08	1.37465e+08	1.3039e+08	2.10664e+08	1.42813e+08	225563009
M435T312	435.165	435.163	435.167	312.016	311.74	312.477	6	6	2.65788e+06	2.72749e+06	2.55364e+06	2.251e+06	2.33795e+06	1.88175e+06	4.25122e+06	4.38694e+06	3.98664e+06	4.32433e+06	4.3343e+06	4.1205e+06
M382T163	382.239	382.226	382.32	163.212	153.339	165.357	14	14	3.51582e+06	4.39608e+06	3.87841e+06	4.6677e+06	5.30182e+06	1.44469e+07	2.83508e+06	9.72371e+06	1.01987e+07	2.15944e+06	5.37946e+06	2.6309e+06
M540T197	540.413	540.386	540.425	197.301	195.629	197.686	15	15	1.44354e+07	1.43283e+07	1.4435e+07	1.37289e+07	1.37775e+07	1.46835e+07	1.67185e+07	1.61357e+07	1.66641e+07	1.55056e+07	1.66992e+07	1.52728e+07
M118T488	118.086	118.086	118.086	488.19	487.805	488.519	15	15	5353982941	4685161364	5090857392	5626390859	7721612479	8653655681	5330839480	4523816524	4542784476	6135402612	5107767674	7840972812
M116T532	116.071	116.071	116.071	532.029	531.683	532.232	15	15	1981642504	1786443491	2040375473	2306495363	3067127848	3314032038	2767122362	2517793459	2678753450	3502698552	3180340436	4807519483
M117T532	117.074	117.074	117.074	532.029	531.665	532.232	15	15	1.06499e+08	9.60468e+07	1.1014e+08	1.24288e+08	1.68437e+08	1.80484e+08	1.52233e+08	138665443	1.46904e+08	1.93033e+08	1.74117e+08	2.64889e+08
M541T603	540.81	540.809	540.81	603.178	603.06	603.328	8	8	4.02471e+06	3.35824e+06	3.54087e+06	3.42837e+06	3.01832e+06	2.78733e+06	1.60944e+06	1.61259e+06	1.76965e+06	1.42557e+06	1.67598e+06	1.24426e+06
M280T513	280.137	280.136	280.137	513.016	512.636	513.5	14	14	5.20664e+06	4.20084e+06	4.1822e+06	4.07687e+06	7.03869e+06	8.24529e+06	2.24574e+07	1.76338e+07	1.66258e+07	1.99529e+07	1.54815e+07	2.53516e+07
M235T568	235.165	235.165	235.165	568.035	567.539	568.825	15	15	1000373669	6.57059e+08	6.33325e+08	6.61146e+08	7.4144e+08	7.82944e+08	1252438037	1233146127	1284911569	1300705327	1236079354	1557889772
M71T161	71.0563	71.0527	71.0716	161.454	157.05	165.095	13	13	1.99405e+06	2.43703e+06	2.97986e+06	2.89454e+06	2.95999e+06	4.79018e+06	2.18517e+06	3.46434e+06	3.86216e+06	2.72603e+06	1.99896e+06	2.53119e+06
M470T567	470.303	470.297	470.309	566.875	566.481	567.851	15	15	3.36102e+06	2.81067e+06	2.76248e+06	2.74278e+06	3.34466e+06	3.77815e+06	1.14439e+07	9.7013e+06	1.05943e+07	1.14416e+07	1.0006e+07	1.26341e+07
M444T592	444.245	444.244	444.245	591.67	591.458	592.314	15	15	2.34812e+07	2.24052e+07	2.25238e+07	2.58139e+07	3.18465e+07	3.65691e+07	1.49704e+07	1.28218e+07	1.20988e+07	1.60306e+07	1.3351e+07	2.8334e+07
M486T222	486.263	486.262	486.264	222.177	221.544	222.805	15	15	1.80517e+07	1.53348e+07	1.46192e+07	1.20066e+07	1.57494e+07	1.4602e+07	1.10966e+07	1.03433e+07	1.01665e+07	1.24287e+07	1.16702e+07	1.04438e+07
M380T548	379.707	379.707	379.707	547.69	546.931	548.212	7	7	5.24191e+06	4.20772e+06	3.89298e+06	4.16386e+06	3.98111e+06	3.93031e+06	5.53769e+06	5.42846e+06	5.30445e+06	5.48112e+06	5.26718e+06	5.78608e+06
M262T184	262.125	262.122	262.127	184.224	181.777	184.908	15	15	9.20629e+07	9.8423e+07	9.6337e+07	1.07729e+08	1.10576e+08	1.19402e+08	7.78798e+07	8.84475e+07	8.57691e+07	9.84361e+07	9.85622e+07	1.02009e+08
M113T414	113.099	113.072	113.105	414.12	376.67	426.162	14	14	1.10796e+07	2.04457e+07	2.37293e+07	2.62946e+07	2.31195e+07	2.57084e+07	3.4304e+06	3.30954e+06	1.12734e+07	2.74681e+07	3.33022e+07	2.79434e+07
M315T229	315.144	315.142	315.145	229.13	228.308	229.783	10	10	3.32476e+06	3.53805e+06	3.21617e+06	4.05918e+06	4.18509e+06	3.90078e+06	7.35065e+06	6.9444e+06	6.68731e+06	1.01965e+07	1.06705e+07	9.31298e+06
M534T293	534.232	534.231	534.232	292.651	291.975	293.784	13	13	3.73824e+06	3.96011e+06	3.93198e+06	3.54316e+06	4.05661e+06	3.42576e+06	7.7255e+06	8.13501e+06	8.16857e+06	8.55882e+06	8.19091e+06	9.41053e+06
M159T427	158.973	158.964	158.98	427.244	426.865	428.282	15	15	2.36531e+08	2.45702e+08	2.64148e+08	2.66349e+08	2.69447e+08	2.71653e+08	2.74362e+08	2.58626e+08	3.03259e+08	3.38533e+08	3.08931e+08	4.67773e+08
M639T141	639.308	639.307	639.309	141.5	141.403	141.706	8	8	2.56354e+06	2.60346e+06	2.72335e+06	2.51239e+06	2.63939e+06	2.52169e+06	2.71204e+06	2.47503e+06	2.55966e+06	2.71488e+06	2.72151e+06	2.70689e+06
M395T441	395.074	395.073	395.077	440.655	439.676	441.696	12	12	3.89254e+06	4.15192e+06	3.75159e+06	4.30472e+06	6.00181e+06	7.92709e+06	4.40686e+06	3.10708e+06	3.0276e+06	5.67738e+06	3.45389e+06	6.93368e+06
M431T634	430.717	430.717	430.717	634.374	633.958	635.236	9	9	1.6297e+07	14136247	1.32618e+07	1.2186e+07	1.19689e+07	1.21528e+07	3.17771e+06	3.30066e+06	3.53986e+06	3.32514e+06	3.50704e+06	3.32568e+06
M157T339	157.141	157.14	157.142	338.904	338.421	339.276	9	9	1.3082e+06	1.2016e+06	2.19915e+06	1.9216e+06	4.49223e+06	4.1311e+06	3.4243e+06	1.06732e+07	1.13712e+07	5.21855e+06	3.93562e+06	4.1329e+06
M347T430	347.03	347.028	347.036	429.728	429.255	430.301	15	15	1.65905e+07	1.90353e+07	1.98623e+07	2.04261e+07	2.35326e+07	2.36218e+07	1.60282e+07	1.48848e+07	1.7624e+07	2.20545e+07	1.83585e+07	3.32527e+07
M380T226	380.175	380.173	380.177	226.304	226.094	226.731	11	11	4.13158e+06	6.69205e+06	5.61755e+06	6.4263e+06	8.81201e+06	1.06538e+07	1.49335e+06	4.26617e+06	3.73723e+06	103198	0	226659
M119T488	119.09	119.09	119.09	488.154	487.774	488.519	15	15	2.95025e+08	2.55404e+08	277508909	3.0622e+08	4.19597e+08	4.73333e+08	2.923e+08	2.47264e+08	245932556	3.3667e+08	279713347	4.3018e+08
M289T487	289.185	289.178	289.195	487.085	482.932	489.555	15	15	6.5306e+07	5.50154e+07	5.27188e+07	5.23914e+07	6.0724e+07	6.23284e+07	6.47564e+07	5.21532e+07	5.09249e+07	4.90441e+07	4.06754e+07	4.43895e+07
M432T240	432.279	432.278	432.28	239.559	238.839	240.678	15	15	7.23075e+06	7.74874e+06	6.67678e+06	8.80677e+06	6.92166e+06	8.25263e+06	2.19854e+06	6.20018e+06	3.03719e+06	4.31538e+06	4.67154e+06	4.50495e+06
M600T487	600.246	600.245	600.246	487.085	486.637	487.919	15	15	1.5608e+07	1.06095e+07	1.12515e+07	1.09084e+07	1.43491e+07	1.50991e+07	2.42066e+07	1.7875e+07	1.79349e+07	2.00547e+07	1.91023e+07	2.21326e+07
M173T448	173.128	173.128	173.128	447.78	446.409	450.549	15	15	2.0269e+08	1.92209e+08	187641152	207154254	3.30754e+08	3.45375e+08	2.32985e+08	1.74064e+08	162438692	2.48121e+08	1.78914e+08	2.73771e+08
M624T277	624.245	624.244	624.246	276.753	276.003	278.021	15	15	1.48428e+07	1.82851e+07	1.79752e+07	1.79345e+07	2.05268e+07	2.02597e+07	3.32283e+06	4.57307e+06	4.69277e+06	5.23341e+06	4.70221e+06	5.02083e+06
M557T650	557.358	557.357	557.359	649.891	649.773	650.028	6	6	187067	124731	131989	177971	266012	228456	3.09041e+06	2.86593e+06	2.62573e+06	3.05951e+06	2.59907e+06	5.27516e+06
M267T153	267.131	267.122	267.147	153.422	152.443	157.577	15	15	1.8388e+07	2.05084e+07	2.11288e+07	2.05473e+07	1.9532e+07	1.819e+07	1.10491e+07	1.13363e+07	1.24634e+07	1.35033e+07	1.18462e+07	1.22166e+07
M414T429	414.012	414.012	414.012	429.321	428.974	430.046	13	13	5.24442e+07	5.56195e+07	5.96906e+07	6.37443e+07	7.19619e+07	7.44444e+07	5.38521e+07	4.87661e+07	5.98264e+07	7.45384e+07	6.23311e+07	1.16861e+08
M515T177	515.254	515.252	515.265	177.378	176.359	178.123	9	9	6.33046e+06	7.73914e+06	7.50413e+06	8.58767e+06	1.03077e+07	1.09081e+07	518661	492826	434475	477198	686643	497951
M673T548	673.295	673.295	673.295	548.398	548.178	548.749	9	9	5.37223e+06	5.01216e+06	5.01908e+06	5.27041e+06	5.38958e+06	5.06952e+06	565066	728402	774218	761060	813358	976137
M441T253	441.412	441.412	441.413	252.774	250.44	253.374	15	15	6.1171e+06	6.09838e+06	6.16354e+06	6.19287e+06	6.0776e+06	6.04143e+06	7.20056e+06	6.93422e+06	7.01168e+06	6.42862e+06	6.95245e+06	6.49463e+06
M198T179	198.113	198.071	198.142	179.294	156.257	184.908	15	15	8.72064e+07	1.28604e+08	1.46632e+08	9.59848e+07	1.1947e+08	1.27949e+08	4.9575e+07	5.83776e+07	7.98088e+07	6.98689e+07	5.40715e+07	7.28795e+07
M584T488	584.272	584.272	584.272	487.94	487.802	488.788	7	7	8.5664e+06	4.83796e+06	5.11953e+06	4.83727e+06	4.66928e+06	4.56186e+06	1.0725e+07	7.54452e+06	7.50941e+06	6.83889e+06	8.81887e+06	6.87996e+06
M258T457	257.993	257.992	257.993	456.718	455.086	457.589	15	15	7.82094e+07	6.21564e+07	6.40231e+07	7.14083e+07	1.19741e+08	1.37657e+08	6.22775e+07	5.28978e+07	5.16611e+07	7.98435e+07	6.36435e+07	1.20563e+08
M457T504	457.301	457.301	457.301	503.914	503.535	504.074	12	12	7.87003e+06	5.82342e+06	5.33384e+06	4.31598e+06	6.0317e+06	6.31384e+06	2.42704e+07	1.98639e+07	1.82635e+07	1.67992e+07	1.38984e+07	1.60032e+07
M339T671	339.202	339.202	339.202	671.136	670.947	671.187	6	6	9539.46	9137.13	11526.6	11567.6	0	28058.1	1.59755e+06	1.7289e+06	1.64775e+06	1.6764e+06	1.85474e+06	2.05835e+06
M490T608	490.257	490.256	490.257	608.171	607.958	608.566	6	6	825749	736689	881678	911538	1.23405e+06	1.44129e+06	2.63417e+06	2.33671e+06	2.36447e+06	2.65584e+06	2.28126e+06	3.5117e+06
M182T458	182.081	182.081	182.081	458.243	456.065	459.09	15	15	210581438	1.57794e+08	1.60912e+08	1.82805e+08	2.7679e+08	3.13832e+08	1.42637e+08	1.20222e+08	1.17436e+08	1.69363e+08	1.409e+08	2.39787e+08
M476T250	476.293	476.279	476.306	249.528	247.817	249.806	15	15	7.506e+06	7.86672e+06	7.22184e+06	8.95304e+06	8.00938e+06	1.0132e+07	1.35709e+06	4.29264e+06	1.82087e+06	2.43334e+06	3.07384e+06	2.45314e+06
M507T222	507.241	507.241	507.242	222.437	221.863	222.668	6	6	1.85507e+06	1.26467e+06	1.13782e+06	1.11875e+06	1.59479e+06	1.45188e+06	6.12153e+06	5.7199e+06	5.37448e+06	6.72209e+06	6.48364e+06	6.41318e+06
M271T658	271.176	271.176	271.176	657.875	657.571	658.156	6	6	143537	140240	119958	185354	357390	293491	1.03146e+07	8.23939e+06	8.85117e+06	1.10595e+07	8.766e+06	1.71062e+07
M236T568	236.169	236.168	236.169	568.035	567.4	568.825	15	15	1.0221e+08	6.59815e+07	6.33086e+07	6.76295e+07	7.5207e+07	8.0238e+07	1.28336e+08	1.26257e+08	1.33635e+08	133898491	1.25013e+08	1.60658e+08
M267T505	267.11	267.11	267.111	504.705	503.396	505.983	11	11	5.9275e+06	5.20963e+06	5.15287e+06	4.26687e+06	6.55806e+06	6.85008e+06	1.36929e+07	1.19116e+07	1.1527e+07	1.29023e+07	1.04862e+07	1.57093e+07
M216T527	216.129	216.119	216.143	527.187	526.86	527.568	9	9	4.73845e+07	3.87915e+07	4.02559e+07	2.97772e+07	3.49034e+07	3.51416e+07	4.32959e+07	3.62326e+07	3.15418e+07	1.72086e+07	1.33253e+07	1.44871e+07
M445T592	445.248	445.248	445.249	591.563	591.083	592.174	13	13	4.4869e+06	4.51909e+06	4.9086e+06	5.57529e+06	6.7138e+06	7.85174e+06	3.10498e+06	2.73041e+06	2.36459e+06	3.45941e+06	2.65029e+06	6.10142e+06
M573T670	573.314	573.314	573.314	669.53	669.42	669.777	6	6	58395.3	51276.5	37985.2	75415.2	158674	216529	4.73909e+06	3.65651e+06	3.56842e+06	5.13943e+06	4.03817e+06	1.06149e+07
M216T291	216.098	216.098	216.098	290.839	289.518	291.828	15	15	2.43319e+08	2.39211e+08	2.39195e+08	2.4719e+08	3.22001e+08	3.51981e+08	2.67763e+08	2.62771e+08	2.64256e+08	293548895	2.63925e+08	3.33021e+08
M742T381	742.429	742.429	742.431	380.615	380.504	380.899	7	7	2.28482e+06	2.42234e+06	2.22749e+06	2.34357e+06	2.88751e+06	3.11268e+06	2.65907e+06	2.65131e+06	2.94458e+06	3.05194e+06	2.97023e+06	2.68406e+06
M233T197	233.091	233.072	233.104	197.46	190.059	199.969	14	14	3.88498e+07	3.23241e+07	2.03095e+07	1.7224e+07	2.04436e+07	2.20148e+07	1.82093e+07	1.03482e+07	2.53614e+07	9.91429e+06	1.00292e+07	9.51373e+06
M533T430	533.085	533.085	533.086	430.049	429.882	430.255	14	14	3.38524e+07	3.53863e+07	3.56439e+07	3.87822e+07	5.02449e+07	5.30711e+07	3.2496e+07	3.03094e+07	3.49474e+07	4.58259e+07	3.73991e+07	6.2932e+07
M577T547	577.298	577.298	577.298	546.662	546.513	547.028	6	6	615975	615727	744948	766841	945677	1.062e+06	5.51623e+06	4.84831e+06	4.7604e+06	5.93225e+06	4.95751e+06	7.90938e+06
M363T427	362.926	362.926	362.926	427.08	425.741	428.825	15	15	2.8915e+07	3.17219e+07	3.73849e+07	3.98626e+07	3.33775e+07	3.39392e+07	3.52032e+07	3.63089e+07	5.86248e+07	6.46187e+07	6.2062e+07	9.69693e+07
M279T430	279.041	279.04	279.041	430.008	429.817	430.182	15	15	2.43257e+07	2.55156e+07	2.56369e+07	2.67757e+07	3.29242e+07	3.3355e+07	2.51333e+07	2.28556e+07	2.483e+07	3.06978e+07	2.69198e+07	4.06216e+07
M388T271	388.135	388.134	388.135	270.861	268.509	271.954	15	15	1.07353e+07	9.43703e+06	8.9167e+06	9.21896e+06	1.08772e+07	1.18978e+07	6.1395e+06	5.79947e+06	6.15193e+06	7.70911e+06	6.9267e+06	1.18533e+07
M714T252	714.422	714.421	714.423	252.436	249.611	252.954	6	6	2.96101e+06	3.04975e+06	3.06077e+06	3.24919e+06	3.12864e+06	3.25776e+06	3.2445e+06	3.14528e+06	3.08814e+06	2.87613e+06	3.03258e+06	2.69656e+06
M126T415	126.066	126.066	126.067	415.047	413.848	415.504	6	6	3.71274e+06	4.12277e+06	4.60762e+06	4.92194e+06	4.31205e+06	4.64369e+06	5.78759e+06	6.24488e+06	8.54376e+06	7.86894e+06	7.66024e+06	7.38042e+06
M120T570	120.09	120.09	120.09	569.871	569.379	570.004	7	7	6.26093e+07	4.36883e+07	4.3913e+07	4.56454e+07	5.1723e+07	5.39866e+07	7.23157e+07	7.44572e+07	7.54268e+07	7.67723e+07	7.66447e+07	7.93073e+07
M310T461	309.931	309.931	309.934	460.541	460.17	461.873	9	9	3.5492e+07	3.65666e+07	3.67595e+07	4.08494e+07	7.56072e+07	8.19839e+07	5.06837e+07	3.91723e+07	3.78749e+07	6.28247e+07	4.45112e+07	8.05398e+07
M315T511	315.181	315.181	315.188	510.944	486.396	511.035	7	7	1.36464e+07	3.14525e+06	2.958e+06	2.9122e+06	4.6182e+06	4.98213e+06	5.69377e+06	4.53695e+06	4.46341e+06	5.55831e+06	4.7837e+06	5.8875e+06
M195T238	195.076	195.076	195.079	238.199	234.776	239.458	15	15	5.62293e+07	7.59748e+07	7.25514e+07	7.77462e+07	7.76236e+07	7.37684e+07	6.15848e+07	8.38693e+07	8.78257e+07	9.6189e+07	9.7329e+07	9.24372e+07
M155T347	155.152	155.124	155.154	346.895	346.093	347.105	15	15	6.08574e+07	7.08771e+07	6.51081e+07	8.2113e+07	7.70339e+07	9.17257e+07	1.01295e+08	1.68997e+08	2.08192e+07	6.72459e+07	2.63055e+07	5.83682e+07
M414T313	414.234	414.234	414.235	313.039	312.295	314.556	15	15	4.90568e+07	4.72495e+07	4.28107e+07	4.02921e+07	4.35144e+07	3.87972e+07	3.33854e+07	3.24476e+07	3.01997e+07	2.98569e+07	2.94289e+07	2.68351e+07
M106T495	106.111	106.05	106.111	494.842	494.001	526.303	15	15	6.16643e+07	2.848e+07	3.07411e+07	3.08314e+07	2.88279e+07	2.99473e+07	4.00366e+07	2.47037e+07	2.58875e+07	2.58958e+07	2.57573e+07	2.35408e+07
M264T157	264.214	264.19	264.253	157.441	152.459	161.365	7	7	8.35741e+06	2.95153e+06	1.2222e+07	1.06863e+07	9.37583e+06	8.52076e+06	4.77517e+06	6.42464e+06	6.20499e+06	5.15029e+06	4.88537e+06	4.72155e+06
M86T448	86.0969	86.0969	86.097	448.041	446.306	448.593	15	15	9.86299e+08	863821944	8.50112e+08	9.3947e+08	1692932700	1846415390	9.43005e+08	724023040	7.00444e+08	1189181914	7.90099e+08	1351810027
M127T238	127.061	127.061	127.063	237.819	236.921	238.403	12	12	1.86877e+07	2.63771e+07	3.9967e+07	3.84942e+07	3.33446e+07	3.75314e+07	167555	2.6873e+06	2.75059e+06	2.79935e+06	2.69625e+06	2.5762e+06
M286T537	286.176	286.176	286.176	537.302	535.279	539.404	15	15	6.99334e+07	4.89656e+07	3.20784e+07	2.00017e+07	2.47327e+07	2.53726e+07	5.72543e+07	4.68365e+07	3.75633e+07	3.18399e+07	2.61121e+07	3.66948e+07
M317T619	316.645	316.644	316.65	618.741	617.783	621.38	6	6	1.24566e+06	1.1504e+06	1.05911e+06	1.25624e+06	1.9005e+06	2.07993e+06	2.49471e+06	2.20512e+06	2.24403e+06	2.60047e+06	2.4961e+06	2.93266e+06
M231T531	231.134	231.134	231.134	531.223	530.824	531.515	15	15	2.03042e+07	1.61939e+07	1.98969e+07	2.47208e+07	3.59936e+07	4.12417e+07	4.18034e+07	3.23264e+07	3.44414e+07	5.05215e+07	4.32348e+07	7.92796e+07
M444T515	444.281	444.281	444.281	515.21	514.909	515.655	6	6	283198	232331	149516	94110.9	155655	127846	2.13632e+06	1.901e+06	2.02348e+06	2.25189e+06	1.91142e+06	2.59495e+06
M265T571	265.194	265.192	265.195	570.895	570.674	571.341	6	6	2.20168e+06	8.16269e+06	8.90871e+06	8.78036e+06	9.57324e+06	9.09702e+06	2.54705e+06	2.70854e+06	2.75899e+06	2.62355e+06	2.70057e+06	2.32308e+06
M73T487	73.0844	73.0837	73.0847	487.299	486.693	488.519	15	15	1.5712e+07	1.25454e+07	1.43848e+07	1.51146e+07	2.12449e+07	2.38408e+07	1.37302e+07	1.17467e+07	1.24989e+07	1.67405e+07	1.39268e+07	2.1922e+07
M233T156	233.12	233.107	233.128	156.223	154.979	162.749	8	8	6.31638e+06	6.31962e+06	8.97982e+06	7.60552e+06	8.04712e+06	1.12423e+07	5.34878e+06	3.10052e+07	9.34786e+06	7.54112e+06	4.87343e+06	4.75555e+06
M208T449	208.014	208.013	208.014	449.037	448.649	449.468	15	15	1457942163	1373065825	1340404993	1428468151	1901657829	1978549076	1728339125	1487029988	1443391740	1987047431	1557861921	2197162325
M618T428	617.974	617.973	617.974	428.329	427.586	429.775	11	11	7.00124e+06	7.91717e+06	9.75134e+06	1.01154e+07	1.03118e+07	1.09417e+07	7.66266e+06	7.22659e+06	1.01901e+07	1.31103e+07	1.11944e+07	2.55158e+07
M392T144	392.28	392.253	392.287	143.651	142.853	150.918	15	15	9.1962e+06	9.43015e+06	9.44792e+06	1.01548e+07	9.82547e+06	1.7612e+07	9.27134e+06	1.34715e+07	1.3933e+07	9.5796e+06	8.7897e+06	8.84666e+06
M741T381	741.428	741.428	741.429	380.753	380.537	380.983	15	15	6.09968e+06	5.98084e+06	5.72871e+06	6.17349e+06	7.39651e+06	7.89121e+06	6.48791e+06	6.88926e+06	7.27311e+06	7.64771e+06	7.70357e+06	6.79636e+06
M603T595	603.313	603.313	603.313	594.962	594.733	595.101	6	6	1.46559e+06	1.98547e+06	2.00953e+06	2.10602e+06	2.74685e+06	3.08205e+06	1.29518e+07	1.12082e+07	1.07739e+07	1.22038e+07	1.07118e+07	1.77611e+07
M415T313	415.237	415.237	415.237	312.615	312.156	314.697	15	15	1.01535e+07	9.35494e+06	8.51985e+06	8.00121e+06	8.55606e+06	7.4823e+06	6.50535e+06	6.21455e+06	5.84778e+06	5.89051e+06	5.67624e+06	5.24476e+06
M356T172	356.236	356.217	356.247	171.926	170.084	193.055	15	15	5.08215e+07	5.51722e+07	5.18248e+07	4.79627e+07	4.65793e+07	4.94251e+07	22857860	2.3414e+07	2.37808e+07	2.48336e+07	2.55629e+07	2.35986e+07
M126T300	126.023	126.022	126.029	299.55	298.967	299.77	15	15	1.73993e+08	1.54324e+08	1.64329e+08	1.77405e+08	250554475	2.84039e+08	6.90001e+07	5.76647e+07	6.03902e+07	8.62804e+07	6.4049e+07	147895039
M182T386	182.081	182.081	182.081	385.665	384.947	386.455	15	15	1.37407e+07	1.33463e+07	1.35075e+07	1.45778e+07	2.19432e+07	2.5426e+07	2.81326e+07	2.66596e+07	2.69819e+07	3.35447e+07	2.87341e+07	4.20231e+07
M278T430	278.037	278.037	278.037	430.02	429.817	430.182	15	15	2.3101e+08	2.37058e+08	2.41934e+08	2.56064e+08	3.12156e+08	314644125	2.32391e+08	2.16782e+08	2.39013e+08	2.92494e+08	2.45986e+08	3.86509e+08
M70T532	70.0657	70.0657	70.0657	531.749	531.265	532.093	15	15	5.04626e+07	4.72806e+07	5.29877e+07	5.83835e+07	7.54482e+07	8.11005e+07	6.43293e+07	6.17758e+07	6.61633e+07	8.27414e+07	7.66365e+07	1.10037e+08
M274T154	274.085	274.083	274.121	153.596	152.864	154.727	6	6	1.78328e+07	1.86161e+07	1.77109e+07	1.77885e+07	1.84015e+07	1.89026e+07	1.80293e+07	1.99715e+07	1.93997e+07	1.86405e+07	1.84867e+07	1.83889e+07
M251T172	251.184	251.183	251.185	171.771	170.506	171.94	9	9	1.51456e+07	1.37221e+07	1.538e+07	1.45513e+07	1.62365e+07	1.64684e+07	2.22038e+07	1.85627e+07	1.70096e+07	2.28353e+07	1.09427e+07	1.84177e+07
M136T460	136.075	136.073	136.079	460.491	456.925	462.662	10	10	1.75539e+07	1.64521e+07	1.67548e+07	1.86113e+07	2.38015e+07	2.6362e+07	1.0049e+07	8.9813e+06	9.34676e+06	1.23378e+07	1.14329e+07	1.67902e+07
M385T424	385.035	385.035	385.035	424.483	423.427	424.677	6	6	2.54973e+07	2.46386e+07	2.64192e+07	2.41581e+07	1.88838e+07	2.14868e+07	2.68158e+07	2.97599e+07	707866	119614	6568.61	5281.98
M499T462	499.199	499.198	499.201	461.888	459.718	463.572	15	15	2.27485e+07	1.88119e+07	1.82124e+07	18537364	2.19026e+07	2.18829e+07	1.56769e+07	1.60372e+07	1.60366e+07	1.57414e+07	1.67383e+07	1.35774e+07
M595T274	595.286	595.285	595.289	273.707	273.339	274.132	9	9	1.61929e+06	2.3603e+06	2.31224e+06	2.29573e+06	2.52916e+06	2.74919e+06	9905.9	33448.4	38956.8	86495.3	36301.8	89464.4
M165T459	165.056	165.055	165.056	458.62	456.508	459.518	6	6	1.72337e+07	1.3622e+07	1.45525e+07	1.54003e+07	2.21915e+07	2.45004e+07	8.71415e+06	7.95649e+06	7.66564e+06	1.13049e+07	9.65806e+06	1.6817e+07
M187T576	187.108	187.108	187.108	576.355	575.644	576.745	11	11	1.32428e+07	9.91802e+06	9.23859e+06	5.84714e+06	6.01213e+06	5.68811e+06	3.04199e+07	2.33645e+07	1.88368e+07	1.04572e+07	7.09466e+06	1.18059e+07
M295T427	294.938	294.937	294.939	427.358	426.162	428.96	15	15	4.94406e+07	5.45328e+07	6.27243e+07	6.60535e+07	5.70897e+07	5.85549e+07	6.15688e+07	6.14128e+07	8.94546e+07	9.82662e+07	9.25077e+07	1.43931e+08
M266T547	266.124	266.124	266.125	547.063	546.746	547.726	15	15	1.36393e+07	1.37414e+07	1.59712e+07	1.83478e+07	2.62627e+07	3.14156e+07	1.61239e+07	1.53884e+07	1.70458e+07	1.91259e+07	1.74272e+07	2.70247e+07
M527T235	527.224	527.224	527.224	234.51	234.179	234.713	6	6	4.27508e+06	3.31296e+06	2.83896e+06	3.07917e+06	2.87533e+06	3.55987e+06	1.19183e+07	1.05208e+07	1.08516e+07	1.6533e+07	1.56143e+07	1.48297e+07
M461T447	461.025	461.024	461.242	447.034	446.596	462.176	15	15	4.50964e+07	3.96482e+07	3.79405e+07	3.75322e+07	5.2317e+07	5.41501e+07	5.06249e+07	4.05338e+07	3.90859e+07	5.78508e+07	4.32063e+07	6.41812e+07
M257T181	257.179	257.177	257.18	180.505	180.174	180.82	9	9	8.34845e+07	9.01039e+07	8.90743e+07	9.13101e+07	8.7865e+07	8.85653e+07	7.47209e+06	1.06446e+07	1.34822e+07	1.17651e+07	1.15701e+07	1.04864e+07
M736T623	736.429	736.429	736.429	623.029	622.952	623.103	7	7	4.07659e+06	3.6044e+06	3.55459e+06	3.50481e+06	2.40836e+06	1.91792e+06	4755.29	0	0	5377.03	0	5359.37
M346T430	346.029	346.025	346.032	430.008	429.255	430.453	15	15	1.49805e+08	1.58697e+08	1.66931e+08	1.74091e+08	2.04856e+08	2.07174e+08	1.376e+08	1.26708e+08	1.48199e+08	1.8846e+08	1.57341e+08	2.78137e+08
M227T323	227.125	227.125	227.125	323.103	321.961	323.671	15	15	11673122323	11972579069	11856549682	12139483718	12760601198	13328358093	7.67883e+08	8.36812e+08	8.32462e+08	8.50428e+08	8.33965e+08	8.11996e+08
M64T429	64.0166	64.0165	64.0166	429.176	428.86	429.607	15	15	2003023517	1978039518	1963983086	1999910373	2590156764	2762915367	2177080683	1968668379	1889480889	2245878085	1901333174	2977815747
M119T570	119.09	119.09	119.09	569.841	569.068	570.355	15	15	8.72501e+08	6.32322e+08	6.16316e+08	6.30024e+08	6.95317e+08	7.10529e+08	1044149783	1064443014	1099078269	1110548384	1096591178	1130349333
M305T212	305.154	305.136	305.158	211.85	181.543	212.577	15	15	2.48855e+07	2.20841e+07	2.17638e+07	1.87531e+07	1.39741e+07	8.10247e+06	2.69057e+07	1.89616e+07	1.94922e+07	2.27649e+07	1.93844e+07	2.35228e+07
M138T575	138.055	138.055	138.055	575.198	575.114	576.512	7	7	3.45365e+07	2.0376e+07	2.01684e+07	2.18157e+07	2.50531e+07	2.63994e+07	8.55939e+07	8.62652e+07	8.96737e+07	9.26908e+07	9.04885e+07	9.47723e+07
M534T430	534.088	534.088	534.089	430.046	429.832	430.391	12	12	6.90844e+06	7.48318e+06	7.46132e+06	8.00035e+06	1.10944e+07	11429518	6.81294e+06	5.97175e+06	7.3773e+06	9.86208e+06	7.95331e+06	1.418e+07
M499T426	498.9	498.9	498.901	426.185	425.201	426.65	9	9	6.37485e+06	7.65508e+06	9.73677e+06	1.01102e+07	6.83283e+06	6.70553e+06	8.70443e+06	9.70672e+06	1.87583e+07	2.07833e+07	2.01291e+07	3.18624e+07
M228T323	228.129	228.129	228.129	323.243	322.061	323.81	15	15	9.44805e+08	9.65213e+08	9.59957e+08	9.83529e+08	1029197115	1079980522	5.89973e+07	6.44892e+07	6.41204e+07	6.56102e+07	6.46082e+07	6.3457e+07
M458T504	458.306	458.304	458.307	503.678	502.932	503.978	12	12	1.89313e+06	1.26957e+06	1.10818e+06	935461	1.44272e+06	1.50121e+06	6.19537e+06	4.83072e+06	4.47511e+06	4.30158e+06	3.36225e+06	3.83994e+06
M65T429	65.0199	65.0197	65.0201	429.116	428.72	429.607	15	15	4.56517e+07	4.53173e+07	4.47659e+07	4.60104e+07	5.87385e+07	6.1962e+07	4.99675e+07	4.44839e+07	4.27377e+07	5.17152e+07	4.33129e+07	6.88207e+07
M72T488	72.0815	72.0814	72.0815	488.118	487.587	488.519	15	15	3.75406e+08	3.30038e+08	3.56071e+08	3.90851e+08	5.305e+08	6.08079e+08	3.25911e+08	2.842e+08	302911115	4.16361e+08	3.51137e+08	5.42573e+08
M97T386	97.0764	97.0754	97.0764	385.505	384.751	386.335	14	14	1.31614e+07	2.33967e+07	2.08802e+07	2.13128e+07	1.32092e+07	1.37343e+07	9.55335e+06	1.04833e+07	1.10656e+07	1.14789e+07	1.16505e+07	1.1118e+07
M355T253	355.132	355.131	355.132	252.805	252.511	252.991	14	14	4.84775e+06	5.25755e+06	4.23376e+06	4.14056e+06	4.72243e+06	4.95399e+06	3.26733e+06	3.40982e+06	3.55432e+06	3.54194e+06	3.38381e+06	3.0848e+06
M176T599	176.11	176.103	176.116	598.782	593.834	601.366	11	11	2.20955e+07	2.04638e+07	2.03081e+07	2.01571e+07	3.03226e+07	3.9028e+07	2.52427e+06	1.80079e+06	1.69601e+06	8.25558e+06	9.52029e+06	4.43374e+07
M178T487	178.024	178.023	178.024	486.908	485.183	487.919	15	15	4.02709e+06	4.37099e+06	4.44317e+06	4.79333e+06	6.69832e+06	7.5019e+06	6.84429e+06	6.78708e+06	6.8419e+06	9.22174e+06	7.76575e+06	1.37382e+07
M563T489	563.293	563.293	563.294	488.585	488.06	488.912	15	15	2.27907e+07	1.85601e+07	1.87037e+07	1.83097e+07	2.07109e+07	2.09456e+07	3.39158e+07	3.01864e+07	3.071e+07	3.14272e+07	3.07799e+07	3.06084e+07
M118T570	118.086	118.086	118.086	569.841	569.068	570.216	15	15	16256030977	11930671833	11612933281	11908921729	13028328972	13431874552	19379901460	19846141159	20416064996	20624218509	20375641232	21044298614
M284T223	284.16	284.16	284.162	222.779	221.829	224.178	14	14	1.33332e+07	1.04919e+07	1.14912e+07	9.22121e+06	1.0997e+07	1.16724e+07	1.07174e+07	9.0593e+06	8.63194e+06	1.27599e+07	1.20078e+07	1.26118e+07
M405T229	405.126	405.126	405.126	228.911	228.822	229.044	4	4	1.32674e+08	2.43841e+06	0	0	0	0	6.32714e+06	0	0	0	99456	42142.4
M374T149	374.199	374.197	374.284	149.479	149.246	151.64	15	15	6.63934e+06	6.80723e+06	6.17549e+06	6.73238e+06	6.64489e+06	7.53405e+06	7.22021e+06	6.8392e+06	4.82643e+06	7.04954e+06	6.91387e+06	6.47084e+06
M326T548	326.207	326.207	326.207	548.398	547.985	549.19	15	15	2.77226e+07	2.59129e+07	2.46534e+07	2.47406e+07	2.83142e+07	2.85153e+07	5.02461e+07	5.02518e+07	4.96885e+07	4.54595e+07	4.39049e+07	4.83682e+07
M379T227	379.172	379.167	379.172	226.749	213.623	226.947	13	13	2.92278e+07	4.24015e+07	3.79741e+07	4.28094e+07	5.65589e+07	6.63462e+07	1.25786e+07	2.43918e+07	2.47012e+07	723860	371827	2.15816e+06
M623T671	622.826	622.826	622.826	670.687	670.53	670.757	6	6	3743.3	0	7663.5	4561.93	0	0	3.95542e+06	3.90926e+06	3.78428e+06	3.54129e+06	3.94036e+06	3.11208e+06
M358T326	358.255	358.253	358.27	325.745	325.503	328.028	7	7	3.14873e+06	2.90168e+06	2.36345e+06	2.03229e+06	1.12037e+06	1.49583e+06	9.01959e+06	9.17562e+06	7.8625e+06	5.54177e+06	5.00379e+06	3.99387e+06
M164T326	164.082	164.082	164.082	325.887	321.426	326.404	11	11	4.92949e+07	5.08996e+07	5.41495e+07	5.69864e+07	5.31397e+07	5.32241e+07	8.21786e+06	8.69141e+06	8.8745e+06	8.92337e+06	8.39132e+06	7.98e+06
M293T262	293.113	293.113	293.113	262.162	261.679	263.081	12	12	1.76097e+07	1.75086e+07	1.58141e+07	1.67211e+07	2.17874e+07	2.42295e+07	6.2735e+07	6.0417e+07	6.29458e+07	7.72234e+07	6.77297e+07	8.35281e+07
M419T312	419.189	419.189	419.19	312.206	311.739	313.148	15	15	1.49966e+07	1.46778e+07	1.41218e+07	1.30229e+07	1.28312e+07	1.08599e+07	1.96705e+07	2.04447e+07	1.94917e+07	2.05054e+07	1.97743e+07	1.77399e+07
M650T553	650.334	650.334	650.334	552.871	552.59	552.939	8	8	5.9597e+06	6.59436e+06	6.98601e+06	6.76777e+06	7.35171e+06	7.04497e+06	723036	808365	893055	850318	919366	354018
M445T474	445.244	445.048	445.245	473.831	443.914	474.157	15	15	8.60418e+06	8.80697e+06	8.61834e+06	9.11169e+06	2.32156e+07	9.1474e+06	4.73642e+06	5.50993e+06	5.94193e+06	1.36989e+07	5.69598e+06	2.19198e+07
M318T507	318.202	318.189	318.202	507.376	506.676	508.229	15	15	1.28819e+07	6.76326e+06	6.65663e+06	5.79242e+06	7.59188e+06	7.04614e+06	2.57355e+07	1.80771e+07	1.52941e+07	8.71175e+06	5.74886e+06	5.33864e+06
M142T168	142.032	142.032	142.105	167.523	167.08	173.527	9	9	3.48427e+06	3.56754e+06	3.42457e+06	3.36262e+06	3.52427e+06	3.52265e+06	9.72282e+06	1.25435e+06	9.01329e+06	1.50821e+06	1.45882e+06	1.34538e+06
M222T259	222.085	222.085	222.091	259.377	256.468	260.501	12	12	8.96288e+06	1.04584e+07	9.17313e+06	9.77339e+06	8.67952e+06	8.72821e+06	5.60272e+06	5.24631e+06	5.51694e+06	5.57797e+06	5.75795e+06	4.85259e+06
M403T146	403.229	403.224	403.232	146.049	145.818	146.259	15	15	2.63161e+07	2.66719e+07	2.27679e+07	2.8343e+07	2.73855e+07	4.62513e+07	2.91712e+07	3.1503e+07	2.62956e+07	5.18103e+07	1.7633e+07	3.66735e+07
M148T569	148.081	148.06	148.112	568.59	553.864	572.321	15	15	5.74975e+07	9.24894e+07	9.70216e+07	1.08198e+08	1.44619e+08	1.59407e+08	3.64795e+07	2.20243e+07	1.93326e+07	4.42711e+07	2.38124e+07	1.85543e+08
M572T172	572.436	572.436	572.437	172.149	170.371	172.699	15	15	1.59923e+06	1.67024e+06	1.52356e+06	1.60076e+06	1.47098e+06	1.4394e+06	1.94017e+06	2.04408e+06	1.9688e+06	1.79253e+06	1.73183e+06	1.83024e+06
M388T231	388.253	388.253	388.254	230.792	230.38	231.232	15	15	7.60653e+06	1.04122e+07	9.45655e+06	1.15523e+07	8.43383e+06	9.93566e+06	5.25375e+06	9.70021e+06	5.7318e+06	7.22094e+06	7.84787e+06	7.2526e+06
M181T178	181.088	181.079	181.097	178.394	176.541	179.79	15	15	1.08892e+08	1.23324e+08	1.21719e+08	1.30519e+08	1.2451e+08	116974122	5.86466e+07	6.33919e+07	6.49755e+07	7.33558e+07	7.58634e+07	7.53575e+07
M223T514	223.114	223.11	223.118	514.163	513.511	514.699	15	15	4.26796e+07	3.09787e+07	2.16002e+07	1.757e+07	2.39501e+07	2.30194e+07	4.97624e+07	3.71879e+07	2.89854e+07	2.52135e+07	1.776e+07	2.17189e+07
M176T209	176.093	176.073	176.095	209.25	205.643	237.373	9	9	1.70406e+07	1.58332e+07	1.64704e+07	1.75392e+07	1.68909e+07	1.82055e+07	5.44903e+07	1.86223e+07	2.8111e+07	8.28713e+06	8.03716e+06	7.86068e+06
M318T424	318.054	318.052	318.068	423.93	422.877	424.396	9	9	6.28562e+06	5.56328e+06	5.70541e+06	5.15411e+06	4.49061e+06	4.83374e+06	5.8452e+06	6.53182e+06	25343.7	21712.7	26114.7	42129
M188T171	188.116	188.037	188.121	170.891	168.864	171.91	15	15	1.31597e+07	1.60601e+07	1.531e+07	4.23416e+07	4.44458e+07	4.82655e+07	3.96443e+06	3.47218e+07	3.41737e+07	5.00227e+07	4.37728e+07	4.26325e+07
M217T291	217.103	217.101	217.104	291.032	289.1	292.247	15	15	2.0652e+07	2.01775e+07	2.0826e+07	2.14685e+07	2.67604e+07	2.96274e+07	2.15936e+07	2.13537e+07	2.11064e+07	2.36269e+07	2.10112e+07	2.67389e+07
M183T463	183.101	183.094	183.103	462.963	458.299	465.601	10	10	3.85684e+07	3.44691e+07	3.27811e+07	3.31294e+07	3.75124e+07	4.04722e+07	2.52913e+07	2.46006e+07	2.46963e+07	2.76208e+07	2.62727e+07	3.1859e+07
M264T503	264.142	264.142	264.142	503.253	502.813	504.168	15	15	1.41502e+07	1.26648e+07	1.16624e+07	1.11369e+07	1.53114e+07	1.57007e+07	3.01761e+07	2.71563e+07	2.67225e+07	2.65119e+07	2.32305e+07	2.58055e+07
M159T488	159.114	159.112	159.115	487.513	486.932	488.57	15	15	5.24775e+07	4.31026e+07	4.84822e+07	5.48872e+07	7.46404e+07	8.25142e+07	5.30179e+07	4.34924e+07	4.37493e+07	5.81939e+07	5.07166e+07	7.45918e+07
M94T489	94.0631	94.0629	94.0639	489.183	488.157	490.008	15	15	8.53388e+06	7.51484e+06	7.18781e+06	6.90733e+06	5.99677e+06	6.23203e+06	6.96592e+06	6.4082e+06	5.97437e+06	6.52152e+06	6.71719e+06	5.92096e+06
M327T548	327.211	327.21	327.211	548.228	547.967	548.352	6	6	4.05449e+06	3.85191e+06	3.82909e+06	3.8523e+06	4.41856e+06	4.44235e+06	8.2096e+06	8.09578e+06	7.9986e+06	7.47496e+06	7.08017e+06	7.83616e+06
M212T448	212.01	212.008	212.01	448.441	447.558	450.115	14	14	5.0168e+06	4.72639e+06	4.70777e+06	5.35074e+06	6.23623e+06	5.74447e+06	6.1109e+06	5.22912e+06	5.39956e+06	7.80543e+06	6.015e+06	8.35138e+06
M196T199	196.122	196.114	196.125	199.044	198.717	199.452	15	15	2.75147e+07	2.25759e+07	2.32622e+07	3.69534e+07	3.45899e+07	2.56721e+07	2.77841e+07	2.4759e+07	2.35361e+07	2.67152e+07	1.79705e+07	2.33766e+07
M718T586	718.358	718.358	718.358	586.431	586.295	586.647	6	6	381633	266515	222366	253934	489985	449148	5.66836e+06	5.28495e+06	5.37152e+06	5.75848e+06	5.4505e+06	5.72405e+06
M465T430	465.098	465.098	465.099	430.425	430.182	430.663	15	15	8.76972e+07	8.73338e+07	8.63509e+07	9.18079e+07	1.25318e+08	1.31333e+08	8.23021e+07	7.73042e+07	8.67084e+07	1.09818e+08	9.18593e+07	1.34488e+08
M427T328	427.219	427.218	427.221	328.412	326.994	330.79	15	15	3.8704e+07	3.73811e+07	3.55185e+07	3.49054e+07	3.99751e+07	4.10969e+07	1.47827e+08	1.57338e+08	1.56903e+08	1.56237e+08	162082622	1.44683e+08
M607T557	607.381	607.38	607.381	557.165	556.984	557.198	9	9	5.28575e+06	5.19564e+06	4.84648e+06	4.40755e+06	4.1673e+06	3.80087e+06	2.40247e+06	2.42154e+06	2.47296e+06	2.23603e+06	2.36428e+06	2.20108e+06
M123T161	123.089	123.083	123.096	160.906	156.473	176.317	6	6	1.13362e+07	1.16107e+07	1.77356e+07	3.76002e+07	2.53825e+07	6.48809e+07	8.41424e+06	3.89304e+07	4.40934e+07	1.24089e+07	7.39534e+06	9.26178e+06
M264T571	264.196	264.176	264.199	570.803	570.396	573.549	9	9	1.10722e+07	6.55065e+07	6.79745e+07	6.48234e+07	8.01702e+07	8.11346e+07	108926	2.28975e+06	2.43166e+06	2.16501e+06	2.58113e+06	2.20146e+06
M635T549	635.339	635.339	635.339	548.571	548.321	549.122	15	15	6.55074e+07	5.8974e+07	5.59999e+07	5.70794e+07	5.6647e+07	5.29362e+07	5.22226e+06	5.6074e+06	5.93724e+06	5.41322e+06	6.03173e+06	4.80375e+06
M454T618	454.265	454.265	454.266	618.012	617.867	618.31	6	6	1.43888e+06	1.18994e+06	1.36399e+06	1.56281e+06	1.39489e+06	1.41164e+06	4.83913e+06	4.63294e+06	4.48592e+06	4.4582e+06	4.62591e+06	5.68843e+06
M317T424	317.048	317.048	317.05	424.057	423.289	424.536	11	11	4.78166e+07	4.67226e+07	4.75174e+07	4.28154e+07	3.75437e+07	4.04601e+07	5.00716e+07	5.3909e+07	1.37748e+06	187340	59497.5	143262
M553T602	553.334	553.334	553.334	602.031	601.648	602.174	9	9	6.09249e+06	5.00559e+06	5.67945e+06	5.69024e+06	6.31549e+06	6.66123e+06	3.70102e+07	3.37576e+07	3.54492e+07	3.41433e+07	3.15884e+07	4.0129e+07
M263T503	263.139	263.138	263.139	503.481	502.813	504.307	15	15	1.02604e+08	9.25769e+07	8.6085e+07	7.92151e+07	1.07901e+08	112350227	2.01949e+08	1.86047e+08	1.82114e+08	182127104	159645132	1.76046e+08
M130T403	130.098	130.097	130.098	403.181	403.077	404.037	15	15	9.73051e+08	1064715479	1049834645	1047808382	1243349516	1284219664	1.81449e+08	2.57901e+08	2.82363e+08	3.32994e+08	2.89175e+08	3.02647e+08
M319T178	319.162	319.153	319.177	177.995	167.413	182.755	9	9	1.00996e+07	8.5323e+06	8.96989e+06	1.05049e+07	1.20832e+07	9.29685e+06	1.72764e+06	2.23577e+06	2.14957e+06	1.76265e+06	1.90353e+06	1.87414e+06
M168T666	168.016	168.016	168.078	666.45	652.526	669.697	14	14	1.32231e+07	1.33501e+07	1.35286e+07	1.37152e+07	2.48854e+07	3.26499e+07	1.23168e+07	1.24618e+07	1.26813e+07	1.32962e+07	1.30277e+07	1.40481e+07
M127T303	127.073	127.032	127.073	303.178	299.474	303.534	11	11	9.33909e+08	9.78917e+08	9.70811e+08	1031292870	1138483836	1243710451	2.09031e+06	2.01308e+06	1.97448e+06	2.26466e+06	1.93019e+06	2.95447e+06
M131T404	131.101	131.101	131.101	403.665	403.354	406.742	15	15	4.99223e+07	5.47776e+07	5.39509e+07	5.38877e+07	6.39753e+07	66448103	8.71241e+06	1.28863e+07	1.44461e+07	1.6836e+07	1.46063e+07	1.51989e+07
M97T160	97.0652	97.0651	97.0655	159.971	156.779	160.513	8	8	3.91237e+06	3.9386e+06	6.46325e+06	7.83573e+06	8.73437e+06	2.04495e+07	3.33501e+06	1.42349e+07	1.62249e+07	4.47858e+06	3.01846e+06	3.5323e+06
M588T586	588.35	588.35	588.35	585.839	584.9	586.156	14	14	2.56666e+07	2.57631e+07	2.43358e+07	2.40412e+07	3.01324e+07	3.16129e+07	4.17947e+06	6.12138e+06	2.03231e+06	4.82668e+06	2.08254e+06	1.4861e+06
M649T553	649.331	649.33	649.331	552.692	552.529	552.908	14	14	1.691e+07	1.86956e+07	1.9273e+07	1.89096e+07	2.05622e+07	2.07143e+07	2.43056e+06	2.67218e+06	2.73841e+06	2.68385e+06	2.8167e+06	1.24057e+06
M355T653	355.197	355.197	355.197	652.597	652.539	652.956	6	6	215516	193996	195482	273111	274967	393522	4.05098e+06	3.25938e+06	2.89288e+06	4.30124e+06	3.12215e+06	1.03497e+07
M304T493	304.175	304.171	304.177	492.853	492.005	493.917	15	15	2.5302e+07	1.72397e+07	1.59466e+07	1.52605e+07	2.17128e+07	2.23278e+07	4.10026e+07	2.59176e+07	2.71295e+07	3.31459e+07	2.86747e+07	3.56577e+07
M360T446	359.962	359.962	359.962	445.797	444.952	446.542	12	12	2.42227e+07	2.41281e+07	2.46851e+07	2.51457e+07	2.66582e+07	2.73489e+07	2.62268e+07	2.42652e+07	2.47013e+07	2.99349e+07	2.56655e+07	4.17608e+07
M322T222	322.151	322.15	322.151	222.009	221.674	222.805	15	15	1.75827e+07	1.66484e+07	1.51984e+07	1.24797e+07	1.51401e+07	1.47297e+07	1.16305e+07	1.05237e+07	1.02147e+07	1.19066e+07	1.07759e+07	1.1316e+07
M421T147	421.276	421.253	421.331	147.17	146.541	158.207	11	11	5.79682e+06	2.95149e+06	3.2491e+06	2.99229e+06	4.05121e+06	3.99631e+06	8.09831e+06	3.59181e+06	2.97097e+06	5.90819e+06	2.04952e+07	6.79552e+06
M588T361	588.389	588.382	588.5	360.772	360.451	363.846	13	13	2.73437e+06	861734	2.45726e+06	2.65191e+06	838925	2.86181e+06	4.70627e+06	4.84447e+06	4.54776e+06	4.1371e+06	4.53359e+06	4.02083e+06
M344T631	343.702	343.702	343.702	631.009	630.52	631.191	9	9	735591	756819	696906	684268	980959	1.17236e+06	1.07082e+07	1.08757e+07	1.08098e+07	1.14389e+07	1.1184e+07	1.26505e+07
M316T236	316.129	316.129	316.129	235.996	235.265	236.169	15	15	1.21907e+08	120833575	1.06366e+08	1.09575e+08	1.37386e+08	1.48094e+08	1.5256e+08	1.70194e+08	1.71587e+08	2.0402e+08	1.90847e+08	2.04688e+08
M244T251	244.093	244.092	244.093	251.412	251.066	270.339	6	6	7.09461e+07	2.49198e+07	2.66039e+07	2.79201e+07	2.69306e+07	2.60322e+07	7.93628e+06	8.80509e+06	7.51318e+06	9.94103e+06	7.91606e+06	1.64579e+07
M678T241	678.367	678.359	678.37	240.838	240.547	241.019	4	4	8.4616e+06	166951	118135	93532.3	99902.1	184551	535743	376041	349914	385019	415364	367539
M600T445	600.392	600.392	600.393	445.427	445.088	445.832	13	13	3.63878e+06	4.41461e+06	4.12347e+06	4.58311e+06	2.75906e+06	2.03109e+06	3.7669e+06	4.83017e+06	4.75976e+06	3.53247e+06	4.14262e+06	2.69141e+06
M480T413	480.309	480.308	480.314	412.53	411.562	413.062	9	9	2.37993e+06	2.91902e+06	2.93087e+06	2.51094e+06	2.01853e+06	2.42429e+06	481503	596132	725013	852126	811075	736755
M498T293	498.282	498.28	498.282	293.069	292.664	293.564	15	15	1.56627e+07	1.5916e+07	1.42167e+07	1.41631e+07	1.66233e+07	1.6612e+07	1.39484e+07	1.52841e+07	1.51378e+07	1.56092e+07	1.53569e+07	1.42727e+07
M318T332	318.215	318.207	318.217	331.808	330.124	332.584	12	12	1.03889e+07	8.86274e+06	8.98825e+06	8.17106e+06	7.45311e+06	6.99018e+06	2.02524e+07	1.7776e+07	1.67592e+07	1.67267e+07	1.71764e+07	1.67097e+07
M101T429	101.004	101.004	101.005	428.895	428.72	429.368	15	15	4.34825e+07	4.3441e+07	4.01472e+07	3.78706e+07	4.69861e+07	4.89223e+07	4.6872e+07	41447478	4.40679e+07	4.96076e+07	4.09733e+07	5.82025e+07
M432T153	432.245	432.231	432.345	153.293	151.289	158.422	15	15	6.99832e+06	9.28053e+06	8.12759e+06	8.16448e+06	1.07051e+07	7.50854e+06	8.08755e+06	4.34769e+06	4.18467e+06	7.0683e+06	6.12051e+06	6.06571e+06
M283T265	283.073	283.066	283.074	265.455	264.149	266.828	11	11	6.01396e+06	6.64898e+06	5.71419e+06	6.33462e+06	6.42123e+06	6.82194e+06	1.95675e+06	2.42059e+06	2.59872e+06	3.28811e+06	4.59358e+06	4.49865e+06
M175T234	175.036	175.002	175.049	233.528	229.144	235.507	12	12	7.44347e+06	3.74429e+07	3.95126e+07	3.99072e+07	4.08218e+07	4.12951e+07	1.29884e+07	3.13035e+07	2.92838e+07	73758.7	58228.4	51686.6
M434T529	434.246	434.246	434.246	528.951	528.002	529.51	13	13	1.36491e+07	1.30289e+07	1.29713e+07	1.29026e+07	1.47762e+07	1.53177e+07	4.65605e+06	4.77724e+06	4.61897e+06	4.34898e+06	4.31983e+06	3.96907e+06
M686T631	686.398	686.397	686.398	630.826	630.52	631.115	15	15	9.63693e+06	8.9085e+06	8.54304e+06	8.75951e+06	1.2756e+07	1.40665e+07	1.25698e+08	1.22411e+08	1.19141e+08	1.27521e+08	1.21947e+08	1.36338e+08
M295T229	295.066	295.066	295.128	228.822	211.608	229.248	13	13	3.63736e+06	2.02163e+07	2.27648e+07	2.20505e+07	2.34148e+07	2.24802e+07	6.29843e+06	2.63457e+07	2.35007e+07	4.71025e+06	4.6465e+06	4.36357e+06
M428T329	428.222	428.221	428.224	328.506	327.51	329.276	9	9	7.84093e+06	7.32225e+06	7.0559e+06	6.59264e+06	8.41953e+06	8.70747e+06	3.19249e+07	3.40287e+07	3.36636e+07	3.42058e+07	3.58291e+07	3.20203e+07
M147T665	147.109	147.089	147.113	665.47	665.133	667.126	7	7	5.88064e+07	3.07211e+07	1.69646e+07	1.58495e+07	1.79875e+07	2.06673e+07	3.73143e+07	1.75472e+07	1.34905e+07	3.86644e+07	2.09137e+07	1.28864e+08
M159T309	159.096	159.096	159.096	309.028	308.56	309.544	9	9	2.3386e+07	2.34367e+07	2.29987e+07	2.53134e+07	2.24499e+07	2.01732e+07	340909	406611	351597	539695	480767	563131
M147T201	147.075	147.07	147.076	201.182	200.258	201.483	10	10	1.79769e+07	1.68097e+07	1.56545e+07	1.35711e+07	1.5604e+07	1.53221e+07	7.44479e+07	7.16977e+07	6.93055e+07	6.8589e+07	6.80069e+07	7.07979e+07
M357T191	357.203	357.202	357.221	191.035	189.795	192.821	10	10	1.92816e+07	2.66396e+07	2.32068e+07	2.14535e+07	1.70312e+07	1.88333e+07	3.8264e+06	3.98678e+06	4.15556e+06	4.18338e+06	4.40373e+06	4.06199e+06
M388T659	388.21	388.204	388.212	659.12	659.006	659.426	6	6	3.82759e+06	3.7652e+06	3.66238e+06	3.819e+06	5.03732e+06	5.65176e+06	2.42135e+06	2.27378e+06	2.31017e+06	2.57187e+06	2.38307e+06	3.16026e+06
M687T631	687.4	687.4	687.4	630.88	630.589	631.115	10	10	3.6409e+06	3.3943e+06	3.30039e+06	3.38359e+06	4.93659e+06	5.42191e+06	4.9028e+07	4.7864e+07	4.65998e+07	4.9728e+07	4.76163e+07	5.33321e+07
M562T489	562.29	562.29	562.29	488.732	488.374	489.005	15	15	8.17908e+07	6.7193e+07	6.6367e+07	6.5561e+07	7.5224e+07	7.71628e+07	1.19926e+08	1.06517e+08	1.07276e+08	109955765	1.07341e+08	1.08144e+08
M158T411	158.15	158.145	158.154	411.406	410.977	411.789	15	15	2.77374e+07	2.69922e+07	2.92254e+07	2.92353e+07	3.29207e+07	3.32703e+07	3.76278e+07	4.47145e+07	4.32403e+07	4.20856e+07	3.76729e+07	3.41777e+07
M670T144	670.326	670.326	670.326	144.438	143.873	144.658	9	9	2.8087e+06	2.88803e+06	2.73179e+06	2.80977e+06	2.89221e+06	2.39519e+06	3.07573e+06	2.62509e+06	2.62766e+06	3.04231e+06	2.99357e+06	2.87385e+06
M396T270	396.152	396.152	396.153	269.831	269.015	270.154	6	6	2.12668e+06	832460	871400	675048	730330	524948	2.71638e+06	4.44191e+06	4.42537e+06	4.84037e+06	4.79246e+06	4.40482e+06
M356T327	356.167	356.167	356.168	327.092	326.224	327.548	8	8	6.41646e+06	6.39572e+06	7.796e+06	7.18164e+06	1.04682e+07	1.11039e+07	2.28408e+06	1.77888e+06	1.75702e+06	2.13634e+06	1.79647e+06	2.30475e+06
M575T538	575.316	575.316	575.316	538.001	537.796	538.402	7	7	8.50194e+06	9.0125e+06	9.19882e+06	8.98701e+06	1.10694e+07	1.15919e+07	4.71797e+06	4.57806e+06	4.48069e+06	4.99521e+06	4.50847e+06	4.77241e+06
M304T203	304.132	304.13	304.133	202.902	201.676	203.413	15	15	6.35935e+06	6.26271e+06	6.21049e+06	6.37572e+06	6.90333e+06	7.35443e+06	4.75113e+06	7.06056e+06	7.27696e+06	6.80626e+06	7.02698e+06	6.6011e+06
M688T631	688.403	688.403	688.403	630.869	630.101	631.115	9	9	749398	605240	613866	659238	941659	1.13493e+06	1.09727e+07	1.06124e+07	1.03093e+07	1.10492e+07	1.05669e+07	1.18908e+07
M653T430	653.161	653.161	653.161	430.258	430.046	430.533	8	8	4.64846e+06	4.93102e+06	4.49073e+06	4.86427e+06	7.7097e+06	8.13627e+06	4.90931e+06	4.17988e+06	4.98808e+06	6.21693e+06	5.23631e+06	8.11063e+06
M186T170	186.114	186.064	186.12	170.163	167.656	194.903	6	6	1.98579e+07	2.04668e+07	2.31228e+07	2.41868e+07	2.41403e+07	3.09463e+07	1.21161e+07	1.55832e+07	1.3745e+07	1.51794e+07	1.4792e+07	1.58046e+07
M619T583	619.29	619.29	619.291	583.105	582.786	583.229	15	15	3.05112e+07	2.80245e+07	2.9254e+07	2.98151e+07	3.93899e+07	4.64085e+07	1.0393e+07	9.80618e+06	9.91392e+06	1.04276e+07	1.00066e+07	1.08798e+07
M177T339	177.109	177.102	177.111	338.912	337.087	339.389	9	9	1.57941e+07	1.55859e+07	1.51881e+07	1.65103e+07	1.67697e+07	1.7098e+07	339747	598195	635299	532667	565344	953638
M616T190	616.3	616.3	616.301	189.864	189.738	190.38	6	6	4.25308e+06	4.16504e+06	4.74727e+06	6.21542e+06	9.22392e+06	1.04407e+07	395036	445746	413651	409793	422778	345411
M281T172	281.132	281.116	281.171	171.649	162.662	199	15	15	6.15879e+06	6.46917e+06	5.99151e+06	8.24841e+06	1.05706e+07	6.27852e+06	4.95563e+06	6.41659e+06	6.51648e+06	9.95521e+06	1.01982e+07	8.49151e+06
M580T512	580.31	580.31	580.31	511.804	511.555	512.171	15	15	1.15881e+07	1.03617e+07	9.81789e+06	9.28994e+06	9.37673e+06	9.06092e+06	4.80003e+06	4.08138e+06	4.117e+06	4.12175e+06	4.14463e+06	3.86386e+06
M347T289	347.192	347.192	347.192	289.098	288.492	289.446	9	9	3.39937e+07	3.04309e+07	3.01985e+07	3.02818e+07	3.70334e+07	3.78344e+07	1.29138e+07	1.15816e+07	1.14823e+07	1.1917e+07	1.09071e+07	1.24447e+07
M253T332	253.141	253.141	253.141	331.738	330.65	333.718	9	9	1.88293e+07	1.81273e+07	1.76973e+07	1.84696e+07	1.81326e+07	1.84642e+07	132949	57038.1	134760	103118	83971.6	155913
M367T660	367.216	367.214	367.216	659.736	659.604	659.97	15	15	2.19336e+07	2.1503e+07	2.08669e+07	2.3439e+07	3.40407e+07	4.12052e+07	1.15206e+07	9.8806e+06	1.02207e+07	1.16138e+07	9.76548e+06	1.87446e+07
M213T527	213.096	213.093	213.098	526.851	526.603	527	6	6	1.64855e+07	1.68061e+07	1.65455e+07	1.65041e+07	1.68069e+07	1.70742e+07	1.2403e+07	1.29304e+07	1.41237e+07	1.4098e+07	1.41406e+07	1.3302e+07
M89T649	89.1078	89.1075	89.1078	649.323	648.411	650.865	13	13	1.81611e+06	2.37046e+07	3.95234e+07	4.74794e+07	6.56486e+07	6.96013e+07	1.42913e+06	9.83191e+06	1.67399e+07	2.99993e+07	2.52211e+07	4.71333e+07
M276T445	276.007	276.001	276.012	445.427	443.914	446.049	15	15	3.89016e+07	3.77344e+07	3.8133e+07	3.91079e+07	4.61833e+07	4.65229e+07	3.95929e+07	3.24995e+07	3.37104e+07	4.4831e+07	3.43044e+07	6.51189e+07
M366T660	366.213	366.213	366.213	659.736	659.604	660.109	15	15	1.14405e+08	1.1199e+08	1.09592e+08	1.23556e+08	1.77657e+08	2.12461e+08	5.90019e+07	5.19824e+07	5.33987e+07	6.06005e+07	5.13873e+07	9.81014e+07
M675T596	675.363	675.357	675.369	595.717	580.105	601.01	15	15	1.5681e+07	1.89331e+07	2.00202e+07	2.0458e+07	2.24958e+07	2.38671e+07	4.696e+07	4.33627e+07	4.41912e+07	4.48692e+07	4.13503e+07	5.14978e+07
M339T263	339.104	339.103	339.11	263.091	262.644	263.482	15	15	1.23962e+07	1.22919e+07	1.07865e+07	1.10208e+07	1.21444e+07	1.29729e+07	1.78699e+06	1.57564e+06	2.05397e+06	1.93021e+06	1.85282e+06	1.60854e+06
M523T310	523.273	523.272	523.273	309.794	309.405	309.986	9	9	6.84276e+06	5.96746e+06	5.97382e+06	5.03192e+06	5.61022e+06	4.3843e+06	0	0	0	0	7926.93	0
M213T601	213.126	213.125	213.126	600.864	600.673	600.94	6	6	2.07481e+06	2.28563e+06	2.6914e+06	2.50969e+06	2.68069e+06	2.74758e+06	1.03874e+07	9.29131e+06	9.23809e+06	8.13654e+06	7.10454e+06	1.17948e+07
M199T291	199.071	199.071	199.071	290.56	289.1	291.688	15	15	5.38577e+07	5.29778e+07	5.28915e+07	5.51343e+07	7.10331e+07	7.8178e+07	5.00043e+07	5.1631e+07	5.30728e+07	6.02871e+07	5.48963e+07	7.07824e+07
M546T504	546.303	546.295	546.305	503.751	503.313	504.354	6	6	1.02387e+06	490892	781132	580552	346560	287757	5.62189e+06	5.21056e+06	5.22609e+06	4.01298e+06	5.44664e+06	3.77033e+06
M263T571	263.192	263.167	263.196	570.791	570.355	574.523	14	14	1.1436e+08	5.20845e+08	5.57264e+08	5.31225e+08	6.67925e+08	6.83296e+08	1.13937e+06	2.06374e+07	2.19673e+07	1.86536e+07	2.05248e+07	2.05435e+07
M577T615	577.353	577.353	577.353	614.775	612.152	617.648	15	15	8.67038e+07	7.57847e+07	7.83533e+07	8.18382e+07	1.08846e+08	1.21475e+08	1.60588e+08	1.56503e+08	1.59031e+08	1.51232e+08	1.51657e+08	1.61031e+08
M578T615	578.355	578.354	578.356	614.775	611.907	617.787	15	15	1.66444e+07	1.47019e+07	1.53955e+07	1.59664e+07	2.12343e+07	2.35667e+07	3.10736e+07	3.02467e+07	3.06141e+07	2.94453e+07	2.91953e+07	3.10299e+07
M184T660	183.61	183.61	183.61	659.774	659.596	659.989	15	15	6.39973e+06	6.60348e+06	6.36711e+06	6.72682e+06	1.03675e+07	1.16017e+07	3.53759e+06	3.07087e+06	3.44777e+06	3.85444e+06	2.9935e+06	5.23635e+06
M291T156	291.233	291.166	291.242	156.456	154.826	178.261	7	7	1.02253e+07	3.82608e+06	4.13397e+06	4.59917e+06	4.86178e+06	8.38062e+06	2.81284e+06	6.66336e+06	6.69694e+06	3.24865e+06	2.51207e+06	2.86163e+06
M348T520	348.159	348.158	348.159	519.585	519.242	519.882	12	12	9.60231e+06	6.85874e+06	7.01435e+06	4.71283e+06	4.60254e+06	3.84849e+06	1.15947e+07	9.77843e+06	8.66858e+06	4.34295e+06	3.1023e+06	2.64767e+06
M298T162	298.19	298.117	298.251	161.9	152.886	171.734	8	8	4.09009e+06	8.38708e+06	4.34229e+06	4.7651e+06	9.80989e+06	7.46164e+06	3.94292e+06	3.68356e+06	3.31489e+06	3.21221e+06	5.84187e+06	3.09108e+06
M221T183	221.121	221.12	221.122	183.106	181.803	184.633	15	15	1.63915e+07	1.42941e+07	1.09017e+07	1.06683e+07	1.12783e+07	1.14655e+07	1.08288e+07	1.02522e+07	9.70914e+06	9.6507e+06	9.63924e+06	9.26369e+06
M655T568	655.394	655.393	655.395	568.086	567.577	568.301	6	6	3.00537e+06	3.41801e+06	3.27261e+06	3.37311e+06	3.66448e+06	3.73609e+06	1.16735e+07	1.16381e+07	1.15563e+07	1.12105e+07	1.10768e+07	1.04725e+07
M317T333	317.215	317.215	317.215	333.163	331.394	333.634	15	15	7.27015e+07	7.20365e+07	7.24763e+07	7.26516e+07	6.39811e+07	6.06463e+07	1.29137e+08	1.32774e+08	131802878	1.33293e+08	1.33933e+08	1.3025e+08
M420T634	419.726	419.726	419.726	633.538	633.42	634.182	15	15	4.67921e+07	4.55266e+07	4.26653e+07	3.98187e+07	4.54083e+07	4.51779e+07	4.56326e+06	4.43766e+06	5.14527e+06	5.25452e+06	5.20466e+06	4.48233e+06
M420T149	420.256	420.237	420.328	148.594	147.767	158.067	15	15	2.59091e+07	1.42405e+07	1.59046e+07	1.42998e+07	1.85286e+07	2.01391e+07	3.49155e+07	1.69338e+07	1.42078e+07	2.52783e+07	8.49305e+07	2.89951e+07
M196T170	196.167	196.103	196.168	170.446	167.523	171.365	7	7	2.59761e+06	1.00275e+07	1.26551e+07	3.24734e+06	3.45522e+06	2.88075e+06	3.71529e+06	4.26932e+06	4.5921e+06	7.04951e+06	2.59483e+06	2.82394e+06
M360T555	360.191	360.191	360.191	554.964	552.362	558.351	12	12	6.18725e+06	5.76719e+06	5.70236e+06	5.56718e+06	7.16335e+06	7.80111e+06	1.84792e+07	1.80888e+07	1.76408e+07	1.7183e+07	1.55015e+07	1.83382e+07
M579T616	579.357	579.356	579.358	615.509	611.907	617.509	10	10	2.29969e+06	1.92194e+06	2.16783e+06	2.21935e+06	2.87118e+06	3.21234e+06	4.45886e+06	4.41768e+06	4.49754e+06	4.29723e+06	4.22461e+06	4.40425e+06
M576T615	576.35	576.349	576.35	614.775	612.152	617.648	15	15	2.64794e+08	229940666	2.38834e+08	2.49469e+08	3.31359e+08	3.67704e+08	4.87544e+08	4.77524e+08	4.82924e+08	4.63389e+08	4.6278e+08	4.90196e+08
M289T615	288.678	288.678	288.678	614.775	612.186	617.648	15	15	1.84587e+07	1.54211e+07	1.56662e+07	1.68762e+07	2.14077e+07	2.32518e+07	3.23075e+07	3.25174e+07	3.31018e+07	3.09197e+07	3.16325e+07	3.14414e+07
M658T300	658.329	658.329	658.33	300.187	299.787	300.457	6	6	0	0	14211.1	0	0	0	2.20606e+06	2.48964e+06	2.40086e+06	2.54354e+06	2.48424e+06	2.13914e+06
M433T530	433.243	433.243	433.243	529.508	528.65	530.076	15	15	5.85528e+07	5.6024e+07	5.60977e+07	5.51305e+07	6.19949e+07	6.33113e+07	2.01966e+07	1.99937e+07	2.04524e+07	2.03881e+07	1.9745e+07	1.93489e+07
M416T242	416.227	416.227	416.227	241.926	240.757	242.81	12	12	6.98773e+06	7.58686e+06	7.65364e+06	7.55234e+06	7.4822e+06	6.99408e+06	1.01248e+07	9.52744e+06	8.87471e+06	9.292e+06	9.30751e+06	8.77119e+06
M352T568	352.244	352.244	352.244	567.577	567.337	567.987	15	15	6.70752e+07	4.89215e+07	4.60463e+07	4.98288e+07	5.68664e+07	6.24797e+07	1.00384e+08	9.88488e+07	1.03664e+08	1.04903e+08	1.01545e+08	1.10425e+08
M589T586	589.353	589.353	589.353	585.515	584.846	585.744	13	13	8.49621e+06	8.6673e+06	8.03762e+06	7.81975e+06	1.00463e+07	1.06597e+07	1.21394e+06	1.79111e+06	1.51228e+06	1.38459e+06	1.49917e+06	1.18967e+06
M214T165	214.05	214.05	214.173	164.779	162.888	165.238	15	15	3.98333e+07	47724607	8.00292e+07	3.38044e+07	3.72332e+07	6.24863e+07	1.36788e+08	8.77903e+07	7.40035e+07	1.35605e+08	1.49663e+08	1.44886e+08
M674T596	674.361	674.355	674.366	595.618	580.244	600.732	15	15	4.51289e+07	5.14597e+07	5.45205e+07	5.60483e+07	6.11941e+07	6.43375e+07	1.26374e+08	1.1779e+08	1.19296e+08	1.2076e+08	1.12027e+08	1.39169e+08
M414T171	414.264	414.244	414.268	170.601	154.975	171.51	11	11	4.63708e+06	4.27348e+06	4.75052e+06	8.33621e+06	5.245e+06	1.71235e+07	1.08156e+06	5.45098e+06	5.56035e+06	929504	1.08328e+06	1.05495e+06
M287T536	287.179	287.179	287.18	535.824	535.558	536.861	6	6	8.73959e+06	6.29256e+06	4.03306e+06	1.61647e+06	1.99417e+06	1.78616e+06	7.96388e+06	6.17043e+06	4.87208e+06	3.95026e+06	3.15797e+06	4.40701e+06
M316T333	316.211	316.211	316.212	333.024	331.394	333.634	15	15	4.19838e+08	4.13075e+08	420119115	4.19275e+08	3.72483e+08	3.5379e+08	7.36053e+08	7.56919e+08	7.48986e+08	7.6028e+08	7.65694e+08	7.43122e+08
M399T431	399.117	399.116	399.118	430.7	430.255	431.086	12	12	3.31213e+06	3.68574e+06	3.43575e+06	3.84195e+06	5.1544e+06	5.559e+06	3.29399e+06	3.1141e+06	3.20526e+06	4.48374e+06	3.65477e+06	4.83808e+06
M300T213	300.2	300.195	300.201	212.854	212.441	214.22	15	15	1.09051e+08	1.04305e+08	1.5946e+08	1.36834e+08	1.21098e+08	9.33412e+07	2.08645e+08	1.2837e+08	9.31111e+07	1.04367e+08	1.36131e+08	9.7163e+07
M383T562	383.228	383.228	383.228	562.345	561.553	562.968	14	14	2.585e+06	2.29119e+06	2.36392e+06	2.2541e+06	2.39578e+06	2.91245e+06	4.40591e+06	3.93078e+06	3.8219e+06	4.15772e+06	4.073e+06	4.46292e+06
M549T486	549.311	549.31	549.311	485.889	485.67	486.399	6	6	1.27852e+06	1.37439e+06	1.08627e+06	987906	1.53909e+06	1.71689e+06	6.73815e+06	5.75122e+06	5.62756e+06	5.87281e+06	6.46088e+06	6.00769e+06
M353T567	353.247	353.246	353.247	567.48	567.198	567.851	15	15	1.12224e+07	8.01103e+06	7.11161e+06	8.07333e+06	8.92343e+06	1.05093e+07	1.63507e+07	1.56491e+07	1.65193e+07	1.66346e+07	1.65737e+07	1.81009e+07
M466T430	466.101	466.101	466.102	430.425	430.182	430.663	15	15	1.83133e+07	1.79326e+07	1.76884e+07	1.95969e+07	26368359	2.68069e+07	1.73068e+07	1.59127e+07	1.79974e+07	2.2577e+07	1.89386e+07	2.77342e+07
M321T222	321.147	321.147	321.147	222.234	221.829	223.08	15	15	1.36947e+08	1.27571e+08	1.19939e+08	1.04659e+08	1.19543e+08	1.15351e+08	9.18714e+07	8.25279e+07	8.3642e+07	9.14785e+07	8.74417e+07	8.18243e+07
M113T184	113.037	113.035	113.093	184.005	157.746	204.672	20	20	4.12357e+07	3.29773e+07	7.68912e+06	2.52789e+07	2.64857e+07	8.33329e+06	4.41012e+07	8.29893e+07	8.41207e+07	6.85455e+07	6.59272e+07	6.43159e+07
M85T208	85.0408	85.0391	85.0433	207.992	206.218	208.955	9	9	5.40397e+06	5.51481e+06	5.55368e+06	5.62634e+06	6.06386e+06	5.74424e+06	615628	857108	910779	1.08025e+06	914230	948708
M421T633	420.729	420.729	420.729	633.42	633.256	633.647	9	9	6.07007e+06	5.93625e+06	5.60863e+06	5.23481e+06	6.06053e+06	5.98572e+06	467983	565858	659918	591692	613298	504050
M213T557	213.123	213.121	213.123	557.462	556.885	557.68	9	9	5.11898e+07	5.0429e+07	4.91502e+07	4.79488e+07	4.75899e+07	4.83168e+07	1.18042e+07	1.17307e+07	1.24355e+07	1.20454e+07	1.21653e+07	1.20901e+07
M452T234	452.167	452.167	452.167	234.26	233.458	234.486	12	12	1.53497e+07	3.48383e+07	3.54809e+07	3.25295e+07	4.536e+07	4.52371e+07	5.74505e+06	2.20692e+07	2.1398e+07	47700.3	0	0
M652T430	652.159	652.158	652.159	430.402	430.24	430.542	6	6	1.6887e+07	1.77531e+07	1.65667e+07	1.82265e+07	2.53836e+07	2.73778e+07	1.67617e+07	1.52253e+07	1.7445e+07	2.33125e+07	1.87736e+07	2.59872e+07
M210T431	210.048	210.047	210.048	431.153	430.527	431.259	15	15	1728988437	1700816243	1640655444	1738617435	2256590890	2376007657	1654800689	1589575732	1688314922	1978793491	1755286664	2162056793
M153T265	153.06	153.041	153.064	264.851	254.356	265.739	9	9	9.73888e+06	1.77317e+07	2.228e+07	3.62819e+06	4.15155e+06	5.91912e+06	1.15032e+07	3.30319e+07	1.56847e+07	1.09888e+07	8.49408e+06	1.42207e+07
M273T558	273.164	273.124	273.165	557.79	557.56	568.276	6	6	2.08298e+06	1.86367e+06	1.98246e+06	2.12021e+06	2.66101e+06	3.03602e+06	3.37093e+06	3.03333e+06	2.9681e+06	3.75868e+07	3.02556e+06	4.82434e+06
M511T318	511.269	511.269	511.27	318.036	317.609	318.352	9	9	9.43614e+06	1.12552e+07	1.02006e+07	1.09154e+07	1.7561e+07	2.24827e+07	1.07672e+06	1.33295e+06	1.35293e+06	1.76316e+06	1.22674e+06	1.78336e+06
M307T239	307.132	307.131	307.132	239.138	238.739	239.338	15	15	7.36752e+07	7.23177e+07	6.47156e+07	6.02458e+07	6.5792e+07	6.83711e+07	2.41363e+07	2.74257e+07	2.79798e+07	2.80917e+07	2.61839e+07	2.51002e+07
M146T573	146.117	146.117	146.117	572.833	572.019	573.521	15	15	1756559571	19737315632	20687258208	19212024081	19192068205	18303869633	3.35837e+07	6.36732e+08	6.84093e+08	6.39525e+08	6.59855e+08	6.52272e+08
M308T239	308.135	308.134	308.136	238.992	238.675	239.211	11	11	9.21588e+06	9.45206e+06	8.13518e+06	7.56479e+06	8.80979e+06	8.07603e+06	2.32343e+06	3.26218e+06	2.88878e+06	2.9719e+06	2.91396e+06	2.32651e+06
M410T569	410.239	410.239	410.24	569.08	568.634	569.655	4	4	20687499	7.42656e+06	6.86832e+06	7.48832e+06	9.15325e+06	1.06719e+07	0	0	4565.48	20591.1	0	0
M525T532	525.266	525.266	525.266	532.494	532.226	533.145	15	15	6.28165e+07	5.42784e+07	5.77288e+07	5.83527e+07	6.51957e+07	6.74736e+07	3.11013e+07	2.90328e+07	2.7927e+07	2.90804e+07	2.76145e+07	3.08169e+07
M211T431	211.053	211.052	211.054	430.865	430.317	431.103	15	15	1.58858e+08	1.57561e+08	1.51497e+08	1.61203e+08	2.09449e+08	2.2061e+08	1.48412e+08	1.45714e+08	154714889	1.81393e+08	160460602	1.98491e+08
M526T532	526.269	526.269	526.27	532.476	532.087	533.145	15	15	1.66418e+07	1.43657e+07	1.51864e+07	1.49541e+07	1.74041e+07	1.83668e+07	8.3162e+06	7.52036e+06	7.46616e+06	7.7659e+06	7.27226e+06	8.23779e+06
M214T212	214.116	214.116	214.118	212.125	211.568	213.487	15	15	8.13626e+07	6.91536e+07	7.23812e+07	7.70072e+07	7.63336e+07	7.94817e+07	2.48369e+07	2.76706e+07	2.53926e+07	2.62467e+07	2.60696e+07	2.53443e+07
M99T412	99.0921	99.0918	99.0923	411.547	411.333	411.998	15	15	1.00775e+07	1.10941e+07	1.10542e+07	1.86394e+07	1.1654e+07	1.20241e+07	1.64786e+07	1.88435e+07	2.08333e+07	2.19993e+07	2.19717e+07	1.973e+07
M225T517	225.099	225.098	225.107	517.475	487.245	519.116	16	16	1.49945e+07	1.47674e+07	1.68731e+07	3.87227e+07	5.31029e+07	6.12514e+07	1.28395e+07	1.20329e+07	1.35433e+07	1.48977e+07	1.38365e+07	1.95251e+07
M147T573	147.12	147.111	147.121	572.796	571.765	573.518	14	14	1.3054e+08	1502190828	1581769263	1462135535	1453648372	1403030743	1.12893e+07	4.85362e+07	5.14169e+07	4.71626e+07	4.89991e+07	4.75633e+07
M241T714	241.129	241.129	241.129	714.283	713.633	715.197	7	7	7.5044e+06	8.2585e+06	8.16536e+06	1.11895e+07	1.90318e+07	2.49811e+07	0	7913.37	0	16152	4806.64	29344.8
M658T409	658.319	658.317	658.32	408.909	408.579	410.118	10	10	9.35556e+06	9.11619e+06	8.26587e+06	7.87505e+06	9.80892e+06	9.90053e+06	2.09971e+06	2.18547e+06	1.44033e+06	1.6033e+06	1.23979e+06	1.99306e+06
M174T176	174.105	174.099	174.108	176.003	175.386	177.956	15	15	3.75926e+07	4.26996e+07	4.14648e+07	4.78657e+07	5.06393e+07	5.44558e+07	3.55672e+07	4.00871e+07	4.75579e+07	6.67887e+07	7.15513e+07	6.42024e+07
M490T273	490.275	490.275	490.275	273.152	272.817	274.117	9	9	2.3761e+07	2.31484e+07	2.28117e+07	2.28061e+07	2.86555e+07	3.08126e+07	808208	1.71764e+06	1.64106e+06	1.6777e+06	1.54773e+06	1.70362e+06
M591T463	591.254	591.253	591.255	462.662	462.142	463.746	9	9	7.4679e+06	6.24934e+06	6.60896e+06	6.78002e+06	7.56062e+06	7.8586e+06	665150	716414	615401	842526	975098	729376
M233T469	233.088	233.071	233.13	468.76	461.308	473.927	6	6	1.95918e+07	1.50548e+07	1.51853e+07	9.47551e+06	8.32732e+06	8.47985e+06	2.96255e+07	2.1324e+07	1.70398e+07	1.10663e+07	1.25716e+07	1.05096e+07
M626T382	626.366	626.365	626.366	382.011	381.498	382.317	15	15	8.74513e+06	7.96142e+06	7.48261e+06	7.53326e+06	8.86607e+06	8.94832e+06	5.26801e+06	5.24535e+06	5.21351e+06	5.00548e+06	4.65033e+06	4.21653e+06
M109T261	109.076	109.076	109.077	260.691	259.676	261.103	6	6	1.78106e+06	1.88985e+06	2.13226e+06	2.67786e+06	2.39679e+06	2.95646e+06	3.55344e+06	3.93279e+06	4.11684e+06	4.45705e+06	4.2714e+06	4.59438e+06
M502T594	502.277	502.275	502.28	594.411	593.989	594.523	6	6	394809	675019	863612	902948	912357	978892	2.86202e+06	2.64022e+06	2.61629e+06	2.79444e+06	2.73598e+06	3.17926e+06
M200T650	200.175	200.175	200.176	650.283	649.878	650.749	14	14	7.09067e+06	8.29756e+06	9.07305e+06	8.71613e+06	1.05193e+07	1.07817e+07	4.41965e+06	4.7764e+06	5.12787e+06	5.01923e+06	4.77462e+06	5.34589e+06
M286T395	286.138	286.138	286.139	394.876	394.307	395.423	15	15	7.73645e+06	8.31644e+06	8.6864e+06	9.15499e+06	1.0205e+07	1.06864e+07	9.74293e+06	1.02395e+07	1.06607e+07	1.05982e+07	9.59541e+06	9.73336e+06
M496T293	496.276	496.276	496.276	293.069	292.672	293.41	15	15	3.39182e+08	3.44913e+08	3.12925e+08	305902510	3.48177e+08	3.4634e+08	3.00305e+08	3.21729e+08	3.28615e+08	3.35643e+08	3.34379e+08	3.06522e+08
M129T597	129.067	129.066	129.069	597.293	596.855	597.669	15	15	3.23396e+07	3.26e+07	3.5994e+07	3.72533e+07	5.42499e+07	6.01594e+07	1.17846e+07	1.00092e+07	1.01751e+07	1.36051e+07	1.07615e+07	2.46455e+07
M430T211	430.243	430.242	430.246	211.29	208.444	212.16	15	15	1.63968e+07	1.63818e+07	1.7314e+07	1.71129e+07	1.8338e+07	1.89839e+07	2.20839e+07	2.14966e+07	2.06456e+07	2.14391e+07	2.16758e+07	2.16733e+07
M202T449	202.18	202.179	202.18	449.084	448.492	449.515	15	15	5.95004e+07	6.37867e+07	6.77734e+07	6.26615e+07	4.24199e+07	3.81289e+07	5.72743e+07	6.92236e+07	7.36494e+07	5.54877e+07	7.03756e+07	4.77371e+07
M371T301	371.174	371.166	371.192	300.667	300.112	327.301	11	11	1.0577e+07	1.11109e+07	1.00277e+07	7.83065e+06	1.1619e+07	1.26576e+07	366904	442128	305874	369837	1.97707e+06	2.33813e+06
M278T213	278.114	278.113	278.115	213.099	212.821	213.547	9	9	8.23123e+06	7.18595e+06	7.54204e+06	7.07367e+06	8.35375e+06	9.4931e+06	1.22068e+07	1.21932e+07	1.23233e+07	1.35591e+07	13091398	1.24618e+07
M548T486	548.307	548.307	548.307	486.34	484.686	486.616	9	9	5.45953e+06	4.1621e+06	4.34459e+06	4.06247e+06	6.40916e+06	7.66825e+06	2.25682e+07	2.07773e+07	2.10018e+07	2.23114e+07	2.21497e+07	2.10798e+07
M510T319	510.266	510.266	510.267	318.787	318.442	319.177	15	15	4.47858e+07	5.26306e+07	4.68664e+07	5.05127e+07	7.77766e+07	9.4934e+07	5.89839e+06	6.75014e+06	7.02106e+06	7.54694e+06	5.88189e+06	8.18692e+06
M186T241	186.082	186.08	186.082	241.142	240.757	241.378	6	6	1.21378e+07	1.6112e+07	1.44344e+07	1.58669e+07	1.85034e+07	1.99488e+07	6.63822e+06	1.3743e+07	1.31062e+07	1.39336e+07	1.37972e+07	1.3546e+07
M361T271	361.207	361.197	361.208	270.65	269.877	272.37	15	15	5.31721e+06	4.80001e+06	4.93476e+06	4.7382e+06	6.06603e+06	6.65262e+06	3.64145e+06	3.41561e+06	3.48714e+06	3.65253e+06	3.40479e+06	4.10672e+06
M328T645	328.139	328.138	328.139	644.604	625.851	655.372	9	9	2.85997e+07	2.32459e+07	2.07677e+07	2.104e+07	4.37935e+07	4.9336e+07	1.2139e+07	8.40637e+06	8.57561e+06	1.35507e+07	9.08169e+06	2.03207e+07
M411T537	411.26	411.259	411.26	536.745	536.541	536.996	12	12	1.24944e+08	1.15138e+08	1.1013e+08	1.043e+08	9.38736e+07	8.92879e+07	2.45664e+07	2.53398e+07	2.48695e+07	2.07366e+07	2.21223e+07	2.05561e+07
M564T488	564.291	564.291	564.292	488.29	488.017	488.788	6	6	6.12864e+06	4.49278e+06	4.6805e+06	4.40458e+06	4.726e+06	4.79882e+06	1.00635e+07	8.21346e+06	7.88636e+06	8.62357e+06	8.29306e+06	8.21455e+06
M359T202	359.226	359.218	359.228	202.02	201.481	202.365	15	15	1.04307e+07	1.05087e+07	9.82889e+06	9.6165e+06	9.98349e+06	1.05079e+07	9.52649e+06	9.46547e+06	9.18166e+06	9.21459e+06	9.04589e+06	8.14505e+06
M141T160	141.091	141.091	141.094	159.795	158.508	162.057	9	9	4.40676e+06	4.29526e+06	7.52754e+06	9.26391e+06	1.04732e+07	2.90642e+07	4.47128e+06	2.04504e+07	2.21332e+07	6.4365e+06	3.66109e+06	4.60622e+06
M115T323	115.07	115.07	115.07	323.032	322.627	323.533	15	15	2052638135	2094615967	2071636084	2124130218	2261195416	2387791298	1.34864e+08	1.44273e+08	1.44784e+08	1.5093e+08	1.51103e+08	1.48259e+08
M114T323	114.066	114.066	114.066	322.893	322.485	323.533	15	15	45318328593	46287590432	45652357492	46898880065	49970036371	52536167594	3120327535	3311052063	3353373160	3497688668	3477501311	3414253927
M215T528	215.139	215.139	215.139	527.743	526.955	528.79	15	15	2.69294e+08	2.23937e+08	2.15046e+08	1.55394e+08	1.65839e+08	1.54136e+08	416813135	3.48069e+08	301411886	1.70178e+08	1.31696e+08	1.40602e+08
M323T392	323.16	323.16	323.16	391.614	391.254	391.792	6	6	206901	211691	220412	193018	348044	237314	4.34787e+06	4.56644e+06	4.66782e+06	4.4479e+06	3.99281e+06	4.25134e+06
M202T264	202.083	202.082	202.093	264.237	263.913	298.579	17	17	2.3864e+07	2.16981e+07	2.21534e+07	2.23715e+07	2.69157e+07	2.74783e+07	1.56778e+07	1.35498e+07	1.57404e+07	1.84145e+07	1.66113e+07	1.97833e+07
M129T381	129.11	129.11	129.11	381.254	380.537	381.691	15	15	19223839	1.90979e+07	1.98656e+07	1.99568e+07	1.8856e+07	1.88863e+07	1.91278e+07	1.87136e+07	1.91419e+07	1.94974e+07	1.93414e+07	2.0932e+07
M206T363	206.172	206.064	206.173	362.921	362.46	377.32	12	12	8.95548e+06	9.8345e+06	9.6631e+06	1.09598e+07	1.04633e+07	1.13094e+07	19560.4	22537.1	15568.6	7.2292e+06	6.72454e+06	6.85364e+06
M275T456	275.073	275.072	275.073	455.945	455.208	457.14	9	9	7.63807e+07	7.65434e+07	7.98395e+07	8.55059e+07	8.41225e+07	8.45049e+07	3.81498e+07	4.24162e+07	4.37365e+07	4.1536e+07	4.56594e+07	3.84239e+07
M363T261	363.202	363.201	363.202	260.923	260.598	261.416	9	9	5.82343e+06	6.02837e+06	5.76426e+06	6.05548e+06	6.05149e+06	5.91926e+06	0	27521	33235.2	49457.5	26743.5	49577.8
M488T499	488.34	488.339	488.342	499.386	499.002	499.601	8	8	1.61323e+06	4.03325e+06	3.75395e+06	3.68795e+06	5.36873e+06	5.16823e+06	371690	1.58471e+06	1.56713e+06	1.4584e+06	1.52209e+06	1.34936e+06
M560T512	560.334	560.334	560.334	512.443	511.778	512.636	14	14	9.96542e+06	9.53415e+06	9.1362e+06	9.15771e+06	1.02923e+07	1.03872e+07	2.13181e+06	2.21457e+06	2.14866e+06	2.19449e+06	2.24e+06	1.97194e+06
M178T229	178.073	178.072	178.082	229.119	209.942	230.09	15	15	1.43366e+07	2.36052e+07	2.7428e+07	2.71856e+07	30354423	3.11312e+07	6.2543e+06	1.17068e+07	1.00446e+07	6.96504e+06	6.92716e+06	6.38306e+06
M485T222	485.259	485.259	485.26	222.002	221.674	222.943	15	15	7.41772e+07	6.55817e+07	6.18476e+07	5.60837e+07	6.64121e+07	6.36249e+07	4.50883e+07	4.37532e+07	4.46703e+07	5.28453e+07	5.11563e+07	4.80094e+07
M394T638	393.742	393.74	393.745	637.751	637.382	638.178	8	8	2.35738e+06	2.12955e+06	2.13478e+06	2.03962e+06	2.26303e+06	2.53079e+06	605111	572350	576175	594805	581199	505103
M359T452	358.834	358.834	358.834	452.182	451.798	454.993	12	12	1.07284e+07	1.378e+07	1.33877e+07	1.19201e+07	8.63644e+06	7.80581e+06	1.42766e+07	1.82307e+07	1.96062e+07	1.5047e+07	1.90476e+07	2.03061e+07
M497T293	497.279	497.279	497.279	293.12	292.812	293.551	15	15	9.07056e+07	9.17351e+07	8.35289e+07	8.14836e+07	9.35802e+07	9.25487e+07	7.9878e+07	8.45772e+07	8.65072e+07	8.92848e+07	8.8541e+07	8.11451e+07
M330T289	330.167	330.165	330.168	288.822	287.935	305.658	13	13	9.36849e+07	8.47004e+07	8.32096e+07	8.41001e+07	1.04149e+08	1.06844e+08	2.69937e+07	2.72141e+07	2.7732e+07	2.81516e+07	2.73356e+07	3.0483e+07
M232T259	232.101	232.1	232.103	259.492	258.266	260.22	9	9	1.61143e+07	1.5143e+07	1.65004e+07	1.70663e+07	1.70004e+07	1.7733e+07	218516	202661	155140	159364	247046	244080
M706T595	706.322	706.321	706.323	594.663	594.488	594.843	15	15	1.88458e+07	18500943	1.7822e+07	1.93419e+07	2.5523e+07	2.81205e+07	8.7542e+06	7.43553e+06	7.46214e+06	7.89204e+06	7.18394e+06	9.38918e+06
M412T537	412.263	412.263	412.263	536.745	536.541	536.996	9	9	2.80113e+07	2.61103e+07	2.49476e+07	2.34813e+07	2.11461e+07	20023367	5.27597e+06	5.40109e+06	5.50426e+06	4.50151e+06	4.75717e+06	4.50143e+06
M665T553	665.305	665.305	665.305	552.929	552.696	553.061	7	7	5.30382e+06	5.37979e+06	5.50363e+06	5.43184e+06	6.59956e+06	6.95438e+06	490702	518709	490708	569280	554446	171230
M391T143	391.284	391.284	391.284	142.993	142.781	143.28	15	15	3.56107e+07	3.67883e+07	3.57078e+07	3.57328e+07	3.37165e+07	3.2689e+07	3.51505e+07	3.29717e+07	3.2588e+07	3.58031e+07	3.46152e+07	3.43871e+07
M655T142	655.334	655.334	655.334	141.871	141.728	142.034	15	15	1.23264e+08	1.27237e+08	1.25719e+08	1.22172e+08	1.24388e+08	1.11523e+08	1.35201e+08	1.21331e+08	1.2002e+08	1.30077e+08	1.31911e+08	1.26821e+08
M555T178	555.263	555.263	555.263	177.656	176.265	177.877	15	15	3.25601e+07	3.28713e+07	3.23921e+07	3.29462e+07	2.94993e+07	3.13607e+07	3.03095e+07	3.04366e+07	3.13503e+07	3.06961e+07	2.91194e+07	3.0349e+07
M397T431	397.11	397.11	397.11	430.73	430.182	430.915	15	15	1.67687e+08	1.65358e+08	1.57546e+08	1.69282e+08	2.32729e+08	246121212	1.57715e+08	1.51653e+08	1.67134e+08	2.00032e+08	1.75437e+08	2.10466e+08
M707T595	707.325	707.324	707.331	594.67	594.463	594.843	15	15	6.6393e+06	6.79817e+06	6.70273e+06	7.19785e+06	9.74264e+06	1.06628e+07	3.36756e+06	2.8512e+06	2.90829e+06	2.9649e+06	2.74513e+06	3.67951e+06
M544T539	544.336	544.335	544.338	538.667	538.333	539.264	6	6	5.21246e+06	6.22717e+06	6.20259e+06	6.43018e+06	6.17335e+06	7.40854e+06	26538.7	17420.4	33747.1	73994.7	43393	75009.9
M128T238	128.045	128.042	128.047	237.548	237.013	238.544	9	9	5.06716e+06	7.94135e+06	1.25315e+07	1.26409e+07	1.04489e+07	1.19643e+07	0	368398	303434	409492	246700	268614
M584T431	584.171	584.171	584.171	430.945	429.983	431.103	15	15	5.61815e+07	5.38799e+07	4.82276e+07	5.46036e+07	8.04661e+07	8.99803e+07	5.29386e+07	5.27958e+07	5.80255e+07	6.90407e+07	6.06603e+07	6.21215e+07
M139T581	139.093	139.088	139.094	580.859	580.426	581.914	7	7	3.22795e+06	5.03452e+06	4.40806e+06	4.51841e+06	4.84237e+06	4.7973e+06	1.80766e+07	2.81739e+07	2.94829e+07	3.00168e+07	3.14022e+07	2.4457e+07
M654T142	654.331	654.331	654.331	141.873	141.728	142.034	15	15	3.36412e+08	3.45809e+08	3.43325e+08	3.3285e+08	3.38976e+08	3.03922e+08	3.68483e+08	3.30475e+08	3.28762e+08	3.54805e+08	3.5914e+08	345810972
M318T363	318.181	318.181	318.19	362.643	361.856	364.172	14	14	2.78903e+07	1.14496e+07	8.26352e+06	7.86644e+06	1.09625e+07	1.13331e+07	2.69076e+07	2.31926e+07	2.06622e+07	1.73472e+07	1.53579e+07	1.37969e+07
M292T571	292.229	292.226	292.23	570.81	569.98	570.877	8	8	136341	8.72906e+06	1.01078e+07	8.80077e+06	7.96529e+06	7.45509e+06	49880	14592.8	23500.3	91342.9	29504.7	34562.2
M462T397	462.336	462.326	462.336	397.245	396.18	397.925	9	9	1.12785e+07	6.37375e+06	3.56968e+06	820628	1.01344e+06	733131	1.41436e+07	8.57765e+06	4.64624e+06	797172	114763	12423.3
M429T273	429.232	429.227	429.234	272.905	271.744	273.633	15	15	6.98305e+06	6.38678e+06	5.70364e+06	6.14629e+06	7.08779e+06	7.76826e+06	1.19557e+07	1.27296e+07	1.27643e+07	1.37635e+07	1.32338e+07	1.36914e+07
M157T218	157.035	157.035	157.035	217.591	217.063	217.773	15	15	13707345491	14018277189	13680047870	12617845154	11960892210	12172446240	16798801992	14219714779	14580340525	13580631295	12698871457	11795804861
M260T168	260.102	260.098	260.128	168.431	165.334	169.544	9	9	1.05293e+07	1.29229e+07	1.36625e+07	1.46609e+07	1.4984e+07	1.96696e+07	4.97661e+06	9.79767e+06	9.71917e+06	6.37794e+06	5.75808e+06	6.08822e+06
M99T360	99.0558	99.0557	99.0563	360.428	359.753	361.06	15	15	2.66478e+06	2.88197e+06	3.30634e+06	4.63608e+06	4.46602e+06	4.98981e+06	2.56378e+06	3.20037e+06	4.38111e+06	4.74359e+06	4.99186e+06	4.73287e+06
M601T544	601.334	601.333	601.334	544.412	543.351	544.678	15	15	1.11137e+07	1.00676e+07	9.24635e+06	9.66845e+06	1.17674e+07	1.20757e+07	3.50062e+06	3.593e+06	3.79708e+06	3.8691e+06	3.70499e+06	3.50862e+06
M514T383	514.275	514.274	514.279	382.973	382.32	383.409	12	12	3.17618e+06	3.31702e+06	3.24043e+06	3.40145e+06	3.73104e+06	3.88917e+06	4.82236e+06	4.79655e+06	5.17795e+06	5.41606e+06	5.2918e+06	5.37734e+06
M252T381	252.154	252.153	252.154	380.503	379.967	380.782	15	15	1.74396e+08	1.76749e+08	1.79435e+08	1.98619e+08	2.02793e+08	2.23915e+08	1.48459e+08	1.57359e+08	1.63757e+08	1.70753e+08	1.66927e+08	1.5997e+08
M141T248	141.085	141.085	141.085	247.57	247.074	248.435	8	8	5.98958e+06	1.12629e+07	1.23696e+07	1.70944e+07	1.98568e+07	2.146e+07	214566	475113	205901	253924	216395	248165
M475T548	475.221	475.221	475.222	548.153	546.785	552.097	15	15	9.53407e+07	7.4756e+07	7.58674e+07	8.97795e+07	1.07725e+08	1.14131e+08	4.57484e+07	3.83473e+07	3.65463e+07	4.94313e+07	3.84499e+07	7.53959e+07
M99T323	99.0431	99.0418	99.0432	322.729	322.404	323.533	9	9	1.14613e+07	1.13487e+07	1.21189e+07	1.17726e+07	1.18916e+07	1.2769e+07	268466	238386	381293	350930	242816	359329
M158T305	158.092	158.092	158.093	305.367	304.672	305.759	15	15	4.41949e+08	4.57569e+08	4.49267e+08	482175515	5.34717e+08	560513762	4.72154e+06	5.06802e+06	5.54934e+06	7.01322e+06	6.82521e+06	6.6447e+06
M274T456	274.078	274.078	274.078	455.517	453.946	457.571	15	15	1.25336e+08	1.2726e+08	1.3569e+08	1.42749e+08	1.38192e+08	1.39751e+08	6.3052e+07	6.86365e+07	7.06113e+07	6.97686e+07	7.33718e+07	6.20134e+07
M251T380	251.15	251.15	251.15	380.353	352.971	380.782	16	16	1389317654	1397638557	1424334835	1576060569	1600522861	1773851246	1180880578	1246963748	1294623623	1351143045	1325618896	1268052502
M285T395	285.134	285.134	285.134	394.772	394.307	395.143	15	15	5.0321e+07	5.12522e+07	5.33004e+07	5.63817e+07	6.20165e+07	6.58597e+07	6.15997e+07	6.45976e+07	6.74198e+07	6.7381e+07	6.0509e+07	6.1469e+07
M574T557	573.812	573.811	573.812	557.488	556.831	557.881	14	14	1.9836e+06	1.96938e+06	1.85966e+06	1.72742e+06	1.45447e+06	1.4437e+06	2.5629e+06	2.81814e+06	2.69608e+06	2.78333e+06	2.8258e+06	2.4935e+06
M112T597	112.086	112.081	112.088	596.629	596.037	597.807	11	11	2.67906e+06	4.61918e+06	8.70605e+06	2.85945e+07	4.52921e+07	6.27876e+07	1.10262e+06	1.26221e+06	3.42983e+06	1.70232e+07	1.95715e+07	3.22126e+07
M296T408	296.168	296.168	296.168	408.298	406.649	410.531	9	9	1.61273e+06	1.19032e+06	965138	626239	1.13845e+06	1.3002e+06	7.15056e+06	5.19029e+06	4.50673e+06	3.31823e+06	2.29567e+06	2.62489e+06
M521T183	521.238	521.237	521.238	182.883	181.664	183.214	15	15	2.01072e+07	2.20838e+07	2.32541e+07	2.5801e+07	2.28217e+07	2.37883e+07	1.04446e+07	1.14024e+07	1.17769e+07	1.15646e+07	1.22493e+07	1.05547e+07
M358T295	358.142	358.141	358.145	294.606	293.952	295.653	15	15	5.18003e+07	5.15081e+07	4.88911e+07	4.83495e+07	5.46548e+07	5.62932e+07	7.99905e+06	8.22029e+06	8.50645e+06	8.91831e+06	8.6941e+06	8.94205e+06
M280T165	280.161	280.152	280.174	164.541	162.196	165.91	13	13	3.66093e+06	1.11603e+07	8.40474e+06	1.71184e+07	1.80466e+07	2.21414e+07	2.65074e+06	9.66592e+06	8.52893e+06	3.90524e+06	3.58744e+06	3.24539e+06
M476T548	476.224	476.224	476.225	548.153	546.785	551.957	15	15	2.23407e+07	1.75478e+07	1.77639e+07	2.12619e+07	2.50969e+07	2.70129e+07	1.0483e+07	8.93524e+06	8.50979e+06	1.15906e+07	8.96524e+06	1.75741e+07
M273T456	273.074	273.074	273.074	455.637	453.946	457.355	15	15	1084987812	1089089828	1154327182	1223756063	1189627766	1216213710	5.46787e+08	5.98587e+08	6.13953e+08	6.04928e+08	641126394	5.53482e+08
M131T522	131.116	131.109	131.117	521.602	521.299	523.139	15	15	3.80685e+07	6.51844e+07	1.30282e+08	2.00362e+08	1.68889e+08	1.93839e+08	6.84743e+07	9.30098e+07	1.16345e+08	152848396	1.70943e+08	209512902
M554T178	554.26	554.26	554.26	177.656	176.265	177.877	15	15	1.00738e+08	1.02345e+08	1.01781e+08	1.03051e+08	9.32764e+07	9.69847e+07	9.40867e+07	9.36097e+07	9.73986e+07	9.54472e+07	9.09413e+07	9.44461e+07
M159T217	159.031	159.031	159.031	217.424	216.924	217.61	15	15	1214735210	1244866933	1196934685	1110990480	1049745011	1072454535	1510822570	1252705052	1281950500	1222149856	1144359258	1061142555
M284T304	284.157	284.157	284.158	303.951	303.701	304.083	9	9	3.37331e+07	3.7436e+07	3.76002e+07	4.02424e+07	4.21434e+07	4.30754e+07	41693.4	39079.1	41922.6	56369.9	32082.2	111370
M656T142	656.338	656.338	656.338	141.937	141.728	142.034	15	15	2.72383e+07	2.8226e+07	2.79786e+07	2.73016e+07	2.76118e+07	2.47218e+07	3.02165e+07	2.68575e+07	2.66561e+07	2.87963e+07	2.94002e+07	2.7988e+07
M494T382	494.294	494.294	494.294	382.482	382.154	382.665	6	6	2.04707e+06	1.92448e+06	1.69318e+06	1.68838e+06	2.1808e+06	2.51952e+06	2.50325e+06	2.45152e+06	2.52649e+06	2.76745e+06	2.64263e+06	2.56958e+06
M440T253	440.409	440.409	440.409	253.022	250.759	253.655	15	15	2.19825e+07	2.24002e+07	2.20934e+07	2.28178e+07	2.18515e+07	2.16102e+07	2.49184e+07	2.46379e+07	2.38092e+07	2.34528e+07	2.3799e+07	2.27568e+07
M277T225	277.137	277.137	277.137	224.521	223.478	224.626	6	6	4.71078e+07	4.35904e+07	4.46414e+07	4.64565e+07	4.37658e+07	4.16107e+07	1.14436e+07	1.02931e+07	1.01589e+07	1.52117e+07	1.51896e+07	1.41153e+07
M215T229	215.077	215.06	215.1	229.012	228.308	230.389	12	12	2.3865e+08	3.23858e+08	3.16458e+08	3.12697e+08	3.42341e+08	359589462	3.82621e+07	1.05732e+08	1.00849e+08	1.04425e+07	1.13753e+07	1.1171e+07
M128T302	128.076	128.018	128.078	302.206	298.53	302.875	13	13	3.06422e+07	3.20414e+07	3.30984e+07	3.86868e+07	4.13956e+07	4.53051e+07	2.62471e+06	2.34287e+06	2.207e+06	3.18837e+06	2.64328e+06	6.01041e+06
M275T254	275.16	275.16	275.16	253.932	252.932	258.069	6	6	1.7608e+07	1.79631e+07	1.72274e+07	1.70235e+07	1.85973e+07	1.87179e+07	0	94242.7	0	96109.4	78710.6	127374
M218T265	218.085	218.085	218.085	264.579	264.467	265.545	7	7	1.89017e+08	1.93374e+08	1.96062e+08	201135706	2.02269e+08	2.09383e+08	421518	841138	542942	892697	701702	738785
M249T424	249.061	249.061	249.061	424.026	422.257	424.396	12	12	2.88109e+08	2.73412e+08	2.59628e+08	2.24112e+08	240291793	2.42029e+08	2.67215e+08	2.8616e+08	2.99319e+06	561611	459542	1.15784e+06
M140T248	140.082	140.081	140.082	247.698	246.163	249.465	15	15	9.71339e+07	1.75861e+08	2.06045e+08	2.85624e+08	3.1948e+08	3.43793e+08	1.07644e+07	1.60328e+07	1.28789e+07	1.58131e+07	1.48902e+07	1.74721e+07
M427T460	427.291	427.291	427.291	459.58	455.468	462.498	14	14	5.56136e+07	6.49152e+07	5.86456e+07	6.09872e+07	4.80719e+07	4.5118e+07	1.32316e+07	1.56239e+07	1.49085e+07	1.39615e+07	1.67169e+07	1.13452e+07
M554T538	554.337	554.337	554.337	537.702	537.493	538.121	9	9	2.63814e+07	2.7327e+07	2.39049e+07	2.34918e+07	2.92377e+07	3.22542e+07	9.01474e+06	9.00713e+06	8.81797e+06	9.39e+06	8.7881e+06	8.77815e+06
M559T513	559.331	559.331	559.332	512.776	512.636	512.916	15	15	5.20223e+07	4.94541e+07	4.80461e+07	4.82344e+07	5.52098e+07	5.51472e+07	1.27683e+07	1.33481e+07	1.37075e+07	1.4074e+07	1.38224e+07	1.25127e+07
M394T269	394.226	394.225	394.226	269.401	268.488	270.789	15	15	1.73865e+07	1.6624e+07	1.70053e+07	1.71101e+07	2.15013e+07	2.40056e+07	2.74358e+06	3.54714e+06	3.50078e+06	4.13217e+06	3.69179e+06	4.22202e+06
M102T174	102.078	102.074	102.085	173.528	171.365	197.616	11	11	7.68329e+06	9.46399e+06	8.93318e+06	1.50355e+07	1.41657e+07	1.72993e+07	6.95283e+06	7.19249e+06	1.1204e+07	1.21669e+07	1.41946e+07	1.54531e+07
M589T282	589.344	589.343	589.344	282.369	281.174	283.691	9	9	6.19365e+06	5.72484e+06	5.75758e+06	5.91865e+06	7.30597e+06	7.70114e+06	0	11526	0	29334.9	0	0
M353T432	353.147	353.146	353.147	432.282	430.255	432.493	9	9	1.03777e+07	7.80201e+06	6.90191e+06	7.17331e+06	8.63927e+06	1.01567e+07	7.86875e+06	9.65571e+06	9.26436e+06	7.80986e+06	9.28698e+06	3.40526e+06
M161T217	161.026	161.026	161.027	217.271	216.764	217.814	14	14	2.15351e+07	2.34099e+07	20953791	2.05821e+07	1.87909e+07	1.8523e+07	2.92452e+07	2.38435e+07	2.50229e+07	2.2838e+07	2.10641e+07	1.99791e+07
M102T667	102.034	102.034	102.034	667.158	664.581	670.808	15	15	1.21033e+07	1.16607e+07	1.20979e+07	1.19993e+07	1.32922e+07	1.29587e+07	1.10657e+07	1.10797e+07	1.16483e+07	1.11306e+07	1.17222e+07	1.35807e+07
M128T382	128.107	128.107	128.107	382.387	381.915	382.596	15	15	2.74185e+08	2.74776e+08	2.82185e+08	2.87336e+08	278484412	2.79867e+08	2.63947e+08	2.61583e+08	2.6712e+08	2.74834e+08	2.71737e+08	2.9494e+08
M526T296	526.288	526.287	526.289	295.656	295.459	296.103	6	6	11768.5	16030.1	39577.1	79802.2	28304.2	27221.4	3.30758e+06	3.68976e+06	3.72343e+06	3.6505e+06	3.69109e+06	3.34784e+06
M108T426	107.974	107.965	107.986	426.441	422.597	428.019	11	11	4.05926e+06	4.21699e+06	4.50332e+06	4.53441e+06	3.86759e+06	3.4998e+06	3.99578e+06	4.88403e+06	6.36921e+06	5.76458e+06	6.78941e+06	4.65473e+06
M229T636	229.155	229.154	229.155	636.294	636.064	636.508	9	9	8.74785e+08	8.42947e+08	829551592	7.78522e+08	8.03831e+08	8.21509e+08	2.25763e+07	2.31096e+07	2.31303e+07	2.15709e+07	2.26978e+07	2.20819e+07
M226T247	226.118	226.118	226.118	246.995	246.026	248.055	15	15	1.49673e+08	1.7693e+08	1.74069e+08	1.8977e+08	1.88011e+08	1.96599e+08	37086027	5.53727e+07	5.25139e+07	5.84914e+07	5.7663e+07	5.09421e+07
M60T395	60.0562	60.0561	60.0569	395.146	394.805	395.58	15	15	8.7429e+07	9.91349e+07	9.3105e+07	1.1226e+08	1.28391e+08	1.35764e+08	9.00498e+07	1.0797e+08	1.14295e+08	1.72859e+08	1.84965e+08	193230274
M185T222	185.092	185.092	185.092	222.191	221.82	223.076	9	9	8.31678e+07	7.03332e+07	7.52404e+07	8.89723e+07	9.18057e+07	9.86562e+07	4.12957e+07	4.42928e+07	4.22801e+07	4.80173e+07	5.15104e+07	4.49711e+07
M439T533	439.291	439.291	439.291	532.589	532.491	533.01	6	6	8.90451e+07	9.01434e+07	8.22973e+07	7.89596e+07	9.72914e+07	9.77631e+07	2.27984e+07	2.36533e+07	2.35989e+07	2.44809e+07	2.33495e+07	22639774
M696T293	696.357	696.356	696.364	293.209	292.525	294.26	9	9	5.26844e+06	4.78182e+06	4.30426e+06	4.50075e+06	4.744e+06	4.81497e+06	1.6664e+06	1.6176e+06	1.54698e+06	1.83023e+06	1.72311e+06	1.85132e+06
M260T565	260.16	260.16	260.16	564.818	564.478	565.286	13	13	4.79751e+07	3.25516e+07	2.98575e+07	2.18723e+07	2.83232e+07	2.7328e+07	2.3616e+07	1.50348e+07	1.0968e+07	7.27357e+06	3.8537e+06	6.6159e+06
M168T386	168.107	168.106	168.107	385.722	383.829	386.038	6	6	3.48948e+07	3.75808e+07	3.8108e+07	4.14109e+07	3.99824e+07	4.09314e+07	6.47972e+07	6.78828e+07	7.36133e+07	7.78214e+07	7.66399e+07	7.38042e+07
M558T513	558.328	558.326	558.328	512.805	512.636	512.939	15	15	1.55917e+08	1.49213e+08	1.44431e+08	1.45046e+08	164841286	1.67915e+08	3.99606e+07	4.08581e+07	4.18334e+07	4.24852e+07	4.26202e+07	38360107
M424T266	424.268	424.264	424.273	266.347	265.804	266.825	6	6	1.29442e+06	1.48621e+06	1.35644e+06	1.3276e+06	1.23482e+06	1.43551e+06	178198	226402	163534	276384	290780	254911
M160T217	160.034	160.034	160.034	217.403	216.903	217.865	15	15	4.53549e+07	4.69881e+07	4.59789e+07	4.02467e+07	3.90063e+07	3.95428e+07	5.61697e+07	4.78718e+07	4.9508e+07	4.75821e+07	4.58527e+07	4.09704e+07
M679T491	679.378	679.372	679.389	491.241	489.024	492.071	5	5	3.11764e+06	2.66949e+06	2.74165e+06	2.71354e+06	3.16543e+06	3.20574e+06	6.30707e+06	5.0761e+06	4.62094e+06	5.24518e+06	5.10077e+06	5.44081e+06
M544T238	544.239	544.226	544.24	237.511	231.373	237.961	15	15	1.87585e+07	10778168	8.69432e+06	9.10919e+06	1.16727e+07	1.32873e+07	5.29967e+06	8.52482e+06	8.63869e+06	1.15519e+07	1.12673e+07	1.16391e+07
M553T538	553.332	553.33	553.333	537.504	537.084	538.121	15	15	8.80199e+07	9.03972e+07	8.00574e+07	7.77625e+07	9.79522e+07	1.07846e+08	3.12783e+07	3.10994e+07	3.19214e+07	3.24206e+07	3.09853e+07	3.08019e+07
M370T233	370.121	370.12	370.125	233.226	231.642	233.652	9	9	266896	1.42019e+06	1.27574e+06	1.82894e+06	1.61046e+06	1.40484e+06	1.47403e+06	5.06962e+06	4.67746e+06	106234	152215	63313.8
M140T352	140.082	140.082	140.084	352.272	349.276	352.684	12	12	6.09267e+07	5.97629e+07	6.13488e+07	6.42699e+07	47207273	4.65013e+07	1.36918e+07	1.46288e+07	1.48044e+07	1.28107e+07	1.11009e+07	9.84833e+06
M138T352	138.091	138.091	138.091	351.919	351.027	352.355	15	15	1948688026	1933166667	1816512494	1867412066	2282393084	2441217483	1.98261e+08	196580999	1.97226e+08	2.07792e+08	1.9726e+08	206457820
M679T613	679.408	679.407	679.409	612.548	612.152	612.743	8	8	2.84705e+06	2.53941e+06	2.26932e+06	2.3674e+06	1.98667e+06	1.62878e+06	63065.8	85013.1	51508	80403.6	77840.5	111487
M514T568	514.287	514.286	514.287	567.718	566.54	572.181	10	10	8.45847e+06	6.07118e+06	6.21844e+06	7.09368e+06	6.68997e+06	6.74558e+06	3.37514e+06	2.52427e+06	1.90727e+06	2.7481e+06	1.98298e+06	6.66117e+06
M469T567	469.322	469.321	469.323	567.457	567.276	567.709	15	15	8.4209e+06	7.08659e+06	6.39463e+06	6.87992e+06	8.48509e+06	9.7734e+06	1.60476e+07	1.5918e+07	1.73396e+07	1.79948e+07	1.71339e+07	1.64829e+07
M524T540	524.365	524.364	524.365	539.835	539.19	540.104	6	6	952724	1.28713e+06	1.37162e+06	1.40941e+06	1.30958e+06	1.35621e+06	50728.1	68199.5	78309	70407.1	65980.7	43184.6
M188T292	188.103	188.103	188.103	291.59	290.64	292.803	9	9	6.03733e+07	6.08385e+07	6.06582e+07	6.0377e+07	7.18968e+07	7.61873e+07	384766	479301	631930	1.03149e+06	1.35716e+06	3.12303e+06
M456T359	456.216	456.216	456.216	359.442	321.732	381.867	14	14	3.10611e+07	3.60042e+07	4.22966e+07	4.18189e+07	2.86541e+07	2.09013e+07	1.60725e+07	1.60702e+07	1.34648e+07	1.17952e+07	1.30944e+07	7766.17
M155T412	155.102	155.054	155.106	412.237	407.839	413.184	12	12	1.17173e+07	1.29758e+07	1.27677e+07	1.38901e+07	1.35649e+07	1.43139e+07	4.7183e+06	7.13176e+06	4.93469e+06	4.34908e+06	4.64129e+06	4.24382e+06
M461T398	461.319	461.244	461.333	398.308	397.245	412.617	12	12	4.68415e+07	2.69013e+07	2.1009e+07	7.538e+06	1.4163e+07	1.36717e+07	5.58951e+07	3.54507e+07	1.95082e+07	3.63209e+06	2.10018e+06	912132
M587T560	587.318	587.318	587.324	559.548	559.065	559.767	11	11	1.22686e+07	1.15443e+07	1.12216e+07	1.05546e+07	1.45131e+07	1.55124e+07	3.73639e+06	3.72579e+06	3.69751e+06	4.48422e+06	3.77025e+06	3.79608e+06
M271T194	271.17	271.055	271.179	193.74	161.781	195.006	11	11	2.26306e+07	2.3805e+07	2.55017e+07	2.33907e+07	2.10325e+07	2.30565e+07	6.08021e+06	1.11723e+07	1.13867e+07	4.02637e+06	4.32536e+06	5.29526e+06
M311T454	311.027	311.025	311.028	454.232	453.044	455.253	5	5	4.74035e+06	5.93093e+06	6.12774e+06	6.19698e+06	4.43689e+06	4.51574e+06	1.72245e+06	2.43409e+06	2.69124e+06	1.95705e+06	2.9527e+06	1.62424e+06
M140T409	140.082	140.082	140.082	408.856	408.224	411.14	9	9	2.29211e+08	223456465	2.29923e+08	2.59266e+08	2.97004e+08	321912535	466567	468260	571255	772682	718793	672905
M393T269	393.223	393.222	393.223	269.323	268.488	270.65	15	15	9.29817e+07	8.81489e+07	8.82844e+07	8.93769e+07	1.14456e+08	1.2512e+08	1.8785e+07	2.13099e+07	2.17557e+07	2.36184e+07	2.15587e+07	2.39609e+07
M372T248	372.176	372.176	372.178	247.731	241.735	250.498	15	15	2.02889e+07	1.8582e+07	1.86308e+07	2.01513e+07	1.80717e+07	1.69929e+07	4.31552e+06	4.79377e+06	4.36748e+06	6.0753e+06	4.81078e+06	1.12439e+07
M506T144	506.253	506.253	506.253	143.989	143.784	144.196	8	8	1.01989e+07	10533766	1.03419e+07	1.02174e+07	9.94544e+06	9.21366e+06	1.02296e+07	9.25963e+06	8.99102e+06	1.04712e+07	1.01337e+07	9.79359e+06
M528T298	528.248	528.248	528.248	297.833	296.847	298.997	9	9	2.19202e+07	2.15187e+07	1.88415e+07	1.87866e+07	2.21317e+07	2.30162e+07	2.24891e+06	2.51613e+06	2.52828e+06	2.65399e+06	2.42959e+06	2.45659e+06
M591T538	591.29	591.289	591.295	538.138	537.314	538.534	15	15	2.08833e+06	2.3366e+06	2.79244e+06	2.65959e+06	3.72742e+06	4.29383e+06	1.24141e+06	1.26564e+06	1.22645e+06	1.39213e+06	1.24304e+06	1.66506e+06
M419T435	419.231	419.231	419.231	434.538	433.833	435.821	5	5	7.7757e+06	7.02184e+06	5.86964e+06	6.65058e+06	5.83592e+06	5.29046e+06	5.75123e+06	6.25142e+06	6.66542e+06	6.08122e+06	7.16402e+06	4.54976e+06
M569T270	569.299	569.299	569.3	269.516	268.353	271.221	6	6	745832	379905	343700	379778	281098	146586	8.61751e+06	8.43824e+06	8.0839e+06	7.73806e+06	7.71201e+06	7.86826e+06
M175T533	175.108	175.108	175.108	533.168	532.588	534.658	6	6	5.90226e+07	4.24573e+07	3.09929e+07	9.32196e+06	8.92043e+06	7.13693e+06	4.99941e+07	3.01388e+07	1.74344e+07	4.82619e+06	2.24575e+06	2.77354e+06
M51T431	51.0231	51.0152	51.0272	431.187	430.391	432.077	14	14	3.15195e+06	3.06106e+06	2.82001e+06	2.86364e+06	4.0977e+06	4.28622e+06	2.63363e+06	2.91213e+06	2.92934e+06	3.02081e+06	2.81007e+06	2.58316e+06
M528T171	528.407	528.361	528.41	170.877	164.771	171.317	15	15	2.86846e+06	2.96518e+06	2.7222e+06	2.98277e+06	3.06049e+06	5.77482e+06	3.29604e+06	3.7329e+06	4.15148e+06	3.62361e+06	3.14943e+06	3.15156e+06
M732T625	732.361	732.361	732.361	625.294	624.908	625.49	9	9	1.07363e+07	9.58967e+06	9.1798e+06	9.13155e+06	1.30218e+07	1.3929e+07	3.30211e+06	2.90554e+06	3.06046e+06	3.38995e+06	3.1579e+06	3.72573e+06
M274T332	274.166	274.166	274.166	332.446	331.914	332.747	9	9	5.2518e+06	5.91139e+06	5.21616e+06	5.92311e+06	5.85829e+06	6.17752e+06	141274	306195	206933	281024	135730	210619
M180T167	180.13	180.116	180.139	167.469	166.09	169.404	15	15	4.27603e+07	4.63981e+07	3.96888e+07	3.86865e+07	4.65423e+07	4.95126e+07	6.24083e+07	5.07453e+07	5.29885e+07	6.8511e+07	4.40308e+07	5.0769e+07
M275T451	274.873	274.873	274.873	450.892	450.098	452.062	6	6	3.69019e+07	3.94477e+07	4.08643e+07	3.87712e+07	2.94343e+07	2.81262e+07	4.21251e+07	4.88848e+07	5.15253e+07	4.63267e+07	5.09769e+07	5.86993e+07
M261T264	261.091	261.09	261.091	263.961	263.418	264.329	15	15	2.43476e+08	2.43251e+08	2.22258e+08	2.34867e+08	2.75855e+08	2.95247e+08	4.21079e+07	4.21285e+07	4.52143e+07	5.07915e+07	4.8276e+07	4.8478e+07
M158T217	158.04	158.039	158.044	217.264	216.57	217.559	15	15	5.17071e+08	5.39543e+08	527553176	4.96123e+08	4.66437e+08	4.85381e+08	6.11244e+08	5.17841e+08	5.30105e+08	4.91328e+08	4.62816e+08	4.23461e+08
M459T455	458.769	458.769	458.77	455.384	453.91	458.181	15	15	3.19912e+07	4.1758e+07	4.28544e+07	3.69829e+07	3.26762e+07	3.03891e+07	5.12478e+07	6.83459e+07	7.08471e+07	5.70427e+07	6.98439e+07	7.2975e+07
M262T264	262.095	262.094	262.095	263.761	263.277	264.19	9	9	2.62668e+07	2.60424e+07	2.37276e+07	2.48825e+07	2.94412e+07	3.19477e+07	4.1815e+06	4.38055e+06	4738089	5.4006e+06	5.01668e+06	4.99786e+06
M230T571	230.18	230.147	230.183	571.211	560.996	572.402	12	12	8.39255e+06	7.90799e+06	9.90728e+06	7.77965e+07	9.42349e+07	1.17713e+08	1.17684e+07	1.02207e+07	1.03922e+07	5.51627e+07	6.29113e+07	6.03039e+07
M484T221	484.272	484.267	484.277	220.692	220.257	221.217	15	15	2.25377e+07	2.24342e+07	2.44881e+07	2.20232e+07	2.38403e+07	2.25442e+07	7.21993e+06	6.68721e+06	7.10682e+06	6.41392e+06	6.1739e+06	5.52808e+06
M374T567	374.226	374.225	374.226	567.184	566.78	567.96	14	14	4.95184e+06	3.95539e+06	3.91519e+06	4.10624e+06	4.33789e+06	3.84337e+06	6.79637e+06	7.34095e+06	8.21956e+06	7.51314e+06	7.97847e+06	3.91933e+06
M124T455	123.928	123.928	123.929	454.998	453.479	457.552	15	15	1.25554e+07	1.39007e+07	1.33479e+07	1.28024e+07	1.34932e+07	1.26996e+07	1.8402e+07	1.98057e+07	2.06942e+07	1.89216e+07	1.99359e+07	2.1678e+07
M608T282	608.384	608.383	608.385	281.871	281.452	282.279	9	9	2.58882e+06	2.44429e+06	2.33552e+06	2.83444e+06	2.56048e+06	2.72133e+06	81917.2	813220	158255	304115	362555	233399
M208T271	208.066	208.064	208.069	270.789	269.072	271.677	15	15	2.30136e+07	2.07161e+07	1.91402e+07	1.8301e+07	2.09578e+07	2.17941e+07	1.87674e+07	1.70116e+07	1.65467e+07	1.88409e+07	1.50989e+07	2.20194e+07
M375T455	374.808	374.808	374.808	455.384	453.91	457.872	15	15	5.35717e+07	6.66221e+07	6.74862e+07	5.99894e+07	5.371e+07	5.17662e+07	8.94853e+07	1.09151e+08	1.09833e+08	9.30603e+07	108894850	1.14274e+08
M378T600	378.213	378.213	378.213	600.251	600.175	600.314	9	9	8.34201e+06	7.90997e+06	8.47684e+06	8.49645e+06	1.03375e+07	1.14049e+07	42479	55059.7	61869.6	57698.9	68664.2	65893.1
M87T573	87.0449	87.0446	87.0458	573.181	572.554	573.379	8	8	2.87289e+06	1.98624e+07	2.16041e+07	1.92492e+07	1.9256e+07	1.87326e+07	132253	309827	215982	478036	225385	523933
M87T175	87.0524	87.0489	87.0561	175.244	174.278	177.7	8	8	5.45711e+06	5.12477e+06	5.70572e+06	6.00791e+06	6.85985e+06	6.9508e+06	3.92804e+06	4.24087e+06	5.1752e+06	4.75888e+06	5.6474e+06	4.30966e+06
M292T165	292.186	292.176	292.2	164.564	162.469	168.775	15	15	6.20115e+06	7.08478e+06	8.21929e+06	1.01853e+07	9.63886e+06	2.07032e+07	3.70683e+06	1.56912e+07	1.6097e+07	4.30486e+06	2.65299e+06	3.1504e+06
M137T229	137.046	137.03	137.046	229.375	202.025	229.809	15	15	4296936116	7362821468	8371526333	8249227177	9368161324	9570540887	905606713	3042722911	2921836925	3.52414e+06	1.95389e+06	1.19704e+06
M387T500	387.249	387.249	387.25	499.809	499.491	499.906	15	15	3.45655e+07	3.16443e+07	2.91427e+07	2.90325e+07	3.53657e+07	3.66939e+07	1.83299e+07	1.74182e+07	1.77718e+07	1.7529e+07	1.73597e+07	1.69155e+07
M447T532	447.226	447.226	447.227	532.449	532.158	532.864	13	13	2.44735e+06	2.10134e+06	2.30472e+06	2.25229e+06	3.38959e+06	3.36076e+06	2.19775e+06	2.26762e+06	2.11689e+06	2.13128e+06	1.97155e+06	2.34108e+06
M180T243	180.089	180.088	180.091	242.936	240.578	248.06	12	12	2.51009e+06	7.78522e+06	8.89817e+06	1.28413e+07	1.41162e+07	1.57218e+07	4.43057e+06	1.83088e+07	2.0117e+07	1.19199e+07	1.13923e+07	1.01546e+07
M125T248	125.071	125.071	125.071	248.406	243.657	250.17	15	15	1.77161e+07	1.87854e+07	1.91626e+07	2.04921e+07	1.96225e+07	20317296	1.98523e+07	2.4445e+07	2.42016e+07	2.65089e+07	2.66208e+07	2.54729e+07
M397T313	397.208	397.207	397.208	313.317	312.573	314.556	15	15	4.50046e+08	4.22132e+08	3.89529e+08	3.68795e+08	4.05413e+08	3.73279e+08	2.32653e+08	2.45669e+08	2.41532e+08	2.54646e+08	2.48771e+08	2.30017e+08
M134T449	134.11	134.106	134.111	448.828	446.937	450.055	9	9	9.47815e+07	8.98199e+07	9.11332e+07	9.6507e+07	1.03694e+08	1.09512e+08	1.08614e+08	9.56265e+07	9.95522e+07	1.17088e+08	9.38076e+07	8.57196e+07
M618T562	618.344	618.342	618.345	562.49	561.785	563.355	9	9	9.50841e+06	7.94996e+06	7.4972e+06	7.37737e+06	9.7422e+06	1.04319e+07	2.05616e+06	2.22741e+06	2.12082e+06	2.44147e+06	2.1187e+06	2.10465e+06
M617T562	617.329	617.328	617.329	562.479	561.994	562.676	15	15	1.69287e+07	1.44636e+07	1.44228e+07	1.44383e+07	1.88138e+07	2.20111e+07	6.48183e+06	6.44376e+06	6.31838e+06	7.15705e+06	6.49262e+06	6.50881e+06
M521T544	521.342	521.342	521.343	543.908	543.799	544.116	6	6	6.51167e+06	7.3423e+06	6.94235e+06	6.17239e+06	4.79961e+06	5.55545e+06	0	8863	0	0	11052.3	5918.4
M139T352	139.095	139.094	139.097	351.907	351.448	352.271	15	15	165999761	1.63604e+08	154404381	1.58261e+08	1.95401e+08	2.07275e+08	1.80216e+07	1.85496e+07	1.93669e+07	2.0269e+07	1.91476e+07	1.93689e+07
M189T531	189.123	189.123	189.123	530.806	507.503	533.746	15	15	4.79356e+08	2.52664e+08	1.49337e+08	8.78305e+07	1.21857e+08	121335539	2.89884e+08	1.60094e+08	108471751	9.57551e+07	6.6031e+07	112878932
M290T423	290.087	290.087	290.088	423.359	422.539	423.835	11	11	5.16122e+06	4.62288e+06	4.32531e+06	3.82691e+06	4.24437e+06	4.10967e+06	5.11308e+06	5.53593e+06	0	25044.2	0	0
M555T463	555.244	555.244	555.244	463.296	462.142	466.331	9	9	1.11482e+07	8.25229e+06	8.17342e+06	9.65023e+06	1.07706e+07	1.11443e+07	3.31361e+06	2.59213e+06	2.46866e+06	3.03022e+06	2.74512e+06	4.8714e+06
M236T168	236.128	236.126	236.13	168.44	167.8	168.957	14	14	1.71933e+07	2.94525e+07	2.94479e+07	2.99213e+07	3.46271e+07	3.04962e+07	1.25181e+07	1.97899e+07	1.88545e+07	3.171e+07	2.97978e+07	2.7795e+07
M455T359	455.213	455.213	455.213	359.442	321.593	381.867	14	14	1.37695e+08	1.60158e+08	1.87145e+08	1.84597e+08	1.22876e+08	9.2031e+07	7.08839e+07	7.03499e+07	6.01699e+07	5.23435e+07	5.81776e+07	5117.26
M291T571	291.226	291.221	291.227	570.712	569.424	570.877	8	8	68407.4	6.36311e+07	7.2147e+07	6.13106e+07	5.99716e+07	5.35542e+07	21384.4	15932.6	14009.3	10057.2	25536.1	82583.5
M250T424	250.065	250.065	250.066	423.917	422.877	424.376	11	11	3.26302e+07	3.13166e+07	2.94985e+07	2.5141e+07	2.69717e+07	2.62616e+07	3.06876e+07	3.30955e+07	435564	146922	152717	164528
M431T514	431.232	431.232	431.232	513.609	513.476	513.704	15	15	2.20562e+07	1.98049e+07	1.94131e+07	1.9436e+07	2.47686e+07	2.55598e+07	1.53968e+07	1.48566e+07	1.5515e+07	1.58025e+07	1.5158e+07	1.5169e+07
M395T268	395.227	395.227	395.228	268.139	267.697	269.956	6	6	2.12061e+06	1.97541e+06	2.34622e+06	2.23155e+06	2.97729e+06	3.42208e+06	140337	188144	59302.5	198887	75861.2	124792
M256T174	256.096	256.095	256.099	174.364	173.448	175.136	9	9	2.08328e+07	2.69678e+07	2.68624e+07	2.84974e+07	2.96258e+07	2.75029e+07	224781	333359	384584	782857	930952	978898
M221T594	221.169	221.166	221.17	594.348	594.105	594.982	15	15	8.02142e+06	9.94432e+06	8.98051e+06	8.54403e+06	8.17727e+06	8.18023e+06	7.09936e+06	7.54378e+06	7.7016e+06	7.758e+06	8.04083e+06	7.40476e+06
M568T270	568.297	568.297	568.297	269.602	267.837	271.499	9	9	4.20963e+06	3.48199e+06	2.96443e+06	2.63403e+06	2.02453e+06	1.67598e+06	2.9836e+07	2.97929e+07	2.82383e+07	2.65307e+07	2.65614e+07	2.73479e+07
M294T450	293.974	293.973	293.975	449.764	449.299	451.669	15	15	6.70489e+07	6.37714e+07	6.28213e+07	6.47465e+07	7.32573e+07	7.62905e+07	8.31583e+07	7.66062e+07	7.55637e+07	9.24279e+07	8.10915e+07	1.0311e+08
M140T463	139.915	139.914	139.915	462.708	459.523	467.036	12	12	8.63255e+06	9.28889e+06	9.65735e+06	9.17783e+06	7.26109e+06	6.4084e+06	1.00124e+07	1.21434e+07	1.21122e+07	9.40853e+06	1.08947e+07	8.70039e+06
M138T230	138.049	138.049	138.049	229.526	228.865	229.809	12	12	2.36056e+08	4.0698e+08	4.62033e+08	4.53576e+08	514652144	5.26444e+08	4.86603e+07	1.66602e+08	1.60671e+08	894004	981512	827089
M359T295	359.144	359.091	359.146	294.658	294.205	296.244	15	15	8.59794e+06	8.45169e+06	7.99821e+06	7.84081e+06	8.99052e+06	9.33065e+06	1.52698e+06	1.57992e+06	1.29231e+06	1.47077e+06	1.46151e+06	1.54648e+06
M468T172	468.213	468.211	468.388	171.767	161.504	172.341	12	12	6.25596e+06	7.21931e+06	6.58181e+06	6.86316e+06	6.93068e+06	8.89503e+06	3.10974e+06	3.15985e+06	4.08269e+06	209290	221615	272654
M530T522	530.297	530.296	530.297	521.974	521.746	522.206	15	15	5.94855e+08	5.73723e+08	5.27014e+08	5.14813e+08	6.49753e+08	6.97991e+08	3.58229e+08	3.65117e+08	3.83009e+08	3.81649e+08	3.73458e+08	3.66171e+08
M398T431	398.114	398.114	398.115	430.982	430.255	431.147	15	15	3.44281e+07	3.30764e+07	3.06855e+07	3.42053e+07	4.67634e+07	4.90079e+07	3.06962e+07	3.07402e+07	3.27153e+07	3.93632e+07	3.49455e+07	4.07913e+07
M513T383	513.273	513.271	513.277	382.851	382.514	383.245	15	15	1.31007e+07	1.31394e+07	1.26239e+07	1.32307e+07	1.35605e+07	1.42861e+07	1.70047e+07	1.74275e+07	1.81116e+07	1.88357e+07	1.8875e+07	1.99552e+07
M632T556	632.346	632.346	632.346	555.992	555.782	556.324	9	9	3.39312e+06	2.91715e+06	2.93103e+06	2.90215e+06	3.91399e+06	4.3035e+06	1.35583e+06	1.34113e+06	1.25448e+06	1.40287e+06	1.36317e+06	1.32346e+06
M459T564	459.26	459.259	459.26	564.394	564.032	564.645	15	15	2.3965e+06	2.37352e+06	2.19066e+06	2.1825e+06	2.67171e+06	3.05992e+06	5.61835e+06	5.71958e+06	6.4454e+06	7.02729e+06	6.16668e+06	6.11054e+06
M172T424	172.108	172.094	172.108	424.397	423.428	425.129	15	15	2.61694e+08	2.79339e+08	2.82399e+08	299961884	2.54872e+08	2.72077e+08	6.10247e+06	7.00052e+06	8.50291e+06	8.39176e+06	8.67609e+06	8.46566e+06
M293T570	293.16	293.16	293.16	570.489	570.319	570.674	9	9	8.20233e+07	7.36767e+07	7.20859e+07	75912286	9.52631e+07	1.02933e+08	35352.9	39514.8	16719.2	22013	79182	150147
M196T504	196.098	196.098	196.1	504.494	503.763	505.272	15	15	2.43191e+07	1.98029e+07	1.74485e+07	1.64107e+07	2.06509e+07	1.97815e+07	2.68468e+07	2.08899e+07	2.11317e+07	2.25754e+07	2.0424e+07	2.58343e+07
M99T159	99.048	99.044	99.053	158.678	157.931	160.309	11	11	2.79252e+06	2.8005e+06	4.7835e+06	5.93173e+06	6.83726e+06	1.6082e+07	2.0301e+06	1.1284e+07	1.24651e+07	2.78702e+06	1.57514e+06	1.56877e+06
M568T194	568.456	568.456	568.457	194.238	191.352	194.96	15	15	8.02059e+06	8.21296e+06	8.26551e+06	8.12672e+06	7.48815e+06	7.76148e+06	1.00306e+07	9.68237e+06	9.85023e+06	9.05204e+06	9.83007e+06	9.12325e+06
M531T522	531.3	531.3	531.3	521.974	521.746	522.279	15	15	1.84295e+08	1.79506e+08	1.64079e+08	1.59622e+08	2.0224e+08	2.18619e+08	1.11893e+08	1.12317e+08	1.18424e+08	1.1941e+08	1.15694e+08	1.13483e+08
M560T598	559.807	559.807	559.807	597.855	597.748	597.992	6	6	3.14926e+06	2.91484e+06	2.68543e+06	2.55576e+06	3.14973e+06	3.51704e+06	3.4451e+06	3.19287e+06	3.26766e+06	3.39565e+06	3.42512e+06	3.0191e+06
M188T668	188.176	188.175	188.176	668.485	668.273	668.923	13	13	1.84279e+06	1.13423e+07	1.12308e+07	16443909	2.33081e+07	2.83932e+07	1.6843e+06	7.24643e+06	9.0132e+06	2.02202e+07	2.2317e+07	4.04679e+07
M57T323	57.0446	57.0424	57.0484	322.641	322.338	323.281	9	9	7.16164e+06	6.24553e+06	6.61538e+06	6.65377e+06	7.30134e+06	7.55469e+06	184104	229688	258372	248774	225769	231053
M731T625	731.361	731.361	731.361	625.269	625.015	625.49	15	15	3.09241e+07	2.82172e+07	2.66812e+07	2.64155e+07	3.80652e+07	4.0475e+07	9.59483e+06	8.52983e+06	8.77619e+06	9.81429e+06	8.96955e+06	1.07323e+07
M285T180	285.181	285.177	285.183	180.035	162.054	180.43	7	7	7.36036e+06	7.85517e+06	8.03407e+06	8.18261e+06	7.79774e+06	8.68928e+06	2.32057e+06	8.47943e+06	8.69562e+06	2.73888e+06	2.20655e+06	2.19949e+06
M730T625	730.358	730.358	730.358	625.269	625.035	625.732	15	15	6.98057e+07	6.38876e+07	6.07716e+07	6.00235e+07	8.51118e+07	9.1093e+07	2.16597e+07	1.95929e+07	2.00094e+07	2.25022e+07	2.10901e+07	2.44e+07
M129T418	129.102	129.102	129.102	417.788	417.082	419.295	13	13	1.55026e+07	1.6991e+07	1.71144e+07	1.81316e+07	1.72403e+07	1.83125e+07	8.7009e+06	9.92905e+06	1.45951e+07	1.46603e+07	1.44457e+07	1.27668e+07
M398T313	398.211	398.211	398.211	313.178	312.434	314.697	15	15	8.97208e+07	8.43408e+07	7.75064e+07	7.28164e+07	8.09618e+07	7.41015e+07	4.72794e+07	5.02857e+07	4.90633e+07	5.15757e+07	5.10464e+07	4.65161e+07
M184T539	184.108	184.108	184.108	538.959	538.683	539.124	9	9	3.04145e+07	3.13075e+07	3.29361e+07	3.25908e+07	4.34324e+07	4.63176e+07	391079	597117	599519	395769	506869	178537
M300T447	300.198	300.198	300.199	447.333	446.43	448.433	14	14	2.78464e+07	2.84459e+07	2.85318e+07	2.60947e+07	2.27239e+07	1.98772e+07	2.4275e+07	2.61359e+07	2.5988e+07	2.26471e+07	2.49502e+07	3.07948e+07
M329T462	329.226	329.191	329.226	462.179	451.965	465.733	15	15	6.28101e+07	4.79667e+07	3.76632e+07	1.67272e+07	2.04167e+07	1.81893e+07	3.81673e+07	3.67473e+07	2.93228e+07	1.38962e+07	1.21612e+07	7.11874e+06
M140T508	140.07	140.07	140.071	507.734	507.639	507.949	6	6	6.60645e+06	7.34149e+06	7.26764e+06	7.15214e+06	7.4687e+06	7.66212e+06	8.54158e+06	9.66068e+06	9.74882e+06	9.75461e+06	1.01935e+07	9.53232e+06
M532T522	532.312	532.308	532.315	521.695	521.467	522.135	15	15	3.57592e+07	3.51127e+07	3.21211e+07	3.18367e+07	3.96028e+07	4.17635e+07	2.42152e+07	2.482e+07	2.52152e+07	2.51484e+07	2.45761e+07	2.44485e+07
M242T216	242.15	242.15	242.15	215.879	215.4	216.091	15	15	9.27684e+08	9.03513e+08	9.24757e+08	9.66409e+08	9.63368e+08	1006134506	511313962	5.25458e+08	5.36102e+08	5.66434e+08	5.51596e+08	5.26668e+08
M171T171	171.133	171.08	171.149	171.172	167.943	201.466	17	17	1.01178e+08	1.01919e+08	1.06212e+08	1.1788e+08	1.12286e+08	1.23836e+08	8.27593e+07	8.56866e+07	8.0432e+07	9.03414e+07	5.47528e+07	4.18322e+07
M103T642	103.123	103.123	103.123	642.321	641.637	643.575	13	13	1.59779e+06	4.11185e+08	5.94715e+08	6.83388e+08	927124441	9.93058e+08	1.34368e+06	5.40947e+07	1.07737e+08	1.75726e+08	1.50121e+08	2.99408e+08
M627T456	626.691	626.691	626.692	455.978	455.814	458.602	6	6	5.14936e+06	7.3878e+06	7.64486e+06	5.96477e+06	3.74668e+06	3.70264e+06	1.00657e+07	1.40073e+07	1.53231e+07	1.04599e+07	1.46776e+07	1.40794e+07
M625T277	625.248	625.248	625.354	276.893	275.863	282.434	13	13	4.78843e+06	5.73957e+06	5.88182e+06	6.03338e+06	6.81903e+06	6.3276e+06	570199	4.05145e+06	4.10061e+06	4.14736e+06	3.88477e+06	1.26861e+06
M261T564	261.164	261.164	261.164	563.9	563.278	563.941	6	6	4.63435e+06	3.12386e+06	2.72538e+06	1.9868e+06	2.52429e+06	2.42019e+06	2.13665e+06	1.25889e+06	1.1002e+06	649215	228279	473575
M269T460	269.186	269.186	269.186	459.962	458.942	462.315	11	11	3.95941e+07	4.00207e+07	4.08824e+07	4.29987e+07	3.68504e+07	3.61059e+07	4.21513e+06	5.1581e+06	4.82633e+06	4.49216e+06	5.37092e+06	2.89297e+06
M329T163	329.142	329.116	329.17	162.622	160.105	167.331	11	11	3.52963e+06	7.94243e+06	8.7119e+06	9.07282e+06	9.34774e+06	12220935	2.30614e+06	8.2502e+06	7.8978e+06	2.99243e+06	1.88674e+06	1.89908e+06
M63T218	62.9902	62.9889	62.9917	217.728	217.34	218.412	13	13	1.45652e+07	1.39817e+07	1.34878e+07	1.2793e+07	1.19096e+07	1.18822e+07	1.27417e+07	1.26382e+07	1.27001e+07	1.34968e+07	1.31061e+07	1.31138e+07
M545T449	544.986	544.986	544.987	448.619	447.826	450.196	7	7	2.58314e+07	2.46016e+07	2.34101e+07	2.52176e+07	2.88604e+07	2.89363e+07	3.00774e+07	2.72597e+07	2.65624e+07	3.53448e+07	28802310	3.98139e+07
M380T159	380.228	380.225	380.336	158.723	156.183	159.193	11	11	2.52745e+06	2.96689e+06	4.02954e+06	6.09253e+06	6.58266e+06	1.95471e+07	3.52143e+06	1.26072e+07	1.29842e+07	3.16169e+06	2.16273e+06	2.33284e+06
M465T519	465.256	465.256	465.256	518.799	518.005	520.738	9	9	5.75913e+06	7.22301e+06	7.93347e+06	8.95275e+06	1.12001e+07	1.10564e+07	84206.9	138533	168271	112629	64006	116113
M141T629	141.113	141.113	141.113	629.241	627.624	629.614	6	6	1.91822e+07	1.8914e+07	1.96502e+07	1.88883e+07	1.75165e+07	1.71097e+07	2.10223e+07	2.17327e+07	2.20421e+07	2.11894e+07	2.22004e+07	2.0301e+07
M139T228	139.049	139.047	139.049	228.44	228.13	229.043	8	8	2.24533e+06	5.2534e+06	6.62208e+06	5.54105e+06	8.72755e+06	8.1705e+06	49918.3	1.20358e+06	557018	309092	787837	184023
M322T479	322.176	322.174	322.177	478.523	477.893	478.893	15	15	1.93281e+07	1.50999e+07	1.36236e+07	1.38514e+07	1.91112e+07	2.14466e+07	1.93054e+07	1.58387e+07	1.46021e+07	1.35871e+07	1.22049e+07	1.17408e+07
M126T189	126.055	126.055	126.057	189.319	188.962	193.427	15	15	1.96827e+08	1.95054e+08	1.88875e+08	1.9361e+08	2.01114e+08	2.05921e+08	2.62364e+07	2.73994e+07	2.75145e+07	3.08325e+07	2.91344e+07	2.85488e+07
M547T308	547.297	547.296	547.298	308.051	307.731	308.631	9	9	7.46613e+06	6.98988e+06	6.30474e+06	6.11702e+06	7.80527e+06	7.93751e+06	16218.3	0	0	0	0	6545.74
M153T509	153.102	153.102	153.102	508.74	508.464	509.774	15	15	2.06621e+08	2.13307e+08	2.14398e+08	2.18661e+08	2.08001e+08	2.05675e+08	1.0529e+07	11327648	1.21839e+07	1.1667e+07	1.2159e+07	1.02697e+07
M240T205	240.148	240.141	240.153	205.408	205.087	205.825	15	15	1.26893e+07	1.15226e+07	1.3934e+07	1.24368e+07	1.29621e+07	1.21071e+07	1.68147e+07	1.35297e+07	9.3913e+06	1.12683e+07	1.41418e+07	1.13617e+07
M93T205	93.0376	93.037	93.0411	204.751	203.624	205.087	15	15	6.1708e+06	6.66055e+06	5.15345e+06	4.98582e+06	4.76317e+06	4.89018e+06	7.16336e+06	6.80212e+06	6.46935e+06	6.24578e+06	6.17314e+06	5.84414e+06
M209T541	209.128	209.128	209.128	540.647	540.151	541.107	15	15	3.87304e+07	4.10743e+07	3.87711e+07	3.6651e+07	4.16471e+07	4.16484e+07	4.28647e+07	4.55494e+07	4.7795e+07	4.7415e+07	4.72608e+07	4.56096e+07
M60T573	60.0813	60.0813	60.0815	573.45	573.037	593.033	9	9	1.35774e+07	1.94727e+07	1.96622e+07	1.82937e+07	1.82981e+07	1.80568e+07	1.81142e+06	2.3284e+06	2.56396e+06	2.17755e+06	2.49915e+06	2.32458e+06
M332T272	332.127	332.126	332.129	272.416	271.735	272.707	12	12	7.29929e+06	7.32131e+06	6.98971e+06	7.0242e+06	8.85128e+06	9.87186e+06	1.87749e+06	2.35021e+06	2.31704e+06	2.59013e+06	2.49547e+06	2.57559e+06
M599T618	599.333	599.331	599.334	617.687	613.723	618.205	9	9	4.06495e+06	3.59605e+06	3.93251e+06	3.97618e+06	4.81967e+06	4.71727e+06	7.22399e+06	7.48789e+06	7.85002e+06	8.67094e+06	9.04127e+06	7.87107e+06
M151T423	151.123	151.123	151.123	422.51	421.488	422.71	15	15	8.00053e+07	8.85328e+07	9.20469e+07	1.00837e+08	7.71245e+07	8.02246e+07	3.11666e+07	3.82975e+07	5.083e+07	4.86592e+07	5.12654e+07	4.06184e+07
M657T300	657.327	657.327	657.327	300.258	300.036	300.373	6	6	0	12685.8	0	0	0	9864.08	7.24132e+06	7.36629e+06	7.9331e+06	7.91396e+06	7.80779e+06	7.03907e+06
M548T227	548.211	548.21	548.213	227.446	227.154	227.569	9	9	6.15961e+06	1.97148e+07	2.18741e+07	2.27864e+07	2.29658e+07	2.37815e+07	172732	1.94929e+06	1.96502e+06	0	0	51200.4
M247T176	247.11	247.101	247.122	176.295	173.998	178.792	15	15	3.75385e+07	2.41558e+07	1.47178e+07	1.36492e+07	1.35248e+07	1.37422e+07	1.3947e+07	2.18419e+07	1.73091e+07	1.04774e+07	1.07494e+07	1.04301e+07
M282T224	282.119	282.119	282.12	223.58	222.984	223.988	5	5	3.51466e+07	0	0	0	64288.3	183759	7.76925e+07	0	0	0	0	0
M604T278	604.266	604.265	604.266	277.904	277.402	278.692	9	9	2.11123e+07	2.07688e+07	2.02852e+07	2.03681e+07	2.27959e+07	2.44646e+07	829024	911726	919494	1.14688e+06	1.17496e+06	1.07216e+06
M61T494	61.0865	61.0853	61.0903	494.338	493.874	494.882	12	12	371212	3.20338e+06	3.64793e+06	3.35151e+06	2.85691e+06	3.15064e+06	538787	3.01312e+06	3.13826e+06	2.93319e+06	2.74709e+06	2.45621e+06
M699T585	699.41	699.408	699.411	584.567	584.136	584.799	11	11	3.12623e+06	2.92448e+06	3.44574e+06	3.11614e+06	2.95971e+06	2.8465e+06	6.23465e+06	6.54822e+06	6.44042e+06	5.4341e+06	5.59184e+06	4.85158e+06
M85T470	84.9118	84.9104	84.9136	470.191	469.899	470.39	15	15	8.04175e+06	8.56046e+06	8.19545e+06	8.33622e+06	8.92897e+06	9.47068e+06	2.94298e+06	3.19397e+06	3.25231e+06	3.32482e+06	3.43162e+06	3.79677e+06
M161T187	161.092	161.092	161.092	186.956	186.561	188.159	15	15	4.9289e+07	4.69693e+07	4.16271e+07	3.82301e+07	4.47808e+07	4.38575e+07	2.34746e+07	2.22666e+07	2.28006e+07	2.34897e+07	2.19979e+07	2.47026e+07
M413T536	413.268	413.266	413.27	535.764	535.018	536.605	9	9	4.03751e+06	3.92231e+06	4.15659e+06	3.99019e+06	3.65523e+06	3.57705e+06	694348	620065	606931	237888	437345	347745
M199T357	199.116	199.114	199.116	357.357	356.381	364.628	9	9	1.62473e+08	1.72029e+08	1.74538e+08	1.88078e+08	1.8506e+08	2.05725e+08	5.57716e+06	5.32647e+06	5.37125e+06	6.43542e+06	6.07959e+06	6.16666e+06
M341T167	341.192	341.177	341.284	166.916	154.44	168.43	15	15	9.46758e+06	1.11238e+07	9.58122e+06	1.01321e+07	1.17257e+07	1.47874e+07	3.21689e+06	5.82921e+06	5.85109e+06	1.94615e+06	6.72531e+06	1.49531e+06
M231T187	231.085	231.026	231.089	187.152	176.597	196.412	13	13	4.49549e+07	4.65395e+07	4.56935e+07	4.86733e+07	4.65946e+07	4.92419e+07	2.54843e+06	2.07425e+06	1.42507e+07	1.21624e+07	1.06948e+06	1.40196e+06
M303T459	303.167	303.04	303.17	459.083	457.445	474.68	14	14	2.14105e+07	2.20531e+07	2.22372e+07	2.31617e+07	4.04924e+06	1.96998e+07	3.17198e+06	3.55773e+06	3.9552e+06	606849	3.8167e+06	3.45856e+06
M175T181	175.108	175.107	175.108	180.542	180.035	181.72	15	15	2.71628e+08	2.61827e+08	2.3335e+08	218120336	2.68839e+08	2.78261e+08	1.07258e+08	1.06972e+08	1.03354e+08	1.0929e+08	1.09704e+08	1.11699e+08
M628T453	627.819	627.819	627.819	453.254	452.398	455.468	12	12	1.33196e+07	1.50103e+07	1.47752e+07	1.38213e+07	1.21461e+07	1.14185e+07	1.82859e+07	2.18645e+07	2.28472e+07	2.1764e+07	2.40686e+07	2.66384e+07
M119T647	118.597	118.597	118.598	646.655	645.975	646.978	6	6	2.01643e+06	2.24354e+06	2.47353e+06	2.18076e+06	2.59703e+06	2.78813e+06	222606	261459	265335	279163	269169	231204
M507T453	507.186	507.185	507.186	453.069	452.613	453.375	5	5	1.06011e+07	9.70546e+06	1.07261e+07	1.25383e+07	1.01361e+07	9.63697e+06	3.70448e+06	4.11525e+06	3.73317e+06	3.87269e+06	3.85833e+06	3.12722e+06
M312T275	312.191	312.191	312.191	275.25	275.163	275.529	9	9	2.56002e+07	2.7706e+07	2.69572e+07	2.67412e+07	3.41491e+07	3.65127e+07	1.27196e+06	1.5272e+06	1.96661e+06	2.36182e+06	1.97954e+06	2.36723e+06
M168T431	168.092	168.091	168.092	431.43	430.391	431.663	15	15	5.60061e+07	5.23997e+07	4.81858e+07	5.1338e+07	6.60869e+07	7.02571e+07	5.07322e+07	5.0338e+07	5.16449e+07	5.42577e+07	5.20956e+07	5.2813e+07
M520T544	520.339	520.339	520.339	543.883	543.357	544.116	9	9	23835981	2.61346e+07	2.41103e+07	2.161e+07	1.74702e+07	1.9756e+07	71224.2	51494.7	45457.8	47762.6	77177.6	114602
M244T535	244.154	244.14	244.155	534.843	534.676	552.469	5	5	1.44493e+07	1.4705e+07	8.09478e+06	1.13355e+06	738677	542163	29922.2	36663.4	21834	62850.5	6.79067e+06	1.3418e+07
M141T409	141.086	141.086	141.088	409.273	408.452	411.702	9	9	1.43677e+07	1.41733e+07	1.46593e+07	1.66339e+07	1.85869e+07	2.03326e+07	2.54008e+06	3.00621e+06	3.54568e+06	3.66503e+06	3.62455e+06	3.35521e+06
M247T459	247.061	247.06	247.062	459.368	458.513	460.146	9	9	1.34395e+07	1.25428e+07	1.40227e+07	1.48517e+07	1.77677e+07	1.95063e+07	4.33025e+06	4.20704e+06	4.81905e+06	4.58921e+06	4.85269e+06	4.31021e+06
M229T240	229.118	229.118	229.118	240.379	239.434	240.716	15	15	4.55322e+08	4.77765e+08	4.4035e+08	4.52466e+08	505972286	5.32732e+08	1.54004e+08	2.098e+08	1.98681e+08	2.12783e+08	2.11068e+08	2.1497e+08
M385T500	385.244	385.244	385.244	500.045	499.869	500.172	15	15	1198217499	1097921875	1019963780	1009843910	1243235211	1285142819	641170649	6.17257e+08	6.31308e+08	6.29342e+08	611775346	604092428
M292T450	291.975	291.974	291.975	450.41	449.732	451.879	15	15	301541570	2.92278e+08	2.88419e+08	2.93362e+08	3.40532e+08	3.49973e+08	3.76135e+08	3.49233e+08	3.41107e+08	4.15199e+08	3.64794e+08	4.62522e+08
M207T455	206.886	206.886	206.886	454.954	453.694	457.134	15	15	3.80628e+08	4.42001e+08	4.41259e+08	4.10357e+08	4.1165e+08	4.06196e+08	5.84673e+08	648813276	6.55804e+08	6.05375e+08	636200485	7.21252e+08
M276T227	276.134	276.134	276.134	226.888	226.24	227.079	15	15	3.56118e+08	3.40404e+08	3.31111e+08	3.50284e+08	342939601	3.6241e+08	8.73492e+07	7.51006e+07	8.07108e+07	114408723	1.11591e+08	1.06663e+08
M472T628	472.269	472.258	472.274	628.286	625.433	630.056	11	11	2.8693e+06	3.51453e+06	3.89911e+06	4.44355e+06	5.87579e+06	5.77496e+06	165298	1.75447e+06	4.43782e+06	6.29212e+06	6.17783e+06	9.73237e+06
M302T411	302.194	302.193	302.195	410.988	410.395	411.397	15	15	1.71448e+07	1.77427e+07	1.81206e+07	1.85253e+07	1.73835e+07	1.68683e+07	2.14167e+07	2.28098e+07	2.2561e+07	2.26195e+07	2.26072e+07	2.20132e+07
M71T532	71.0683	71.0542	71.0697	531.889	531.256	540.506	15	15	6.39844e+06	5.20031e+06	1.53667e+06	1.83585e+06	2.54761e+06	2.77446e+06	2.17338e+06	2.0475e+06	2.3044e+06	2.98461e+06	2.69052e+06	3.97556e+06
M320T509	320.174	320.172	320.178	509.282	505.596	516.339	13	13	1.2505e+07	1.06505e+07	1.09032e+07	7.46784e+06	1.33377e+07	1.12994e+07	2.15651e+07	1.8388e+07	1.65021e+07	1.43924e+07	1.17317e+07	1.63364e+07
M273T229	273.084	273.084	273.084	228.561	228.029	228.827	12	12	3.22737e+08	9.53205e+08	1154536018	1129068729	1309068677	1314510471	5.77038e+07	3.39312e+08	3.14058e+08	45535.3	0	324591
M241T304	241.154	241.153	241.156	303.979	302.97	305.638	9	9	4.69884e+07	4.84682e+07	4.54298e+07	4.86039e+07	4.85113e+07	5.08848e+07	2.65664e+06	3.1569e+06	3.68636e+06	3.01243e+06	2.91579e+06	2.81785e+06
M386T500	386.247	386.247	386.247	500.087	499.931	500.185	15	15	2.45761e+08	2.25284e+08	2.07532e+08	2.0609e+08	2.54498e+08	2.64149e+08	1.30006e+08	1.25358e+08	126509887	1.26978e+08	1.22899e+08	1.22621e+08
M425T202	425.222	425.203	425.24	202.02	200.755	203.602	15	15	7.31273e+06	7.85953e+06	8.14436e+06	9.95861e+06	1.1189e+07	1.20931e+07	4.66405e+06	4.42218e+06	4.8569e+06	6.72254e+06	6.88575e+06	6.63875e+06
M376T450	375.936	375.936	375.936	450.194	449.299	451.879	15	15	1.24416e+08	123108100	121580141	1.23974e+08	1.38721e+08	138647458	1.51412e+08	1.44033e+08	1.41288e+08	175510024	1.55977e+08	197616897
M603T278	603.267	603.267	603.267	278.043	277.542	278.553	9	9	7.19046e+07	7.18116e+07	6.8816e+07	7.05121e+07	7.76234e+07	8.14755e+07	4.57645e+06	5.16538e+06	5.19596e+06	5.71176e+06	5.41372e+06	5.11975e+06
M227T201	227.104	227.103	227.104	201.11	200.755	201.754	6	6	3.77033e+08	3.56302e+08	3.38831e+08	3.1728e+08	3.64241e+08	3.57442e+08	1.34431e+08	135119195	1.29893e+08	1.2597e+08	1.28575e+08	1.18255e+08
M556T177	556.275	556.272	556.287	176.995	175.847	177.3	15	15	6.21683e+06	6.62716e+06	6.66112e+06	6.72113e+06	5.83362e+06	6.57652e+06	6.87748e+06	6.61139e+06	6.72291e+06	6.52374e+06	6.08259e+06	6.10215e+06
M212T526	212.103	212.103	212.103	525.735	524.723	526.769	9	9	6.57449e+07	7.98991e+07	8.74247e+07	9.69642e+07	1.1385e+08	1.16703e+08	6.76496e+06	7.12559e+06	7.64675e+06	7.43862e+06	7.20603e+06	8.28146e+06
M194T372	194.092	194.092	194.092	372.147	370.036	372.715	9	9	4.59803e+07	4.81914e+07	5.08839e+07	5.53319e+07	5.62351e+07	6.4284e+07	552462	645974	623854	596048	709615	732589
M692T590	692.392	692.389	692.394	589.71	589.588	590.273	6	6	39305.1	548338	853566	925719	941883	905549	1.69979e+06	1.70755e+06	1.70285e+06	1.57962e+06	1.67115e+06	1.1695e+06
M540T565	540.339	540.339	540.339	564.953	564.146	565.207	9	9	3.6713e+06	3.52259e+06	3.65731e+06	3.35711e+06	4.02377e+06	4.65339e+06	1.4629e+07	1.55004e+07	1.59174e+07	1.54164e+07	1.54334e+07	1.4472e+07
M585T431	585.174	585.174	585.174	430.867	429.983	431.082	15	15	1.62327e+07	1.57492e+07	1.41514e+07	1.59193e+07	2.40216e+07	2.66483e+07	1.56545e+07	1.57402e+07	1.71211e+07	1.98461e+07	1.80843e+07	1.83752e+07
M131T431	131.049	131.049	131.05	431.398	430.119	433.551	15	15	3.67199e+07	3.33538e+07	3.13025e+07	3.22207e+07	4.14733e+07	4.30355e+07	2.99147e+07	3.23783e+07	3.24776e+07	3.54554e+07	3.39959e+07	3.34705e+07
M200T428	199.991	199.991	199.991	427.968	427.286	428.332	7	7	1.15366e+07	1.20256e+07	1.33014e+07	1.32654e+07	1.29511e+07	1.27296e+07	1.43171e+07	1.35306e+07	1.62043e+07	1.8008e+07	1.62544e+07	2.22684e+07
M681T554	681.321	681.32	681.321	553.616	552.469	554.621	12	12	5.60936e+06	4.52471e+06	4.74073e+06	4.70505e+06	4.31082e+06	3.91708e+06	4.13809e+06	3.90467e+06	3.61447e+06	3.54356e+06	3.31216e+06	3.88139e+06
M208T186	208.079	208.071	208.093	186.363	183.185	188.159	15	15	2.08964e+07	2.19162e+07	1.94018e+07	2.35032e+07	3.17127e+07	3.22832e+07	1.22659e+07	1.69398e+07	1.94572e+07	3.00899e+07	3.28155e+07	3.48201e+07
M231T283	231.132	231.13	231.132	282.888	281.869	284.226	9	9	3.13248e+07	3.25393e+07	3.22281e+07	3.2747e+07	4.0428e+07	4.29772e+07	5.49231e+06	5.80991e+06	5.60317e+06	6.59308e+06	5.74817e+06	7.00648e+06
M631T556	631.344	631.344	631.345	556.364	556.061	556.605	9	9	1.04549e+07	9.4665e+06	9.07763e+06	9.07468e+06	1.21163e+07	1.30611e+07	4.09779e+06	3.96611e+06	3.85668e+06	4.25816e+06	4.01317e+06	4.20849e+06
M55T444	55.056	55.0549	55.0576	444.499	443.706	445.409	11	11	1.28317e+07	1.06192e+07	1.06747e+07	1.21882e+07	2.02094e+07	2.24048e+07	7.26071e+06	9.36054e+06	4.99833e+06	1.47289e+07	1.01682e+07	9.14804e+06
M505T182	505.243	505.238	505.244	182.097	181.973	182.658	9	9	9.93934e+06	9.57409e+06	9.76108e+06	1.09181e+07	9.90637e+06	1.0998e+07	2.88041e+06	2.51891e+06	2.46052e+06	2.59378e+06	2.72005e+06	2.73081e+06
M122T341	122.09	122.089	122.092	340.697	339.326	340.986	15	15	4.56937e+08	4.6496e+08	4.52576e+08	4.75893e+08	5.10364e+08	5.46371e+08	4.63685e+07	5.07856e+07	5.17659e+07	6.07336e+07	5.92617e+07	6.02588e+07
M442T573	442.265	442.265	442.266	573.022	572.602	573.239	15	15	2.58443e+07	2.0065e+07	2.12934e+07	2.29413e+07	2.68869e+07	2.80114e+07	8.00067e+06	6.79412e+06	6.74519e+06	7.46976e+06	6.23787e+06	8.94201e+06
M629T553	629.356	629.355	629.356	552.511	552.249	552.696	9	9	1.79815e+07	1.74628e+07	1.69723e+07	1.71421e+07	1.952e+07	2.10553e+07	1.37387e+06	1.53773e+06	1.48489e+06	1.41172e+06	1.53439e+06	1.08279e+06
M255T466	255.17	255.11	255.17	465.614	455.024	465.826	7	7	1.04007e+08	1.0123e+08	1.03386e+08	1.1187e+08	1.03099e+08	1.02777e+08	6.0416e+06	8.05967e+06	8.4632e+06	8.43423e+06	8.8489e+06	7.21259e+06
M166T431	166.086	166.086	166.086	431.476	430.391	431.663	15	15	11257739935	10609280021	9806152513	10330383063	13369809204	14204154276	10197846081	10329636309	10255546285	11112857890	10549828311	10740998108
M640T531	640.329	640.329	640.33	531.224	530.9	531.739	12	12	4.19063e+06	3.34863e+06	4.08154e+06	4.60003e+06	6.62168e+06	6.58113e+06	2.87967e+06	2.23065e+06	2.54801e+06	3.29753e+06	3.07595e+06	3.73491e+06
M412T236	412.245	412.233	412.263	236.398	234.617	238.154	14	14	7.59225e+07	9.17399e+07	9.22058e+07	9.98262e+07	1.04107e+08	1.08635e+08	4.15311e+06	9.39866e+06	1.30348e+07	2.21389e+07	2.48154e+07	2.52041e+07
M156T184	156.087	156.077	156.093	183.552	182.769	184.334	14	14	4.41641e+07	4.63225e+07	5.09153e+07	6.10745e+07	6.14014e+07	6.44814e+07	1.00939e+07	1.19156e+07	1.31728e+07	1.52475e+07	1.54975e+07	1.50603e+07
M217T419	217.099	217.097	217.134	418.651	417.016	453.921	14	14	1.11768e+08	5.80656e+07	4.99422e+07	5.25251e+07	9.38658e+07	1.06336e+08	1.95531e+07	3.69171e+07	1.05648e+07	1.21049e+07	1.08817e+07	1.29287e+07
M206T538	206.117	206.117	206.117	537.981	537.699	538.201	9	9	5.53433e+07	6.24878e+07	5.99461e+07	6.11681e+07	5.77762e+07	6.04694e+07	1.32163e+06	1.40693e+06	1.4904e+06	1.2952e+06	1.42145e+06	1.27312e+06
M345T584	345.22	345.22	345.22	583.869	580.265	586.22	9	9	4.09321e+06	3.39388e+06	3.21357e+06	3.40484e+06	3.79736e+06	4.21749e+06	7.16108e+06	8.32808e+06	8.10395e+06	8.6043e+06	9.11643e+06	7.57606e+06
M602T278	602.264	602.264	602.264	278.226	277.542	278.553	15	15	2.12483e+08	2.11182e+08	2.03148e+08	2.07285e+08	2.27649e+08	2.38924e+08	1.50657e+07	1.58559e+07	16367021	1.75462e+07	1.69562e+07	1.66458e+07
M193T342	193.17	193.17	193.17	342.164	341.86	342.502	15	15	1.56039e+08	1.62237e+08	1.60997e+08	1.79104e+08	1.72718e+08	1.83239e+08	6.73033e+07	7.14717e+07	7.18942e+07	7.62964e+07	71826639	7.24511e+07
M230T239	230.122	230.121	230.122	238.968	238.461	239.889	15	15	4.38637e+07	4.67442e+07	4.3259e+07	4.28144e+07	4.84581e+07	5.06876e+07	1.52103e+07	2.10233e+07	1.92839e+07	2.14232e+07	2.14534e+07	2.16505e+07
M271T280	271.165	271.165	271.165	280.051	279.784	280.364	9	9	1.40699e+07	1.49802e+07	1.47806e+07	1.47461e+07	1.89231e+07	2.03107e+07	50979.6	43060.9	66922.4	99455.6	63944.1	89487.5
M447T464	447.259	447.259	447.26	464.227	463.848	464.614	6	6	4.51627e+06	3.45651e+06	3.61667e+06	3.89273e+06	3.89126e+06	3.88692e+06	104305	343430	203736	212794	263667	108206
M94T360	94.053	94.0529	94.0535	360.347	358.323	360.876	7	7	3.11596e+06	3.2477e+06	3.61486e+06	3.36717e+06	3.12922e+06	3.03265e+06	3.32157e+06	3.2069e+06	3.21721e+06	3.0554e+06	3.05735e+06	3.19557e+06
M269T605	269.16	269.16	269.161	605.44	603.899	607.451	15	15	3.87251e+07	2.84516e+07	2.43182e+07	9.14424e+06	1.15738e+07	9.50661e+06	4.01294e+07	2.77436e+07	2.04203e+07	6.60076e+06	3.26298e+06	2.85778e+06
M388T501	388.253	388.252	388.255	500.547	499.906	500.81	15	15	4.86548e+06	4.27085e+06	4.2949e+06	3.91276e+06	4.61329e+06	4.7952e+06	3.20078e+06	3.00014e+06	3.01789e+06	2.93658e+06	2.94676e+06	2.93901e+06
M328T271	328.174	328.171	328.321	271.142	270.015	292.565	11	11	1.66544e+07	1.67125e+07	1.66203e+07	1.74373e+07	1.81714e+07	1.9265e+07	6.41719e+06	5.46931e+06	3.03392e+06	3.42835e+06	7.86029e+06	7.89468e+06
M285T461	285.18	285.18	285.181	461.1	457.445	461.715	8	8	1.84498e+07	1.83303e+07	1.80755e+07	1.77811e+07	1.67041e+07	1.9062e+07	335450	836113	783922	578459	646920	310426
M274T229	274.088	274.088	274.088	228.701	228.397	228.967	11	11	3.34119e+07	1.00547e+08	1.20115e+08	1.18236e+08	1.37578e+08	1.36682e+08	5.20652e+06	3.37066e+07	3.0684e+07	70267.6	0	0
M399T485	399.26	399.259	399.26	485.483	485.222	486.399	15	15	4.3314e+07	3.68538e+07	3.67145e+07	3.46622e+07	3.76841e+07	3.99561e+07	1.76256e+07	1.68566e+07	1.66266e+07	1.61443e+07	1.68129e+07	1.50172e+07
M284T179	284.152	284.142	284.167	178.71	177.656	180.473	14	14	2.11938e+07	2.13136e+07	2.0601e+07	2.25237e+07	2.46715e+07	2.25049e+07	1.03689e+07	8.8916e+06	8.75547e+06	1.19065e+07	9.26513e+06	1.09736e+07
M538T300	538.275	538.275	538.275	299.776	298.718	302.036	9	9	5.27379e+06	4.9466e+06	4.82603e+06	4.78173e+06	6.42729e+06	7.0531e+06	135346	85323.1	107297	136847	100883	66266.7
M167T431	167.09	167.089	167.09	431.43	430.391	431.663	15	15	1098833396	1034463157	9.569e+08	1006759328	1300995483	1386323500	9.92244e+08	1005849117	9.96987e+08	1081414217	1032217614	1042227128
M327T593	326.705	326.705	326.705	592.712	592.631	592.982	15	15	4.56712e+07	4.13509e+07	3.61572e+07	3.71081e+07	3.56761e+07	3.73159e+07	5.34131e+07	5.26713e+07	5.10464e+07	4.90784e+07	5.13963e+07	4.40154e+07
M255T521	255.164	255.164	255.164	520.598	519.293	521.544	15	15	4.91935e+08	5.03442e+08	4.99376e+08	4.94596e+08	5.77188e+08	5.8513e+08	4.38281e+08	4.52483e+08	4.74987e+08	4.75835e+08	472199334	4.70832e+08
M328T214	328.186	328.186	328.187	213.564	213.284	214.169	15	15	6.32458e+07	5.96446e+07	5.55444e+07	5.24032e+07	5.97893e+07	6.2474e+07	2.09108e+07	2.36511e+07	2.39987e+07	2.47352e+07	2.44211e+07	2.27648e+07
M133T579	133.082	133.065	133.085	578.537	553.895	578.983	10	10	1.31096e+08	1.1331e+08	1.22222e+08	1.27064e+08	1.92678e+08	2.14626e+08	9.4131e+07	2.00322e+07	2.06881e+07	2.94039e+07	2.50326e+07	3.76861e+07
M146T189	146.076	146.076	146.077	189.108	188.778	189.655	6	6	5.26565e+07	5.26382e+07	5.02449e+07	4.70515e+07	4.7459e+07	4.62605e+07	8.28742e+07	8.5255e+07	8.76289e+07	8.64511e+07	8.57458e+07	8.00548e+07
M257T332	257.164	257.164	257.165	331.848	331.112	332.307	15	15	1.59929e+07	1.57626e+07	1.56028e+07	1.72523e+07	1.74565e+07	1.84692e+07	7.71459e+06	8.31649e+06	8.49401e+06	9.01972e+06	8.9046e+06	8.43584e+06
M628T650	628.312	628.311	628.312	649.698	649.564	649.805	9	9	4.33238e+06	3.69481e+06	3.91993e+06	4.45262e+06	4.58355e+06	4.84336e+06	2.53099e+06	2.05056e+06	1.94613e+06	2.40442e+06	2.00269e+06	4.08379e+06
M230T282	230.113	230.11	230.12	281.904	281.026	282.418	15	15	9.51624e+07	9.66593e+07	9.2825e+07	9.61559e+07	1.1795e+08	1.28776e+08	5.41473e+07	5.72977e+07	5.73759e+07	6.09648e+07	5.52666e+07	6.33598e+07
M301T260	301.158	301.157	301.158	260.282	259.911	261.015	9	9	1.25867e+07	1.20179e+07	1.09668e+07	1.20672e+07	1.46288e+07	1.61908e+07	1.73908e+06	2.25487e+06	2.14192e+06	3.09815e+06	2.99828e+06	3.27648e+06
M246T209	246.092	246.091	246.096	209.374	208.189	210.045	15	15	4.17423e+07	3.88189e+07	4.06392e+07	4.32435e+07	4.2798e+07	4.73153e+07	2.26087e+07	2.33347e+07	2.25958e+07	2.46362e+07	2.37582e+07	2.32413e+07
M286T176	286.148	286.146	286.16	176.177	175.386	176.88	13	13	1.4556e+07	1.67057e+07	1.66065e+07	1.7702e+07	1.72992e+07	1.77477e+07	7.40809e+06	7.62044e+06	8.50374e+06	8.27276e+06	8.0961e+06	8.11742e+06
M60T195	60.0452	60.0452	60.0452	194.922	194.298	195.381	15	15	6.92568e+07	7.28173e+07	7.02831e+07	7.13041e+07	6.48759e+07	6.51322e+07	8.14577e+07	8.28263e+07	8.25912e+07	6.90179e+07	7.29533e+07	6.78328e+07
M628T552	628.352	628.348	628.353	552.223	552.094	552.748	15	15	8.38786e+07	8.15453e+07	7.84296e+07	7.9237e+07	9.09583e+07	9.8029e+07	5.15095e+06	5.49585e+06	5.5601e+06	5.68575e+06	5.60941e+06	6.28797e+06
M60T495	60.081	60.0778	60.0816	494.846	492.433	495.176	15	15	2.58556e+07	1.27811e+08	1.36909e+08	1.38461e+08	1.28698e+08	1.33288e+08	2.95693e+07	1.15153e+08	1.2003e+08	1.16436e+08	1.19208e+08	1.08223e+08
M258T389	258.17	258.17	258.17	389.389	388.84	390.283	15	15	7.61757e+06	7.76264e+06	8.34401e+06	8.53126e+06	7.92611e+06	7.6304e+06	7.89343e+06	8.45188e+06	8.96812e+06	8.61625e+06	8.98532e+06	8.51383e+06
M200T258	200.115	200.103	200.119	258.412	257.596	259.303	15	15	2.95154e+08	3.06389e+08	300039938	3.07846e+08	3.14305e+08	3.30622e+08	4.4123e+07	4.89974e+07	5.035e+07	5.20906e+07	5.17666e+07	4.81268e+07
M253T391	253.154	253.152	253.156	391.243	380.524	397.027	15	15	4.2776e+07	3.64309e+07	3.27063e+07	2.44486e+07	2.50892e+07	2.27732e+07	4.35156e+07	3.86527e+07	3.35668e+07	2.0063e+07	1.60411e+07	1.33212e+07
M330T222	330.201	330.201	330.202	222.32	221.674	222.738	9	9	1.21078e+08	1.13501e+08	1.10422e+08	1.11283e+08	1.2044e+08	1.22231e+08	1.78192e+06	1.45097e+06	1.24169e+06	1.06891e+06	1.13876e+06	1.1919e+06
M357T738	357.249	357.249	357.249	737.563	737.235	738.134	7	7	7.08223e+06	8.0672e+06	7.7806e+06	1.04542e+07	1.02006e+07	1.10589e+07	47321.4	44958.5	42817.8	113827	61574.9	269323
M285T269	285.141	285.141	285.141	269.044	268.488	269.455	9	9	8.81396e+07	9.57704e+07	9.3843e+07	1.04479e+08	1.04636e+08	1.13424e+08	122835	35050.1	25032.7	46977.3	22358.9	76174.3
M161T333	161.107	161.107	161.107	332.887	332.523	333.139	15	15	4.1838e+07	4.29303e+07	4.10037e+07	4.51579e+07	4.65243e+07	5.00534e+07	7.11905e+06	7.71373e+06	7.87907e+06	8.66087e+06	8.21673e+06	8.43389e+06
M487T215	487.258	487.256	487.26	214.76	213.418	214.955	7	7	4.46598e+06	6.51013e+06	6.49737e+06	9.06497e+06	1.13171e+07	1.02445e+07	3.00937e+06	3.60373e+06	7.98699e+06	1.5543e+07	1.61868e+07	1.63118e+07
M311T161	311.17	311.16	311.189	160.933	153.144	164.514	13	13	7.13937e+06	7.16278e+06	7.90567e+06	8.77715e+06	9.38984e+06	9.3223e+06	3.32731e+06	5.04111e+06	7.15508e+06	3.21009e+06	3.07251e+06	3.07914e+06
M128T186	128.073	128.072	128.074	185.868	184.916	186.363	9	9	3.66079e+07	3.9104e+07	3.78625e+07	4.00297e+07	3.84041e+07	3.9069e+07	7.08909e+06	8.62931e+06	9.6906e+06	1.07788e+07	1.11518e+07	1.0743e+07
M638T407	638.344	638.344	638.345	407.467	407.229	408.036	6	6	9.00739e+06	9.09343e+06	8.43497e+06	8.77955e+06	1.08613e+07	1.1638e+07	1.09105e+06	1.19787e+06	1.17933e+06	1.22978e+06	1.10181e+06	1.19806e+06
M204T396	204.123	204.123	204.123	395.636	395.001	396.076	6	6	3.23738e+06	3.29494e+06	3.1619e+06	3.52994e+06	4.93706e+06	5.56783e+06	4.756e+06	4.63252e+06	4.54286e+06	5.6141e+06	4.2477e+06	5.26739e+06
M230T636	230.157	230.148	230.158	636.294	636.204	636.74	9	9	1.08862e+08	1.00961e+08	9.95504e+07	9.39149e+07	1.11331e+08	1.21377e+08	4.18072e+06	3.34406e+06	2.93293e+06	2.85219e+06	2.84802e+06	3.42103e+06
M243T184	243.134	243.134	243.134	183.914	183.67	184.358	9	9	1.91415e+08	1.87457e+08	1.70111e+08	1.66238e+08	1.95253e+08	1.97317e+08	2.64477e+07	2.69914e+07	2.84564e+07	2.96187e+07	2.87324e+07	2.73312e+07
M120T431	120.081	120.081	120.081	431.43	430.391	431.663	15	15	2094601976	1990740942	1845440273	1948722276	2514277151	2665350567	1669255555	1778939205	1827871458	2019605715	1931231765	1968670359
M121T432	121.084	121.082	121.084	431.537	430.391	431.803	15	15	1.7319e+08	1.63339e+08	1.52632e+08	1.60719e+08	2.08836e+08	2.21536e+08	1.38513e+08	1.47182e+08	1.50928e+08	1.65148e+08	159543667	1.6325e+08
M301T421	301.13	301.129	301.154	420.787	419.82	441.66	15	15	6.77156e+06	7.10606e+06	7.17968e+06	7.46314e+06	1.17075e+07	2.47062e+07	1.08707e+07	1.18761e+07	8.29991e+06	8.70896e+06	7.8514e+06	8.94614e+06
M213T220	213.12	213.113	213.123	219.918	218.919	233.238	15	15	112015359	8.61074e+07	8.97201e+07	9.43898e+07	9.56399e+07	9.656e+07	4.61168e+07	5.33239e+07	5.0073e+07	5.47942e+07	5.47718e+07	5.38253e+07
M253T599	253.1	253.1	253.1	599.325	599.138	599.479	6	6	8.47405e+06	8.96716e+06	9.14437e+06	9.00273e+06	9.76413e+06	1.08602e+07	346216	332751	342235	473989	437354	363505
M329T308	329.143	329.137	329.144	308.159	307.848	308.847	9	9	5.17351e+06	4.17315e+06	4.52436e+06	4.88167e+06	4.76064e+06	4.69758e+06	1.2601e+06	1.39216e+06	1.19337e+06	1.43983e+06	1.41149e+06	1.30195e+06
M608T558	608.384	608.383	608.389	558.01	556.963	562.059	12	12	1.85252e+06	1.56195e+06	1.5149e+06	1.39447e+06	1.27686e+06	1.29921e+06	1.07344e+06	1.51543e+06	1.2687e+06	1.19329e+06	1.4604e+06	649435
M225T668	225.029	225.029	225.029	667.798	665.621	670.566	8	8	3.54839e+06	3.53695e+06	3.51921e+06	3.51916e+06	3.30324e+06	3.39039e+06	3.34438e+06	3.52837e+06	3.55602e+06	3.46932e+06	3.69526e+06	2.83927e+06
M299T197	299.139	299.1	299.153	197.255	192.414	203.134	11	11	2.57475e+07	1.39769e+07	1.42451e+07	1.09316e+07	1.16891e+07	1.10241e+07	3.62838e+07	3.23105e+06	1.4476e+06	1.31287e+06	1.51298e+06	1.23584e+06
M241T646	241.154	241.154	241.154	646.081	645.737	646.289	15	15	4.68222e+07	4.29822e+07	4.30288e+07	3.98534e+07	4.27898e+07	4.44966e+07	1.2892e+07	1.35794e+07	1.39409e+07	1.23002e+07	1.27421e+07	1.27877e+07
M637T407	637.342	637.341	637.342	407.389	407.189	407.905	9	9	4.1205e+07	4.16494e+07	3.86338e+07	3.98448e+07	4.92478e+07	5.27622e+07	5.80273e+06	6.14571e+06	6.14861e+06	6.69143e+06	6.15093e+06	6.20516e+06
M627T552	627.349	627.349	627.349	552.237	552.094	552.495	15	15	2.27483e+08	2.20814e+08	213454185	2.15776e+08	2.46957e+08	2.65805e+08	1.41533e+07	1.52187e+07	1.53458e+07	1.55213e+07	1.54024e+07	1.63565e+07
M297T669	296.97	296.97	296.97	668.755	667.948	671.641	14	14	3.87291e+06	4.06234e+06	3.86783e+06	3.91829e+06	3.84451e+06	3.80976e+06	3.39164e+06	3.66178e+06	3.64974e+06	3.89858e+06	3.81036e+06	3.84854e+06
M235T455	235.119	235.119	235.119	455.422	453.59	458.86	15	15	2939521663	2741819183	2894711519	3129458941	2723853034	2729976027	1214882266	1307289224	1359120924	1326943178	1395020561	1132460701
M219T484	219.133	219.128	219.134	483.707	482.931	500.29	8	8	8.75785e+07	3.64235e+07	5.76727e+06	2.89689e+06	2.73028e+06	3.1067e+06	1.06586e+08	5.14891e+07	9.3758e+06	4.2435e+06	3.87348e+06	5.53786e+06
M258T270	258.109	258.108	258.11	270.451	270.017	270.846	13	13	2.926e+07	2.5107e+07	2.57572e+07	2.79114e+07	2.73356e+07	2.7109e+07	5.72004e+06	4.76382e+06	4.69457e+06	5.8319e+06	4.92267e+06	9.70985e+06
M168T360	168.097	168.097	168.097	360.207	359.716	360.731	9	9	1.51863e+07	1.58863e+07	1.63841e+07	1.76162e+07	1.72558e+07	1.78027e+07	6.32199e+07	6.63109e+07	7.18468e+07	7.58462e+07	7.49937e+07	7.21893e+07
M636T408	636.338	636.338	636.339	407.839	407.368	408.317	15	15	1.06122e+08	1.07675e+08	9.94598e+07	1.01993e+08	126662484	1.35094e+08	1.51053e+07	1.62366e+07	1.60669e+07	1.70787e+07	1.62101e+07	1.61398e+07
M401T380	401.275	401.275	401.275	380.149	379.098	381.498	15	15	5.00204e+06	4.6751e+06	4.3286e+06	4.57031e+06	5.59302e+06	5.96074e+06	4.76611e+06	5.03239e+06	5.18398e+06	5.22356e+06	5.03879e+06	4.78385e+06
M294T615	294.154	294.154	294.157	615.102	597.326	627.266	15	15	4.96893e+07	4.30112e+07	4.44841e+07	4.52816e+07	6.70912e+07	7.4851e+07	2.49699e+07	2.00643e+07	1.98358e+07	2.67789e+07	2.02741e+07	4.66946e+07
M88T342	88.1122	88.1077	88.1125	341.605	341.408	341.808	15	15	1.1818e+08	1.3157e+08	1.78016e+08	2.09948e+08	2.18239e+08	2.26621e+08	2.26159e+07	2.49115e+07	2.93253e+07	3.28424e+07	3.22608e+07	3.18659e+07
M319T464	319.165	319.165	319.165	463.897	463.313	465.688	9	9	8.81325e+06	8.84505e+06	8.68368e+06	9.02572e+06	8.13179e+06	8.7399e+06	1.32076e+06	1.27979e+06	1.17914e+06	1.18229e+06	1.37187e+06	799126
M240T644	240.152	240.152	240.153	643.986	643.609	644.236	7	7	2.79679e+06	2.38192e+06	2.44077e+06	2.5129e+06	3.52125e+06	4.1082e+06	493154	498855	559493	504649	489771	565571
M230T191	230.052	230.051	230.054	191.33	190.778	192.046	9	9	2.55676e+08	2.59615e+08	2.52402e+08	2.25638e+08	2.57664e+08	271187010	4.08278e+07	4.46693e+07	4.11211e+07	4.42278e+07	4.28475e+07	41418320
M343T434	343.241	343.241	343.242	433.96	433.339	434.565	15	15	3.45418e+07	2.77167e+07	2.24858e+07	2.27747e+07	2.20675e+07	2.11933e+07	3.41275e+07	3.52111e+07	3.42154e+07	2.78439e+07	3.17223e+07	2.03987e+07
M137T272	137.065	137.065	137.065	272.454	272.037	272.866	5	5	6.73785e+07	6.37975e+06	1.12965e+07	1.28363e+06	1.40494e+06	1.23869e+06	8.20799e+07	1.22734e+06	2.55652e+06	35057.2	36849.4	32966.3
M392T402	392.217	392.217	392.218	402.395	400.811	402.829	9	9	668813	557457	425857	366954	888319	891341	7.01895e+06	6.76773e+06	6.23234e+06	5.39118e+06	4.35347e+06	4.84494e+06
M117T453	116.977	116.977	116.977	452.731	451.965	454.01	15	15	4.56512e+07	4.7411e+07	4.38218e+07	3.97716e+07	4.46686e+07	4.51024e+07	7.06459e+07	6.19387e+07	6.29382e+07	6.46079e+07	5.69466e+07	6.72687e+07
M228T204	228.134	228.134	228.134	203.916	203.565	204.469	15	15	7.0589e+08	7.23454e+08	725239651	7.8858e+08	7.86163e+08	8.29649e+08	2.13801e+08	231854706	2.25426e+08	2.35982e+08	2.32949e+08	2.2526e+08
M178T640	178.086	178.086	178.086	639.71	639.387	640.17	9	9	1.90001e+07	1.87389e+07	1.71211e+07	1.60108e+07	1.8964e+07	2.01214e+07	161956	184913	137938	199640	154432	263388
M84T269	84.0448	84.0447	84.0449	269.183	267.242	272.37	14	14	1.53737e+07	1.49123e+07	1.36531e+07	1.48487e+07	1.71766e+07	1.84661e+07	7.38598e+06	7.57766e+06	7.98317e+06	9.77658e+06	8.65791e+06	1.30823e+07
M639T238	639.37	639.363	639.37	238.271	237.72	256.884	12	12	1.30628e+07	1.64562e+07	1.49967e+07	1.59904e+07	1.75466e+07	1.86603e+07	5.56428e+06	5.96589e+06	7.53251e+06	5.00682e+06	5.46546e+06	5.85306e+06
M149T430	149.059	149.058	149.06	430.211	429.096	430.822	10	10	3.87191e+07	3.68827e+07	3.43284e+07	3.64579e+07	4.38022e+07	4.73011e+07	2.95398e+07	3.12948e+07	3.24648e+07	3.59762e+07	3.51977e+07	3.51099e+07
M223T279	223.14	223.128	223.142	279.439	278.811	280.051	11	11	1.92276e+07	1.94042e+07	1.95005e+07	2.07156e+07	2.18273e+07	2.33338e+07	5.18031e+06	5.65079e+06	5.2087e+06	6.07918e+06	5.70234e+06	5.38189e+06
M194T343	194.173	194.172	194.173	342.585	341.86	343.014	15	15	1.85017e+07	1.90256e+07	1.89022e+07	2.12939e+07	2.04253e+07	2.19639e+07	7.84308e+06	8.56825e+06	8.30493e+06	8.99349e+06	8.50513e+06	8.64822e+06
M256T550	256.129	256.129	256.129	549.755	549.273	549.87	9	9	9.19535e+06	8.49304e+06	8.45579e+06	9.32358e+06	1.30797e+07	1.42901e+07	27341.6	0	0	4488.79	7830.79	8965.55
M553T456	553.352	553.342	553.369	456.14	452.371	458.951	15	15	3.05971e+07	2.74898e+07	2.83384e+07	2.76201e+07	2.95118e+07	2.98517e+07	2.51561e+07	2.45712e+07	2.42092e+07	2.66281e+07	2.50147e+07	2.68331e+07
M443T572	443.269	443.269	443.27	572.299	572.129	572.62	8	8	4.99823e+06	3.68796e+06	3.53729e+06	3.8551e+06	4.20721e+06	5.36927e+06	1.11198e+06	845581	796244	986686	917389	1.39067e+06
M287T480	287.142	287.141	287.142	479.6	479.144	480.528	9	9	1.25136e+07	1.2103e+07	1.20375e+07	1.26083e+07	1.25759e+07	1.34377e+07	1.21005e+06	796576	436993	567093	487086	406336
M503T185	503.251	503.25	503.251	184.699	184.571	184.908	9	9	1.77075e+07	1.81198e+07	1.69197e+07	1.71982e+07	1.81598e+07	1.90649e+07	1.82182e+06	1.86503e+06	2.07932e+06	1.98319e+06	1.96682e+06	1.99471e+06
M271T395	271.101	271.101	271.115	394.589	394.446	395.786	7	7	2.62673e+06	2.80945e+06	3.0568e+06	3.38244e+06	3.43685e+06	3.74029e+06	4.78737e+06	5.11732e+06	5.36456e+06	5.43682e+06	5.07201e+06	5.07174e+06
M684T479	684.371	684.369	684.372	479.464	478.958	479.969	9	9	6.13964e+06	6.14264e+06	5.47415e+06	5.64538e+06	6.36326e+06	6.2236e+06	0	0	0	0	0	0
M139T474	139.086	139.086	139.087	473.819	473.454	474.157	9	9	3.58653e+07	3.81651e+07	3.71525e+07	3.92761e+07	3.81291e+07	3.86236e+07	3.06285e+06	3.32137e+06	3.47019e+06	3.41981e+06	3.49439e+06	2.89627e+06
M672T200	672.334	672.334	672.335	200.463	200.118	200.698	9	9	6.53804e+06	1.63932e+07	1.57952e+07	1.72422e+07	1.408e+07	1.45851e+07	40025.5	17625.7	46857.4	40422.9	28065.7	29652.1
M319T544	319.146	319.144	319.15	543.603	543.238	544.046	9	9	9.50779e+06	9.04722e+06	9.1876e+06	9.84867e+06	1.45001e+07	1.59482e+07	793293	871385	914477	882887	926112	863338
M239T583	239.085	239.084	239.085	583.023	582.774	583.105	9	9	1.8545e+07	2.04442e+07	2.05598e+07	2.0061e+07	2.18856e+07	2.23031e+07	1.3865e+06	1.57456e+06	1.69667e+06	1.86626e+06	2.05392e+06	2.24603e+06
M483T215	483.291	483.288	483.292	215.04	213.623	215.39	15	15	1.45006e+07	1.52232e+07	1.72255e+07	1.95906e+07	1.79457e+07	1.91543e+07	6.65765e+06	7.78031e+06	8.59761e+06	7.35699e+06	7.88943e+06	5.76721e+06
M345T301	345.145	345.145	345.145	301.198	300.231	301.439	7	7	6.39935e+06	6.69495e+06	6.09554e+06	6.03932e+06	5.70839e+06	5.92219e+06	96033	94758.3	119905	84277.3	82290.2	91480.2
M199T215	199.107	199.107	199.108	215.04	202.85	219.844	15	15	3.97744e+08	3.57393e+08	360249387	3.79813e+08	4.02233e+08	4.19408e+08	1.95744e+08	1.98034e+08	1.96011e+08	2.02223e+08	2.05678e+08	1.99638e+08
M272T283	272.159	272.159	272.16	282.545	282.369	283.51	8	8	9.89374e+06	1.01506e+07	9.3255e+06	8.28802e+06	1.05611e+07	1.05024e+07	2.07832e+06	2.73295e+06	2.96535e+06	3.20114e+06	2.81055e+06	3.6153e+06
M324T414	324.153	324.143	324.164	414.357	413.589	415.339	15	15	1.38286e+07	1.44636e+07	1.44332e+07	1.42325e+07	1.73024e+07	1.7567e+07	1.5611e+07	1.60714e+07	1.38657e+07	1.36532e+07	1.27846e+07	1.51201e+07
M236T455	236.122	236.122	236.123	455.422	453.736	458.86	15	15	3.35498e+08	3.13528e+08	3.28507e+08	3.57924e+08	307131894	3.07981e+08	136486004	1.48018e+08	1.53592e+08	1.48963e+08	1.57537e+08	126515461
M116T167	116.039	116.031	116.041	166.888	166.235	167.132	8	8	681177	1.05248e+06	1.73393e+06	2.38815e+06	2.35839e+06	2.42532e+06	118268	186827	630059	1.09673e+06	1.04602e+06	963656
M471T184	471.251	471.245	471.253	183.807	183.254	184.22	9	9	5.34408e+06	5.66036e+06	5.92248e+06	6.16818e+06	6.12261e+06	6.47214e+06	1.76085e+06	1.91681e+06	1.95507e+06	2.07692e+06	2.091e+06	1.97953e+06
M293T161	293.114	293.113	293.183	161.366	160.534	162.192	11	11	3.70959e+07	4.16671e+07	3.8572e+07	3.2104e+07	3.91353e+07	3.15292e+07	2.25602e+06	3.22549e+06	3.37542e+06	2.56861e+06	2.16462e+06	2.13689e+06
M345T207	345.219	345.211	345.219	206.661	205.745	213.773	12	12	4.09384e+07	3.88322e+07	3.70497e+07	3.58657e+07	3.88917e+07	4.08737e+07	5.00227e+06	5.82874e+06	4.41632e+06	4.83064e+06	4.60352e+06	3.52977e+06
M145T509	145.132	145.103	145.133	509.081	486.833	509.385	15	15	6.45695e+06	8.21122e+07	2.2733e+08	8.75148e+08	1054603330	1143451284	9.11155e+06	6.58566e+07	1.4639e+08	3.31255e+08	3.56541e+08	370707694
M406T155	406.213	406.212	406.235	154.827	154.402	157.22	15	15	4.24176e+06	4.464e+06	4.24421e+06	4.60031e+06	4.56928e+06	6.20234e+06	4.23909e+06	5.15001e+06	5.19771e+06	4.73671e+06	4.51172e+06	4.52932e+06
M136T272	136.062	136.059	136.063	271.997	267.378	272.866	15	15	1278826624	1.2802e+08	2.21656e+08	3.11181e+07	3.34798e+07	2.97558e+07	1604313901	3.15427e+07	5.94673e+07	5.38404e+06	5.7299e+06	5.86921e+06
M130T365	130.159	130.159	130.159	365.266	364.739	365.639	12	12	1.95532e+07	1.97398e+07	2.02047e+07	2.09304e+07	1.92965e+07	2.09682e+07	1.96417e+07	1.85221e+07	2.05188e+07	2.34699e+07	2.04998e+07	2.30295e+07
M432T513	432.236	432.235	432.237	513.33	512.673	513.704	15	15	4.69089e+06	4.31186e+06	4.26135e+06	3.99672e+06	5.26429e+06	5.53162e+06	3.11126e+06	2.88537e+06	3.14917e+06	3.00772e+06	3.05958e+06	3.10501e+06
M256T511	256.171	256.171	256.171	510.85	504.512	518.885	15	15	7.23467e+07	7.03004e+07	6.82486e+07	6.74495e+07	8.42985e+07	8.62887e+07	6.48075e+07	6.37295e+07	6.67774e+07	6.86629e+07	6.82483e+07	7.08412e+07
M456T203	456.262	456.262	456.263	203.359	203.263	203.512	9	9	8.68495e+06	9.70373e+06	1.0017e+07	1.09931e+07	1.03158e+07	1.06186e+07	1.4205e+06	1.54869e+06	1.43706e+06	1.49676e+06	1.56272e+06	1.17763e+06
M299T419	299.196	299.195	299.196	418.668	418.514	419.115	9	9	5.2275e+06	5.40084e+06	5.63973e+06	5.67703e+06	5.75923e+06	6.25946e+06	278307	359630	834150	897104	941825	862155
M410T420	410.19	410.19	410.19	419.882	419.368	420.179	11	11	3.56014e+07	3.1813e+07	2.71953e+07	1.53159e+07	2.64586e+07	1.80227e+07	3.57276e+07	3.16998e+07	4642.29	0	4794.2	5545.52
M318T555	318.215	318.21	318.217	554.621	554.143	554.79	13	13	5.07438e+06	5.26354e+06	5.2655e+06	5.6119e+06	5.71809e+06	5.95696e+06	5.25249e+06	5.5784e+06	5.68967e+06	6.03791e+06	5.89433e+06	5.95593e+06
M183T507	183.111	183.111	183.113	507.087	507.019	507.348	7	7	3.11467e+07	3.11461e+07	2.97616e+07	2.91782e+07	3.10984e+07	3.04149e+07	2.75622e+06	2.83593e+06	2.95472e+06	2.82543e+06	2.98504e+06	2.77938e+06
M622T501	622.314	622.307	622.316	501.308	500.571	501.605	6	6	189783	22987.3	203255	91942.8	278550	244874	4.02882e+06	4.26009e+06	4.21764e+06	4.51161e+06	4.73693e+06	4.94767e+06
M409T420	409.186	409.186	409.187	419.882	419.368	420.179	11	11	1.454e+08	1.31525e+08	1.10742e+08	6.23841e+07	1.08008e+08	7.11432e+07	1.46939e+08	1.28674e+08	10552.4	4536.87	4708.2	10851.5
M282T329	282.191	282.187	282.191	328.616	328.131	329.673	13	13	3.50848e+06	3.06519e+06	6.36682e+06	5.13893e+06	4.13535e+06	2.24515e+06	1.12309e+07	7.13842e+06	4.82142e+06	5.75422e+06	8.30259e+06	5.19454e+06
M56T323	56.0221	56.0108	56.0241	322.736	322.338	323.617	4	4	3.23149e+06	3.29341e+06	3.58332e+06	3.21744e+06	4.20553e+06	3.93064e+06	708731	597159	617331	609731	493031	685985
M160T528	160.133	160.133	160.133	528.136	527.846	528.443	15	15	4799857513	4799660677	4175912567	3649305968	3554600280	3199967749	6.7537e+07	7.46609e+07	7.53907e+07	6.665e+07	7.29232e+07	5.71694e+07
M382T434	382.177	382.175	382.196	434.178	433.25	435.742	9	9	3.51765e+06	2.68032e+06	2.24296e+06	2.24814e+06	2.43977e+06	2.11924e+06	8.60373e+06	8.04606e+06	7.45157e+06	4.64532e+06	4.03833e+06	2.03022e+06
M182T170	182.033	182.027	182.037	169.556	167.8	172.885	11	11	2.89417e+06	3.86575e+06	5.13375e+06	4.89281e+06	3.88039e+06	3.37431e+06	1.01641e+06	1.14368e+06	1.15642e+06	1.45056e+06	1.45749e+06	1.172e+06
M138T159	138.056	138.055	138.056	158.681	158.572	159.391	6	6	3.4748e+07	3.85851e+07	3.78e+07	3.8691e+07	4.08571e+07	4.12673e+07	1.94856e+07	1.9632e+07	1.9789e+07	2.19924e+07	2.14599e+07	2.10949e+07
M258T697	258.11	258.11	258.11	697.306	696.988	697.778	6	6	1.78661e+08	1.75519e+07	204844	264378	120578	159305	1.79304e+08	128038	7187.92	271942	241178	181364
M470T638	470.249	470.246	470.25	637.796	637.635	637.926	6	6	4.33583e+06	3.86406e+06	3.62864e+06	3.37418e+06	4.30607e+06	4.73292e+06	1.01606e+06	954382	877616	981999	939228	1.44478e+06
M459T238	459.234	459.233	459.235	238.474	237.578	239.089	9	9	2.35702e+06	3.64884e+06	3.09918e+06	3.37931e+06	3.7585e+06	4.0528e+06	118310	600031	513655	755244	662586	526094
M427T243	427.253	427.252	427.253	242.705	241.679	243.098	9	9	1.44338e+08	1.53507e+08	1.46935e+08	1.53524e+08	1.59262e+08	1.65349e+08	2.80913e+06	2.75794e+06	2.63241e+06	4.40649e+06	4.16614e+06	3.777e+06
M541T200	541.38	541.365	541.425	199.91	197.534	200.896	15	15	7.77381e+06	8.41149e+06	8.58049e+06	9.71036e+06	9.85971e+06	1.02941e+07	5.77931e+06	5.63536e+06	6.40302e+06	7.58329e+06	7.83677e+06	7.10457e+06
M137T467	137.102	137.099	137.105	466.684	466.156	468.316	15	15	1.40049e+08	150920705	1.5695e+08	1.60442e+08	1.30816e+08	1.31883e+08	5.27315e+07	5.82635e+07	6.09613e+07	5.8771e+07	6.43498e+07	5.23741e+07
M559T179	559.215	559.213	559.216	178.595	176.823	179.579	15	15	9.23364e+06	8.84581e+06	9.21358e+06	9.23641e+06	8.20605e+06	8.64265e+06	1.0238e+07	9.54512e+06	9.83728e+06	1.034e+07	1.04539e+07	1.1808e+07
M370T305	370.207	370.205	370.208	304.574	304.257	304.778	9	9	8.62463e+06	8.57298e+06	8.38112e+06	8.72901e+06	9.60819e+06	9.94543e+06	34822.9	24844.2	18162.7	40919.4	14357.4	28972.6
M157T413	157.09	157.077	157.093	412.626	411.229	420.038	11	11	1.21801e+07	1.26528e+07	1.23242e+07	1.19752e+07	1.2991e+07	1.29425e+07	4.61952e+06	5.01224e+06	878985	850981	865290	720074
M221T359	221.103	221.103	221.103	358.913	358.463	359.067	9	9	2.4759e+07	2.47958e+07	2.5393e+07	2.79507e+07	2.95564e+07	3.18933e+07	1.42617e+06	1.52224e+06	1.64162e+06	1.67066e+06	1.65477e+06	1.55268e+06
M658T506	658.399	658.399	658.4	505.917	505.79	506.272	6	6	2.61015e+06	1.01779e+06	1.07026e+06	948656	1.40903e+06	1.24731e+06	2.39768e+06	2.33471e+06	2.52901e+06	2.49389e+06	2.38202e+06	2.0632e+06
M399T312	399.212	399.211	399.213	312.327	311.878	314.274	15	15	1.39356e+07	1.30148e+07	1.19244e+07	1.14337e+07	1.20282e+07	1.0306e+07	6.73231e+06	7.3367e+06	6.9456e+06	7.42472e+06	7.3646e+06	6.59365e+06
M416T293	416.177	416.177	416.177	293.347	292.999	293.784	15	15	1.01023e+07	9.09108e+06	9.34267e+06	9.39635e+06	1.14147e+07	1.15054e+07	6.22683e+06	5.09275e+06	5.07815e+06	6.08858e+06	5.45958e+06	7.39315e+06
M529T383	529.241	529.241	529.241	382.706	382.139	383.071	12	12	3.29094e+06	3.00995e+06	2.84275e+06	3.10459e+06	3.45137e+06	3.82582e+06	4.13062e+06	4.23893e+06	4.29827e+06	4.57254e+06	4.66217e+06	4.47809e+06
M195T199	195.122	195.121	195.123	199.403	199.172	199.722	15	15	2.67046e+08	213549715	1.96281e+08	1.99852e+08	1.78822e+08	249632351	3.15773e+08	2.85316e+08	2.7164e+08	3.09897e+08	2.02861e+08	2.65204e+08
M330T467	330.06	330.059	330.08	466.89	466.374	467.796	10	10	1.71062e+07	1.07827e+07	6.82104e+06	2.29175e+06	2.52732e+06	2.66105e+06	1.71877e+07	1.59557e+07	9.75307e+06	2.63959e+06	2.30146e+06	2.3186e+06
M172T169	172.117	172.105	172.132	169.464	167.8	172.753	15	15	3.33313e+07	3.8049e+07	3.53919e+07	3.60922e+07	2.26114e+07	2.58097e+07	1.91234e+07	1.63595e+07	2.2932e+07	1.77213e+07	1.66554e+07	1.83852e+07
M544T644	544.318	544.318	544.318	643.728	643.427	644.048	9	9	4.01468e+06	3.57538e+06	3.38323e+06	3.62152e+06	4.31908e+06	4.62449e+06	18663.4	41662.6	41271	47743.2	13684.2	14688.4
M161T528	161.136	161.135	161.136	527.869	526.86	528.303	14	14	4.14724e+08	4.16773e+08	3.61435e+08	3.14831e+08	3.0615e+08	2.74644e+08	5.43504e+06	5.93529e+06	6.11526e+06	5.11383e+06	5.58013e+06	4.32037e+06
M504T184	504.246	504.243	504.247	183.861	183.386	184.362	9	9	6.90225e+06	6.94447e+06	6.02561e+06	5.68498e+06	6.35547e+06	6.53799e+06	428585	555957	480395	480865	498515	490040
M178T599	178.085	177.995	178.086	598.864	580.472	599.061	11	11	4.96726e+07	5.70628e+07	5.39126e+07	5.18885e+07	5.22428e+07	5.40397e+07	166109	213809	144944	3.06499e+06	3.87686e+06	2.77189e+06
M254T521	254.161	254.161	254.161	520.598	519.433	521.518	15	15	4207036808	4311317860	4263169092	4223500241	4928353458	5006496968	3735960753	3881377049	4048548326	4048255995	4014154250	3994152623
M190T430	190.085	190.084	190.086	430.287	429.368	431.516	15	15	3.4657e+07	3.16323e+07	2.92918e+07	2.93448e+07	3.85404e+07	3.8879e+07	2.89835e+07	3.03833e+07	2.57468e+07	2.80287e+07	2.68389e+07	2.68961e+07
M579T309	579.348	579.347	579.349	308.632	308.253	308.91	8	8	1.94088e+06	3.4415e+06	3.51689e+06	4.66002e+06	5.57731e+06	4.97817e+06	0	119354	479831	1.89996e+06	1.94634e+06	1.8256e+06
M77T352	77.0388	77.0386	77.0389	351.611	351.362	351.993	7	7	5.08339e+06	5.3558e+06	5.07598e+06	5.18689e+06	6.32789e+06	6.9148e+06	272052	314973	270940	353055	389944	386619
M469T248	469.444	469.443	469.444	247.914	245.402	248.477	15	15	3.74659e+06	4.02618e+06	4.12186e+06	4.04136e+06	3.79012e+06	3.83566e+06	4.7189e+06	4.466e+06	4.31655e+06	4.00545e+06	4.46616e+06	4.29603e+06
M268T171	268.181	268.173	268.203	171.372	169.368	198.654	13	13	9.30258e+06	8.98521e+06	7.48354e+06	4.52522e+06	4.64349e+06	3.99347e+06	1.48413e+07	1.38927e+07	9.93291e+06	8.93903e+06	3.70557e+06	1.02212e+07
M327T173	327.161	327.159	327.165	172.576	171.577	173.044	9	9	2.3289e+07	2.89067e+07	2.43042e+07	2.36384e+07	2.72718e+07	2.63507e+07	888295	2.33406e+06	2.20494e+06	1.48894e+06	1.97246e+06	1.856e+06
M140T208	140.071	140.07	140.071	208.224	205.819	209.037	15	15	3.06553e+08	3.08238e+08	3.07922e+08	3.25602e+08	3.18551e+08	3.42162e+08	1.56823e+07	1.59245e+07	1.64833e+07	1.7051e+07	1.66752e+07	1.6039e+07
M183T257	183.077	183.077	183.079	257.488	254.356	258.491	15	15	7.08588e+07	7.41278e+07	6.9953e+07	7.42694e+07	7.92861e+07	8.38496e+07	1.11623e+07	1.37115e+07	1.48228e+07	1.53232e+07	1.53323e+07	1.45575e+07
M598T615	598.331	598.331	598.332	615.054	612.605	617.926	15	15	1.14985e+07	1.04934e+07	1.11695e+07	1.15983e+07	1.35872e+07	1.32473e+07	1.93059e+07	1.95397e+07	1.99932e+07	1.89554e+07	1.92457e+07	1.23609e+07
M545T455	544.729	544.728	544.729	455.234	454.339	455.859	7	7	7.80866e+06	1.07773e+07	1.02849e+07	9.10858e+06	7.12442e+06	5.63025e+06	1.32586e+07	1.70737e+07	1.85269e+07	1.49246e+07	1.83254e+07	1.90523e+07
M300T261	300.155	300.155	300.156	260.79	260.079	271.416	15	15	9.26027e+07	8.79002e+07	7.92093e+07	8.58928e+07	1.06243e+08	1.14886e+08	1.84507e+07	2.22234e+07	2.4144e+07	2.95045e+07	2.70343e+07	3.15288e+07
M209T187	209.096	209.093	209.113	186.527	185.728	195.774	15	15	1.76057e+08	1.71459e+08	1.46026e+08	1.43721e+08	173618280	1.7787e+08	4.97418e+07	4.36412e+07	3.36913e+07	3.78215e+07	3.5493e+07	3.34034e+07
M127T180	127.054	127.039	127.069	179.727	160.658	194.797	10	10	1.91257e+07	2.0477e+07	1.89983e+07	1.85151e+07	2.7077e+07	2.93827e+07	7.74768e+06	1.26132e+07	1.56965e+07	9.95234e+06	1.01464e+07	1.00679e+07
M248T179	248.108	248.104	248.136	178.875	167.028	179.526	15	15	2.86043e+07	2.78292e+07	2.48288e+07	2.39716e+07	3.117e+07	3.58904e+07	5.57778e+06	1.10201e+07	1.06356e+07	6.737e+06	6.18512e+06	6.56755e+06
M683T699	683.352	683.351	683.352	699.478	699.124	699.776	13	13	2.57458e+06	2.53601e+06	2.58933e+06	2.64819e+06	3.32081e+06	3.36203e+06	1.25592e+06	1.43248e+06	1.50526e+06	1.65852e+06	1.5934e+06	1.57461e+06
M321T495	321.192	321.19	321.197	495.443	492.793	497.061	7	7	551217	3.40161e+06	3.78771e+06	4.16157e+06	3.74488e+06	4.01517e+06	1.86958e+06	5.39662e+06	5.43355e+06	5.41365e+06	5.57011e+06	5.76249e+06
M475T378	475.291	475.291	475.291	377.542	377.121	378.482	9	9	1.17496e+07	1.12245e+07	1.09254e+07	1.15857e+07	1.32857e+07	1.4264e+07	2.2927e+06	2.40839e+06	2.68735e+06	2.60491e+06	2.54311e+06	2.18448e+06
M544T452	543.858	543.858	543.859	452.478	451.531	454.871	14	14	26411993	2.85393e+07	2.87314e+07	2.81203e+07	2.55214e+07	2.49495e+07	3.5069e+07	3.86962e+07	3.78744e+07	4.17985e+07	4.1547e+07	4.74253e+07
M110T213	110.06	110.06	110.06	213.384	185.581	214.535	16	16	1271057898	1337986851	1388412364	1459912384	1383440311	1451107294	5.63241e+07	6.39907e+07	6.53751e+07	4.52942e+07	6.69343e+07	6.63992e+07
M302T184	302.142	302.136	302.145	184.151	183.633	184.908	15	15	3.47416e+07	3.54842e+07	3.50477e+07	3.74017e+07	3.84923e+07	4.15482e+07	2.87308e+07	2.81564e+07	2.75412e+07	3.09276e+07	3.04566e+07	3.0996e+07
M278T161	278.163	278.154	278.202	160.655	158.849	163.552	14	14	3.19372e+06	3.16192e+06	5.98069e+06	1.18783e+07	1.21572e+07	2.93538e+07	5.58089e+06	2.33614e+07	2.4206e+07	6.20852e+06	3.0054e+06	4.34539e+06
M543T456	542.731	542.73	542.731	455.801	455.234	458.181	8	8	1.58659e+07	2.03249e+07	2.20259e+07	1.80359e+07	1.49647e+07	1.43589e+07	2.53248e+07	3.47805e+07	3.68555e+07	2.8412e+07	3.57891e+07	3.78728e+07
M219T208	219.095	219.08	219.108	207.583	185.118	209.739	14	14	3.98016e+07	6.46381e+07	6.74721e+07	7.24599e+07	7.1264e+07	7.2089e+07	1.41443e+07	2.51601e+07	2.4936e+07	1.84748e+07	1.76283e+07	1.63306e+07
M319T361	319.184	319.184	319.184	361.449	360.454	362.02	6	6	2.60334e+06	1.44391e+06	1.04464e+06	805294	1.40975e+06	1.34309e+06	4.75464e+06	3.99605e+06	3.68669e+06	3.04567e+06	2.65378e+06	2.42279e+06
M304T160	304.186	304.183	304.188	160.066	159.483	160.953	8	8	3.11188e+06	3.48928e+06	4.42236e+06	5.61678e+06	6.00961e+06	1.45391e+07	3.63303e+06	1.08223e+07	1.12079e+07	4.16536e+06	3.20104e+06	3.3479e+06
M144T580	144.102	144.102	144.102	579.916	579.123	580.63	8	8	4.18768e+07	4.28878e+07	4.19035e+07	4.40244e+07	4.69486e+07	4.89701e+07	9.43623e+06	1.01683e+07	1.02198e+07	1.01904e+07	1.07346e+07	1.03148e+07
M552T523	552.279	552.278	552.279	523.365	523.02	523.911	15	15	2.1607e+07	2.14313e+07	2.03551e+07	2.01369e+07	2.24479e+07	2.4048e+07	1.82362e+07	1.82992e+07	1.85199e+07	1.87434e+07	1.81682e+07	1.9208e+07
M464T503	464.258	464.253	464.261	502.925	502.497	503.396	9	9	3.02334e+06	2.51563e+06	2.45978e+06	2.45976e+06	3.62059e+06	4.2879e+06	817093	616277	547564	770748	630369	671371
M295T348	295.165	295.165	295.165	347.807	346.733	348.51	9	9	1.51595e+07	8.50093e+06	5.27355e+06	600227	824772	334866	4.24849e+07	2.75243e+07	1.64835e+07	2.57905e+06	997274	364990
M109T479	109.076	109.076	109.077	479.021	478.293	479.677	15	15	1.25441e+08	1.32709e+08	1.3112e+08	1.42504e+08	1.27286e+08	1.29618e+08	9.75798e+06	9.28124e+06	1.0607e+07	1.07808e+07	1.18937e+07	8.97395e+06
M89T365	89.0425	89.0424	89.0428	365.468	365.313	365.701	15	15	2.96627e+07	3.08599e+07	3.06707e+07	3.16281e+07	3.28781e+07	3.45472e+07	5.80538e+07	6.4394e+07	6.79664e+07	7.39232e+07	74752080	7.24532e+07
M306T166	306.213	306.194	306.247	166.097	160.984	168.357	15	15	1.01677e+07	1.19029e+07	1.30918e+07	1.48404e+07	1.39847e+07	2.21327e+07	5.88524e+06	1.33467e+07	1.35949e+07	5.7113e+06	3.93237e+06	4.7376e+06
M273T190	273.18	273.174	273.188	190.497	165.926	192.879	15	15	3.00279e+07	3.03816e+07	2.9175e+07	2.76698e+07	2.73458e+07	2.88264e+07	5.56648e+06	8.18829e+06	7.72499e+06	5.55164e+06	4.54263e+06	4.51073e+06
M324T162	324.205	324.2	324.227	161.958	159.681	165.003	15	15	1.04152e+07	1.07291e+07	1.89311e+07	2.23214e+07	2.40218e+07	5.75312e+07	7.66019e+06	4.15665e+07	4.27028e+07	9.37534e+06	4.26537e+06	5.53225e+06
M180T485	180.149	180.149	180.149	484.629	484.089	486.821	8	8	2.26098e+07	1.80969e+07	1.67811e+07	1.72863e+07	1.75573e+07	1.73928e+07	1.36008e+06	1.09912e+06	997039	863198	792341	1.21852e+06
M207T318	207.185	207.184	207.185	317.704	315.135	319.741	15	15	2.92676e+07	3.25563e+07	3.21035e+07	3.46841e+07	3.26563e+07	3.49091e+07	1.37551e+07	1.53368e+07	1.56036e+07	1.64634e+07	1.50658e+07	1.48274e+07
M123T455	122.925	122.925	122.925	454.567	453.047	456.377	15	15	1303447742	1449151757	1437439417	1364571744	1464776542	1463375515	1905930496	1997533577	2011306316	1983628474	1959995033	2353567167
M326T271	326.171	326.17	326.172	270.732	269.916	271.262	15	15	1.48904e+07	1.52873e+07	1.36338e+07	1.36386e+07	1.57081e+07	1.59156e+07	1.46778e+07	1.67626e+07	1.65575e+07	1.68446e+07	1.67276e+07	1.62581e+07
M186T276	186.122	186.083	186.123	275.949	275.064	282.323	15	15	8.1693e+07	8.77614e+07	8.66466e+07	9.16076e+07	1.0872e+08	1.18189e+08	4.65725e+06	4.96443e+06	4.69352e+06	5.15515e+06	4.78619e+06	5.44574e+06
M105T495	105.111	105.111	105.111	494.859	493.928	495.176	15	15	1.40434e+08	8.47533e+08	9.21883e+08	929372230	8.79633e+08	9.05152e+08	1.57773e+08	7.28574e+08	7.7025e+08	7.63339e+08	7.73255e+08	7.06953e+08
M280T199	280.139	280.132	280.14	199.105	198.652	199.722	10	10	4.12322e+06	4.08072e+06	4.99448e+06	1.60344e+07	2.12385e+07	2.71589e+07	2.1621e+06	2.00938e+06	9.85356e+06	4.73986e+07	5.38594e+07	6.35331e+07
M85T423	85.0765	85.0744	85.0781	422.86	422.181	423.537	9	9	1.82193e+06	1.95306e+06	2.05408e+06	2.44488e+06	1.84158e+06	1.94499e+06	1.27792e+06	1.96449e+06	4.00413e+06	3.5853e+06	3.85481e+06	2.82339e+06
M112T652	111.589	111.589	111.59	651.848	651.132	652.136	9	9	3.93895e+06	4.44521e+06	4.7949e+06	4.32017e+06	5.09423e+06	5.67593e+06	139067	67650	124779	109416	123058	107138
M268T253	268.104	268.088	268.165	253.323	241.712	273.735	14	14	2303880015	4.2093e+06	9.30976e+06	3.1007e+06	2.79706e+06	2.81668e+06	2820053812	7.19061e+06	7.3505e+06	7.72893e+06	7.80186e+06	7.53338e+06
M378T450	377.935	377.934	377.936	449.714	448.866	451.669	15	15	3.56298e+07	3.57442e+07	3.47834e+07	3.48334e+07	3.81245e+07	4.00572e+07	4.48335e+07	4.27421e+07	4.20272e+07	5.01288e+07	4.76362e+07	5.63418e+07
M301T210	301.171	301.14	301.183	210.129	204.874	211.599	15	15	1.62844e+07	1.54726e+07	2.38665e+07	1.96996e+07	1.88538e+07	1.57925e+07	3.74519e+07	2.72636e+07	2.30307e+07	3.71164e+07	4.19465e+07	3.86861e+07
M154T257	154.086	154.086	154.086	256.558	255.506	257.479	9	9	7.04287e+07	6.88107e+07	7.07284e+07	7.51194e+07	6.95352e+07	7.3569e+07	7.4663e+06	8.61349e+06	8.3805e+06	8.32968e+06	8.23497e+06	7.86551e+06
M455T203	455.259	455.258	455.266	203.203	202.161	203.512	15	15	4.27203e+07	4.68855e+07	4.77563e+07	5.42186e+07	4.99713e+07	5.22487e+07	7.57257e+06	8.07805e+06	7.76336e+06	8.35623e+06	8.19549e+06	6.81875e+06
M354T185	354.177	354.167	354.236	185.36	184.431	193.191	12	12	3.42398e+07	4.38269e+07	2.62134e+07	6.14109e+07	4.76376e+07	5.54331e+07	2.55123e+06	3.71972e+06	5.36537e+06	5.26845e+06	5.22335e+06	4.71121e+06
M340T158	340.21	340.199	340.336	157.691	149.55	158.926	12	12	2.58446e+06	7.25004e+06	1.2146e+07	1.36802e+07	1.3228e+07	3.72327e+07	4.96285e+06	1.9598e+07	2.03173e+07	5.56759e+06	2.84603e+06	4.30288e+06
M265T350	265.172	265.152	265.191	349.832	347.662	369.598	15	15	2.0555e+07	1.61648e+07	1.11337e+07	8.02761e+06	7.8155e+06	8.2295e+06	3.07178e+07	1.92798e+07	1.30499e+07	6.18674e+06	5.94109e+06	5.55569e+06
M134T418	134.111	134.11	134.114	417.596	415.316	417.931	7	7	9.3779e+07	8.92493e+07	9.10686e+07	9.59418e+07	1.27925e+08	1.34411e+08	1.08636e+08	9.649e+07	9.98963e+07	1.15749e+08	9.43165e+07	3.82034e+07
M257T205	257.175	257.173	257.178	205.496	205.046	206.44	6	6	2.20398e+07	1.95046e+07	2.50292e+07	2.21666e+07	2.38932e+07	2.16716e+07	2.96049e+07	2.34486e+07	1.36185e+07	2.0562e+07	2.40917e+07	1.93561e+07
M529T288	529.245	529.24	529.248	288.192	281.587	296.071	15	15	7.42454e+06	7.24689e+06	6.2943e+06	6.33401e+06	8.57537e+06	9.00624e+06	6.44008e+06	6.45336e+06	6.64524e+06	7.84846e+06	6.80898e+06	8.65452e+06
M102T352	102.097	102.096	102.099	351.698	349.798	360.921	15	15	1.60338e+07	2.3154e+07	1.74333e+07	1.47734e+07	1.50901e+07	1.54631e+07	1.97315e+07	2.19132e+07	2.47251e+07	2.64104e+07	2.67097e+07	2.48829e+07
M121T352	121.065	121.065	121.065	351.919	351.168	352.411	15	15	1763042069	1769557381	1663669674	1694331638	2085057006	2233258365	1.53375e+08	163218397	1.70141e+08	1.85445e+08	1.79131e+08	1.89973e+08
M109T304	109.076	109.076	109.077	304.453	303.876	304.909	13	13	1.44661e+07	1.55363e+07	1.574e+07	1.81922e+07	1.64273e+07	1.72212e+07	2.61673e+06	2.79283e+06	2.92564e+06	3.14731e+06	3.15499e+06	3.05511e+06
M197T483	197.128	197.128	197.128	482.627	481.684	483.639	9	9	6.66054e+07	6.09323e+07	5.84902e+07	6.08529e+07	6.33707e+07	6.75169e+07	5.0313e+06	4.53469e+06	4.78542e+06	4.60189e+06	4.67723e+06	4.50771e+06
M104T495	104.107	104.107	104.107	494.877	493.928	495.28	15	15	2435029243	14335390349	15654149444	15745608680	14903331483	15330377798	2714660071	12353863213	13090729500	12939411566	13249570144	12121337876
M269T235	269.096	269.088	269.105	234.536	229.883	241.1	6	6	775234245	8.15973e+06	144553	104152	148696	116747	3.27529e+08	24776.9	17006.1	0	18478	22579.9
M167T361	167.093	167.093	167.093	360.83	360.454	361.294	15	15	1.8945e+08	1.95615e+08	2.07419e+08	2.29833e+08	2.05679e+08	221594952	8.32403e+08	8.86631e+08	9.47166e+08	1014998804	9.96684e+08	9.61014e+08
M140T571	140.068	140.068	140.068	571.407	569.75	571.925	15	15	1.21974e+08	104097880	9.00428e+07	1.01234e+08	8.56025e+07	7.81139e+07	1.34841e+08	149750556	1.47915e+08	154062748	1.59106e+08	1.07047e+08
M479T591	479.297	479.293	479.297	591.249	587.547	594.864	11	11	1.55839e+06	2.32389e+06	2.39196e+06	2.55012e+06	3.6734e+06	4.28962e+06	4.48264e+06	4.41391e+06	4.35665e+06	4.44025e+06	4.33061e+06	4.46761e+06
M170T669	170.165	170.165	170.165	668.67	668.51	669.149	4	4	2.63007e+06	2.79215e+06	2.81691e+06	2.71033e+06	2.94556e+06	3.19041e+06	1.91346e+06	2.04256e+06	2.02247e+06	2.08248e+06	2.09017e+06	2.27682e+06
M107T435	107.008	106.996	107.023	434.519	432.157	436.744	15	15	4.48314e+07	4.48636e+07	4.24803e+07	4.20978e+07	4.70883e+07	4.97249e+07	4.26955e+07	4.33547e+07	4.50206e+07	4.68466e+07	4.56103e+07	5.74641e+07
M430T169	430.2	430.2	430.328	168.949	149.43	169.368	10	10	3.09238e+07	4.77158e+07	4.43887e+07	5.15979e+07	6.20441e+07	6.12636e+07	815417	2.25493e+06	1.18259e+06	1.44154e+06	1.46145e+06	1.12888e+06
M453T195	453.249	453.2	453.261	194.743	191.419	199.495	15	15	8.88961e+07	8.71678e+07	7.92201e+07	6.48397e+07	6.35665e+07	6.07156e+07	8.96559e+06	8.85763e+06	9.36902e+06	9.25876e+06	9.68838e+06	7.85545e+06
M101T196	101.071	101.005	101.071	195.629	195.458	216.038	15	15	3.00862e+07	3.22124e+07	4.60117e+07	1.12574e+08	1.19909e+08	1.48678e+08	3.99895e+07	3.56269e+07	8.01134e+07	2.35608e+08	2.82426e+08	3.28089e+08
M454T202	454.231	454.226	454.234	201.968	201.52	202.57	15	15	5.14012e+07	5.14321e+07	4.83325e+07	4.88913e+07	5.40828e+07	5.70042e+07	8.3992e+06	8.66981e+06	8.26066e+06	9.08373e+06	8.60887e+06	9.52257e+06
M69T343	69.0456	69.0431	69.0461	342.5	342.024	343.291	15	15	3.03965e+06	3.0003e+06	3.12688e+06	3.61153e+06	3.62355e+06	3.44165e+06	4.30897e+06	4.32183e+06	4.80069e+06	4.86276e+06	4.97591e+06	4.54011e+06
M573T275	573.302	573.302	573.303	274.51	274.244	274.949	9	9	1.39754e+07	1.39517e+07	1.30126e+07	1.33997e+07	1.568e+07	1.67656e+07	81942.8	209337	165594	209869	91075	98112.3
M308T155	308.268	308.238	308.275	155.255	154.408	158.703	15	15	1.01483e+07	10644071	1.00056e+07	1.04593e+07	1.08429e+07	1.5084e+07	1.14824e+07	1.41209e+07	1.383e+07	1.18557e+07	9.16851e+06	1.10131e+07
M248T596	248.149	248.149	248.151	596.176	587.065	597.112	15	15	3.55276e+07	4.39793e+07	4.45364e+07	3.52342e+07	3.60349e+07	3.43612e+07	1.42685e+06	1.80316e+06	1.65239e+06	1866214	1.75927e+06	1.49146e+06
M222T385	222.112	222.112	222.112	385.355	351.782	392.221	11	11	7.23076e+07	7.27846e+07	6.94531e+07	7.24015e+07	8.42093e+07	8.88608e+07	3.44755e+06	3.54978e+06	3.12053e+06	3.60848e+06	2.84577e+06	3.05295e+06
M281T379	281.149	281.148	281.15	379.496	378.968	380.022	9	9	1.31104e+07	7.47786e+06	3.93135e+06	337901	309614	311101	2.23073e+07	1.46278e+07	7.40089e+06	176805	55981.5	65923.5
M493T383	493.292	493.29	493.292	382.52	382.011	382.749	12	12	1.69291e+07	1.56645e+07	1.43222e+07	1.4659e+07	1.91429e+07	2.08578e+07	1.99685e+07	2.0014e+07	2.04147e+07	2.14902e+07	2.08078e+07	2.04613e+07
M203T484	203.139	203.137	203.139	484.085	483.148	484.965	15	15	3.1531e+08	1.64709e+08	9.93724e+07	4.87417e+07	4.8011e+07	4.09477e+07	182348879	1.07769e+08	6.09222e+07	2.32654e+07	1.66205e+07	1.37079e+07
M291T455	290.847	290.847	290.847	454.661	453.047	456.716	15	15	3.64583e+08	4.28786e+08	4.26803e+08	397783053	3.89654e+08	3.8428e+08	530369027	6.05667e+08	6.20892e+08	5.87303e+08	6.24146e+08	7.08386e+08
M154T297	154.078	154.075	154.079	296.76	291.443	298.656	15	15	6.68904e+07	7.2127e+07	7.22487e+07	7.96491e+07	8.28013e+07	8.66785e+07	4.63993e+07	4.90032e+07	4.95179e+07	5.07213e+07	4.79432e+07	4.95799e+07
M256T207	256.175	256.174	256.175	206.559	206.055	206.722	15	15	1.54256e+08	1.33435e+08	1.86553e+08	158857066	1.69317e+08	1.42501e+08	278096824	2.15421e+08	1.45041e+08	1.77636e+08	2.17112e+08	1.72215e+08
M277T450	276.879	276.872	276.892	450.393	449.299	452.903	13	13	5.65823e+06	7.40305e+06	7.64998e+06	7.1205e+06	5.25393e+06	4.06816e+06	7.66735e+06	9.98444e+06	1.01924e+07	8.28506e+06	9.97389e+06	1.19498e+07
M142T395	142.098	142.098	142.123	395.057	394.945	396.541	11	11	2.05015e+08	2.44718e+08	238823987	2.47358e+08	2.81575e+08	2.93364e+08	3.00149e+06	3.3566e+06	2.9655e+06	3.93131e+06	3.41733e+06	3.74551e+06
M79T431	79.0557	79.0547	79.0577	431.117	430.255	431.523	12	12	6.68886e+06	6.21802e+06	5.84588e+06	6.02112e+06	7.89238e+06	8.4617e+06	5.70664e+06	5.96589e+06	6.31781e+06	6.79405e+06	6.5168e+06	6.06124e+06
M429T533	429.27	429.27	429.27	532.894	529.508	533.566	15	15	9.72727e+06	8.16188e+06	8.62582e+06	8.54878e+06	1.05209e+07	1.11745e+07	7.58358e+06	5.8455e+06	5.59564e+06	4.26972e+06	4.08495e+06	4.52879e+06
M174T414	174.115	174.112	174.117	414.452	413.034	415.416	9	9	6.27992e+07	6.34922e+07	6.61306e+07	6.3322e+07	7.08074e+07	6.90489e+07	6.61141e+06	6.41999e+06	4.49353e+06	4.97433e+06	4.6241e+06	5.44302e+06
M378T383	378.231	378.23	378.232	382.543	381.122	383.721	15	15	1.76699e+07	1.51148e+07	1.3453e+07	1.23619e+07	1.42196e+07	1.49192e+07	1.22697e+07	1.20474e+07	1.08356e+07	9.05503e+06	7.9774e+06	7.02785e+06
M507T352	507.307	507.307	507.308	351.761	351.331	352.128	15	15	5.82473e+06	5.44794e+06	4.97315e+06	5.04e+06	6.74035e+06	7.46027e+06	6.57343e+06	6.64269e+06	6.65087e+06	7.29704e+06	6.9563e+06	6.74482e+06
M392T592	392.229	392.229	392.231	591.797	591.389	593.051	13	13	2.65767e+06	1.00962e+07	9.07329e+06	1.04415e+07	1.41124e+07	1.3337e+07	650029	3.7725e+06	8.49589e+06	1.12366e+07	1.15187e+07	1.16639e+07
M294T256	294.132	294.124	294.139	256.102	254.077	259.537	14	14	7.90528e+06	8.30552e+06	7.38616e+06	7.9263e+06	9.49462e+06	1.0458e+07	1.51216e+07	1.46383e+07	1.44801e+07	1.66171e+07	1.51111e+07	1.66936e+07
M332T405	332.217	332.217	332.218	404.573	400.671	405.669	11	11	2.10788e+07	1.48242e+07	1.07963e+07	5.89676e+06	6.85366e+06	5.7272e+06	2.7913e+07	2.02979e+07	1.13634e+07	5.26658e+06	3.62116e+06	3.17959e+06
M125T455	124.923	124.923	124.923	454.661	453.263	456.377	15	15	1.88586e+08	2.1082e+08	2.08946e+08	2.0029e+08	2.14374e+08	2.11355e+08	278991069	2.91928e+08	2.96875e+08	289321303	2.88085e+08	347171074
M533T521	533.317	533.305	533.327	520.773	520.472	523.672	12	12	4.95577e+06	4.5715e+06	4.27523e+06	4.00435e+06	4.92119e+06	5.35998e+06	3.1772e+06	3.04779e+06	3.69155e+06	3.40554e+06	3.42211e+06	3.13325e+06
M184T171	184.062	184.049	184.116	171.019	168.908	177.16	15	15	3.23264e+07	4.10074e+07	4.14658e+07	3.55704e+07	2.97866e+07	3.41658e+07	9.30519e+06	1.07461e+07	1.18311e+07	1.30849e+07	1.11115e+07	1.23546e+07
M162T594	162.112	162.111	162.112	593.937	593.304	594.286	11	11	12104278865	2478056621	5.9185e+07	1.04241e+07	6.03331e+06	4.84423e+06	298184188	1.75188e+07	1.80302e+06	2.92475e+06	2.98553e+06	2.77098e+06
M155T259	155.082	155.082	155.082	258.793	257.627	259.193	7	7	9.32214e+06	1.03191e+07	9.73466e+06	1.04141e+07	1.11387e+07	1.1828e+07	1.70814e+06	2.15121e+06	2.194e+06	2.8734e+06	2.6765e+06	2.57681e+06
M365T433	365.222	365.221	365.223	432.951	432.919	433.193	6	6	7.45031e+06	5.99733e+06	4.88258e+06	5.22913e+06	5.18999e+06	4.39876e+06	7.70779e+06	8.33674e+06	8.23369e+06	6.73008e+06	7.35664e+06	5.15598e+06
M283T164	283.127	283.117	283.15	163.835	157.506	166.64	14	14	9.69797e+06	1.06457e+07	8.29373e+06	8.16673e+06	9.86438e+06	1.0008e+07	3.89936e+06	5.50637e+06	5.57263e+06	4.28377e+06	3.91421e+06	4.04568e+06
M522T541	522.354	522.354	522.355	540.914	540.264	541.061	9	9	1.38953e+07	1.61704e+07	1.65359e+07	1.55802e+07	1.36583e+07	1.59843e+07	13280.2	0	0	0	0	6931.85
M123T667	122.547	122.547	122.547	667.135	664.442	669.975	15	15	1.6223e+07	1.60202e+07	1.68298e+07	1.53381e+07	1.69808e+07	1.68749e+07	1.59446e+07	1.57146e+07	1.61587e+07	1.50462e+07	1.64269e+07	18227061
M537T429	537.394	537.393	537.394	428.67	427.879	429.255	15	15	1.35594e+07	1.32171e+07	1.32507e+07	1.39311e+07	1.49124e+07	1.52206e+07	1.49744e+07	1.51591e+07	1.34209e+07	1.46031e+07	1.31698e+07	1.46548e+07
M473T221	473.224	473.223	473.226	221.233	220.331	221.634	15	15	1.33989e+07	9.95761e+06	1.10555e+07	1.01017e+07	9.8531e+06	9.56063e+06	4.37682e+06	3.88827e+06	3.53301e+06	4.47162e+06	3.97445e+06	6.47571e+06
M720T374	720.38	720.379	720.38	373.673	373.345	373.809	6	6	3.23152e+06	3.07736e+06	3.00068e+06	3.02103e+06	3.4813e+06	3.72511e+06	0	0	0	9286.94	0	0
M211T360	211.119	211.119	211.119	359.859	359.613	360.136	15	15	5.30998e+07	5.40207e+07	5.67791e+07	6.31642e+07	5.83446e+07	6.14754e+07	4.97876e+07	5.42675e+07	5.70819e+07	5.94875e+07	5.98641e+07	5.61097e+07
M463T503	463.255	463.254	463.255	502.863	502.61	503.176	15	15	1.25446e+07	1.13135e+07	1.09116e+07	1.11311e+07	1.58625e+07	1.70168e+07	4.13773e+06	4.25978e+06	4.12021e+06	4.24315e+06	4.02922e+06	4.43555e+06
M344T353	344.254	344.253	344.254	352.596	351.837	353.018	15	15	6.11117e+07	5.31629e+07	4.34714e+07	3.30039e+07	3.87612e+07	3.68612e+07	5.73478e+07	5.58076e+07	4.76599e+07	3.40623e+07	3.11781e+07	2.56533e+07
M108T365	108.064	108.062	108.065	364.906	364.458	365.108	15	15	5.45627e+06	5.55389e+06	5.69376e+06	5.80653e+06	5.99739e+06	6.11692e+06	1.19793e+07	1.24219e+07	1.26861e+07	1.32462e+07	1.29621e+07	1.25389e+07
M238T187	238.113	238.111	238.159	186.938	184.724	188.254	15	15	4.02359e+07	4.2607e+07	4.46074e+07	5.31993e+07	5.35491e+07	5.73109e+07	7.69899e+06	7.62431e+06	6.175e+06	6.09189e+06	6.38017e+06	5.53035e+06
M671T510	671.378	671.378	671.379	510.349	510.195	510.432	6	6	11960.8	0	11310.1	9922.08	20737.6	0	3.43175e+06	3.14328e+06	3.36012e+06	3.51794e+06	3.32186e+06	3.36799e+06
M377T386	377.226	377.226	377.226	385.646	385.393	385.9	15	15	9.9809e+07	8.53924e+07	7.4033e+07	7.24936e+07	8.42063e+07	8.88782e+07	6.17237e+07	6.00347e+07	5.70069e+07	5.32449e+07	4.90812e+07	4.5264e+07
M129T165	129.068	129.06	129.102	164.626	163.867	182.138	14	14	5.49655e+07	5.71376e+07	5.73009e+07	6.31656e+07	6.79242e+07	7.04252e+07	1.09558e+07	1.25659e+07	1.31154e+07	1.22972e+07	1.24264e+07	1.30338e+07
M479T644	479.297	479.296	479.297	643.583	643.352	643.909	9	9	3.97456e+06	3.2915e+06	3.39299e+06	3.7015e+06	5.66125e+06	6.47258e+06	657201	563616	588802	624884	561449	936598
M368T186	368.181	368.181	368.181	186.169	185.828	187.054	9	9	1.3143e+07	1.33166e+07	1.18267e+07	1.1131e+07	1.35654e+07	1.39277e+07	217275	238759	53437.9	100315	79989.9	95798.6
M123T339	123.098	123.096	123.099	338.891	338.763	339.407	7	7	3.84756e+07	3.6816e+07	3.28871e+07	3.31211e+07	3.37856e+07	3.59205e+07	5.63739e+06	4.94325e+06	4.42494e+06	5.14323e+06	5.19593e+06	5.06652e+06
M266T338	266.165	266.162	266.165	338.014	337.495	341.646	14	14	1.17333e+07	1.09926e+07	1.11398e+07	1.259e+07	1.18324e+07	1.29547e+07	8.26561e+06	7.19138e+06	5.86788e+06	6.14522e+06	5.80921e+06	5.8505e+06
M358T195	358.232	358.229	358.233	195.301	195.077	195.829	9	9	1.38559e+07	1.62971e+07	1.40314e+07	1.28857e+07	1.22753e+07	1.26561e+07	651522	1.76404e+06	2.7794e+06	2.18224e+06	2.27267e+06	1.63319e+06
M276T512	276.163	276.162	276.17	512.271	511.059	512.946	15	15	3.37212e+07	2.57505e+07	2.34481e+07	2.35837e+07	4.08684e+07	4.32819e+07	4.04753e+07	3.84404e+07	3.95399e+07	4.33692e+07	4.01324e+07	4.46434e+07
M350T435	350.205	350.205	350.206	434.744	434.519	435.272	11	11	2.7843e+07	1.84943e+07	1.22802e+07	4.40171e+06	1.74865e+06	447040	7.92593e+06	7.57287e+06	5.97235e+06	983452	1.45709e+06	133141
M315T305	315.177	315.176	315.177	304.853	304.673	305.105	9	9	2.88972e+07	3.13899e+07	3.13183e+07	3.48481e+07	3.82612e+07	4.01582e+07	16492.9	39629.5	6899.14	37702.8	7100.36	0
M450T343	450.244	450.244	450.244	342.598	342.38	344.028	9	9	9.10469e+06	7.45605e+06	7.85653e+06	8.64698e+06	1.20933e+07	1.3855e+07	1.42081e+06	1.3118e+06	1.45083e+06	1.53544e+06	1.23417e+06	1.76742e+06
M535T168	535.312	535.312	535.312	167.801	166.85	168.261	9	9	4.34327e+06	6.07694e+06	6.0679e+06	6.54705e+06	6.4713e+06	6.63023e+06	5899.15	53809.6	39322.8	0	0	0
M358T248	358.196	358.192	358.197	247.979	225.133	260.687	9	9	4.31291e+07	4.16472e+07	3.88549e+07	4.12315e+07	3.56803e+07	3.45444e+07	1.77764e+06	2.32661e+06	2.09079e+06	3.1859e+06	2.26719e+06	4.56766e+06
M163T594	163.116	163.116	163.117	593.796	593.694	594.286	6	6	933692123	1.89669e+08	3.48852e+06	2.58496e+06	2.54559e+06	2.39913e+06	1.80082e+07	2.68729e+06	2.77872e+06	2.81549e+06	2.87389e+06	2.76651e+06
M400T485	400.263	400.262	400.264	484.516	484.089	485.548	13	13	8.75912e+06	6.79591e+06	6.86286e+06	6.4285e+06	6.75468e+06	7.43828e+06	2.58641e+06	2.21398e+06	2.48398e+06	2.26405e+06	2.446e+06	2.03575e+06
M200T185	200.038	200.038	200.11	185.174	184.839	202.025	15	15	2.55004e+08	2.72972e+08	2.75265e+08	2.654e+08	2.9053e+08	293046719	1.53819e+07	1.66915e+07	1.59654e+07	1.61754e+07	1.6337e+07	1.59107e+07
M178T304	178.104	178.103	178.105	304.272	302.761	304.83	9	9	2.01136e+07	2.06147e+07	2.0583e+07	2.28221e+07	2.22154e+07	2.37443e+07	1.55719e+06	1.27566e+06	1.23142e+06	1.28049e+06	1.17834e+06	1.22373e+06
M441T211	441.27	441.269	441.27	210.92	210.63	211.446	9	9	1.33705e+08	1.30807e+08	1.24456e+08	1.27213e+08	1.32302e+08	1.40141e+08	1.15125e+06	1.18046e+06	1.32453e+06	1.20607e+06	1.3996e+06	1.10061e+06
M191T451	190.912	190.912	190.912	450.908	450.157	453.366	15	15	4.67428e+07	4.89864e+07	4.90809e+07	4.69059e+07	4.54141e+07	4.36847e+07	6.0349e+07	6.21257e+07	6.31933e+07	5.98941e+07	6.14096e+07	7.28208e+07
M612T271	612.349	612.348	612.349	271.327	270.768	271.751	6	6	2.13018e+06	2.14153e+06	2.0785e+06	2.25677e+06	2.27066e+06	2.65002e+06	0	0	0	13006.9	12564.5	37291.1
M173T239	173.128	173.128	173.128	238.55	237.743	238.992	15	15	3.52218e+07	3.58925e+07	3.66015e+07	4.10217e+07	3.79363e+07	4.14819e+07	5.03572e+07	5.11162e+07	5.07812e+07	5.27538e+07	5.15699e+07	4.91148e+07
M205T421	205.097	205.097	205.097	420.892	420.335	421.163	11	11	3481299205	3268383046	2931054865	2166620462	2923108162	2402353316	3216148862	3080113681	1.94048e+07	4.4291e+06	3.55165e+06	3.95715e+06
M245T180	245.125	245.112	245.129	179.666	178.394	179.808	15	15	4.02785e+08	423550563	4.36929e+08	4.76834e+08	4.52038e+08	4.86188e+08	2.23406e+08	2.27381e+08	2.57748e+08	2.56858e+08	2.45267e+08	2.67614e+08
M286T268	286.147	286.143	286.31	267.506	266.019	276.864	13	13	1.07646e+07	1.14066e+07	1.10033e+07	1.1908e+07	1.32425e+07	1.44677e+07	4.85482e+06	4.26664e+06	3.30303e+06	4.10377e+06	2.60375e+06	6.83836e+06
M508T612	508.251	508.251	508.251	611.768	611.333	612.013	15	15	6.81774e+07	5.62885e+07	5.94733e+07	6.51464e+07	8.78528e+07	9.91632e+07	3.80977e+07	3.10139e+07	3.26163e+07	3.66994e+07	3.10428e+07	4.74392e+07
M457T239	457.229	457.228	457.229	238.893	237.767	239.25	15	15	8.76508e+07	1.09956e+08	9.3102e+07	9.5417e+07	1.09662e+08	1.19831e+08	1.33685e+07	3.20778e+07	2.94845e+07	3.41314e+07	3.46411e+07	3.32088e+07
M458T239	458.233	458.232	458.241	238.934	238.144	239.25	15	15	1.90918e+07	2.41965e+07	2.10539e+07	2.13795e+07	2.48556e+07	2.68146e+07	2.66205e+06	7.01505e+06	6.65412e+06	7.59399e+06	7.75976e+06	7.45372e+06
M206T421	206.1	206.1	206.1	420.787	420.197	421.157	11	11	411283531	3.85469e+08	3.45659e+08	2.57648e+08	3.47701e+08	2.85051e+08	3.75855e+08	3.61917e+08	3.39535e+06	1.90717e+06	2.09891e+06	1.97835e+06
M277T254	277.118	277.118	277.118	254.197	253.574	254.561	15	15	7.25921e+07	7.61832e+07	7.03886e+07	7.19063e+07	8.36448e+07	8.97707e+07	5.2749e+07	5.99647e+07	57807461	6.22842e+07	6.15876e+07	5.95811e+07
M492T382	492.289	492.289	492.289	382.432	382.149	382.792	15	15	9.60499e+07	9.02504e+07	8.21268e+07	8.39352e+07	1.08096e+08	1.19277e+08	1.11969e+08	1.13415e+08	1.17311e+08	1.22968e+08	1.19762e+08	1.17394e+08
M159T275	159.076	159.076	159.076	275.227	274.691	275.643	9	9	5.92231e+07	6.60289e+07	6.38276e+07	6.55018e+07	9.32877e+07	1.03242e+08	2.1014e+06	2.72859e+06	2.82474e+06	3.32183e+06	2.71323e+06	4.14599e+06
M401T294	401.167	401.166	401.17	294.387	292.386	295.963	15	15	3.00644e+07	2.42798e+07	2.4737e+07	2.43e+07	2.44686e+07	2.42628e+07	4.25665e+06	3.78929e+06	3.67345e+06	4.11245e+06	3.63166e+06	5.71047e+06
M374T270	374.171	374.17	374.171	269.604	268.79	270.151	15	15	4.2348e+06	4.6477e+06	4.16098e+06	4.28546e+06	5.55612e+06	5.873e+06	7.89195e+06	8.66051e+06	8.95684e+06	9.86942e+06	9.48664e+06	9.42794e+06
M86T196	86.0615	86.0607	86.0675	196.464	195.497	197.017	13	13	4.95566e+07	5.13965e+07	5.06984e+07	5.35119e+07	5.25453e+07	5.52933e+07	4.78476e+07	5.20214e+07	5.52069e+07	5.455e+07	5.5316e+07	5.32278e+07
M562T430	562.189	562.189	562.19	429.832	429.197	430.182	15	15	3.73956e+07	3.49392e+07	3.0781e+07	3.51511e+07	5.50503e+07	5.71189e+07	3.50231e+07	3.60183e+07	3.78549e+07	4.31162e+07	3.95881e+07	3.50174e+07
M376T386	376.223	376.222	376.223	385.64	385.36	385.9	15	15	4.53019e+08	3.8397e+08	3.34041e+08	3.26015e+08	3.79398e+08	4.01821e+08	2.78944e+08	2.70776e+08	2.57581e+08	2.40632e+08	2.22983e+08	205065314
M139T192	139.086	139.062	139.086	192.027	191.721	196.324	15	15	338764370	3.51597e+08	3.57594e+08	3.77014e+08	3.64668e+08	3.87219e+08	2.20716e+07	2.80508e+07	3.17429e+07	2.95855e+07	2.8751e+07	2.55115e+07
M155T213	155.082	155.08	155.082	213.355	189.793	217.188	12	12	4.55848e+07	4.62708e+07	5.16612e+07	5.60923e+07	4.95707e+07	4.85101e+07	1.52352e+07	1.02126e+07	9.24062e+06	9.35728e+06	1.13293e+07	1.22624e+07
M504T427	504.108	504.108	504.109	426.818	425.21	427.318	10	10	8.45602e+06	8.61664e+06	7.91779e+06	6.25928e+06	7.2076e+06	6.22717e+06	7.15437e+06	7.232e+06	0	0	0	0
M177T411	177.138	177.138	177.138	411.049	409.968	412.558	10	10	2.52603e+07	2.72245e+07	2.79898e+07	3.05681e+07	2.78078e+07	2.9433e+07	4.66262e+06	5.24175e+06	5.949e+06	8.52594e+06	7.93775e+06	7.93679e+06
M171T666	171.006	171.006	171.006	666.397	665.132	669.42	14	14	5.37417e+06	5.20668e+06	5.51041e+06	5.08887e+06	5.45722e+06	5.39987e+06	4.78378e+06	5.00823e+06	5.14551e+06	5.28266e+06	5.20079e+06	5.63945e+06
M209T452	208.937	208.925	209.045	452.062	450.956	453.208	15	15	1.16169e+08	1.24254e+08	1.21494e+08	1.18901e+08	1.40472e+08	1.4633e+08	1.63811e+08	1.62767e+08	1.60827e+08	1.76164e+08	1.58329e+08	2.0331e+08
M77T431	77.0389	77.0381	77.0395	430.697	429.711	431.516	15	15	1.66312e+07	1.53035e+07	1.44755e+07	1.46611e+07	1.93389e+07	2.02202e+07	1.44187e+07	1.43891e+07	1.34266e+07	1.4671e+07	1.39898e+07	1.39189e+07
M167T667	167.013	167.013	167.013	666.628	665.417	670.114	15	15	2.55657e+08	2.55662e+08	2.61577e+08	2.56698e+08	2.66293e+08	2.70231e+08	2.40256e+08	2.47609e+08	2.51519e+08	2.52287e+08	2.51638e+08	2.74957e+08
M232T541	232.151	232.137	232.154	541.33	530.688	542.45	13	13	2891958644	2368268566	3.43758e+07	3.15105e+06	4.04431e+06	3.96771e+06	3.63268e+07	3.00068e+07	2.01908e+07	5.19127e+06	4.25502e+06	1.19106e+07
M520T239	520.255	520.239	520.332	238.639	237.825	258.964	10	10	7.22586e+06	8.46794e+06	7.79309e+06	7.54183e+06	1.41548e+07	9.41535e+06	882654	2.48776e+06	2.671e+06	2.58035e+06	1.95146e+06	2.8617e+06
M127T456	126.921	126.92	126.921	456.169	455.038	458.513	12	12	4.3218e+06	5.55085e+06	5.55504e+06	4.69195e+06	4.2744e+06	4.87214e+06	7.66369e+06	9.11759e+06	9.22282e+06	7.54676e+06	8.73379e+06	9.67305e+06
M336T206	336.166	336.155	336.194	205.639	204.102	209.652	12	12	1.02593e+07	8.96472e+06	7.32571e+06	7.41896e+06	7.62678e+06	9.4029e+06	2.31553e+06	2.85897e+06	3.86903e+06	6.97017e+06	8.10957e+06	7.79748e+06
M552T599	551.795	551.795	551.796	598.86	598.444	599.415	15	15	9.67309e+06	8.02633e+06	7.8348e+06	7.48082e+06	8.57031e+06	9.03728e+06	6.19446e+06	6.66626e+06	7.63591e+06	7.31905e+06	7.68969e+06	7.09058e+06
M198T267	198.123	198.123	198.123	267.221	266.689	267.43	15	15	3.58268e+07	3.79175e+07	3.81801e+07	3.96329e+07	3.73562e+07	3.89586e+07	9.85358e+06	1.06616e+07	1.09403e+07	1.16044e+07	1.15576e+07	1.06356e+07
M138T290	138.091	138.091	138.091	290.499	289.24	291.274	7	7	6.41706e+07	6.9884e+07	7.33296e+07	8.1982e+07	7.68811e+07	8.41774e+07	5.10719e+06	5.71923e+06	5.98696e+06	6.10175e+06	5.7806e+06	5.90665e+06
M293T455	292.845	292.845	292.845	454.553	453.047	456.716	15	15	1.04569e+08	1.21054e+08	1.22014e+08	1.13757e+08	1.11429e+08	1.07707e+08	1.50016e+08	173721277	1.77772e+08	1.67114e+08	1.78341e+08	2.01918e+08
M303T180	303.158	303.145	303.162	179.9	176.551	184.064	9	9	1.44512e+07	1.60839e+07	1.61976e+07	1.50749e+07	1.49654e+07	1.54449e+07	5.02427e+06	6.80118e+06	7.67739e+06	5.36961e+06	5.3841e+06	5.73877e+06
M111T213	111.064	111.057	111.064	213.179	190.876	213.424	13	13	6.72092e+07	7.02153e+07	7.39428e+07	7.55078e+07	7.15767e+07	7.66237e+07	3.81281e+06	364540	368687	4.33159e+06	4.74645e+06	4.12868e+06
M441T499	441.295	441.295	441.296	499.288	499.228	499.491	6	6	9.10403e+06	7.69806e+06	6.64791e+06	6.61413e+06	7.78768e+06	8.5456e+06	6.6824e+06	6.06864e+06	6.26442e+06	5.97581e+06	5.72524e+06	5.73866e+06
M390T268	390.132	390.132	390.14	267.783	266.539	270.431	13	13	1.92393e+07	1.79138e+07	16507872	1.72002e+07	1.93248e+07	2.09548e+07	3.34843e+06	3.2146e+06	3.3344e+06	4.49425e+06	3.08221e+06	4.9081e+06
M208T626	208.181	208.181	208.181	626.191	626.105	626.32	3	3	4.20115e+06	5.19074e+06	5.20673e+06	5.25708e+06	6.05346e+06	6.36842e+06	1.91758e+06	2.1898e+06	2.25272e+06	2.06792e+06	2.24776e+06	1.88731e+06
M193T451	192.91	192.909	192.91	450.718	448	453.539	11	11	4.78104e+06	5.88011e+06	5.61284e+06	4.96172e+06	3.11526e+06	2.89217e+06	6.58902e+06	8.22923e+06	8.47716e+06	7.01364e+06	7.91625e+06	8.77315e+06
M472T544	472.276	472.275	472.276	543.799	543.568	544.66	15	15	7.2167e+06	5.83964e+06	6.10925e+06	6.57435e+06	8.09699e+06	8.32543e+06	4.87558e+06	4.2781e+06	4.67279e+06	4.79107e+06	4.46307e+06	5.26616e+06
M175T438	174.938	174.938	174.938	438.005	436.189	438.628	9	9	2.64381e+06	2.83457e+06	2.74118e+06	2.68516e+06	1.57743e+06	1.55209e+06	3.61321e+06	4.02008e+06	3.80172e+06	3.94692e+06	3.96299e+06	5.95072e+06
M343T173	343.248	343.24	343.257	173.303	172.219	175.568	9	9	5.35609e+06	5.91392e+06	5.99392e+06	1.77092e+07	1.82157e+07	2.41983e+07	667355	1.77091e+06	3.13924e+06	8.5672e+06	1.54019e+07	1.59613e+07
M325T162	325.198	325.184	325.209	162.19	160.951	168.079	13	13	2.5132e+06	3.58271e+06	4.53644e+06	5.11296e+06	5.59938e+06	1.15399e+07	1.74802e+06	8.58566e+06	8.64887e+06	2.53236e+06	1.80032e+06	1.75967e+06
M490T188	490.197	490.189	490.201	188.376	187.494	189.409	7	7	4.14921e+06	4.33887e+06	4.37498e+06	4.31593e+06	4.35271e+06	4.66293e+06	386568	446164	411173	585938	564349	445275
M182T216	182.114	182.102	182.122	215.879	215.492	216.209	9	9	1.06442e+08	1.17966e+08	9.64715e+07	5.55852e+07	5.33499e+07	4.9948e+07	5.89519e+06	4.86034e+06	4.16924e+06	5.01829e+06	4.85861e+06	4.79807e+06
M509T612	509.254	509.254	509.254	611.767	611.278	612.013	15	15	1.78954e+07	1.46007e+07	15510376	1.69867e+07	2.3042e+07	2.57354e+07	9.88538e+06	8.03205e+06	8.41363e+06	9.44006e+06	7.87823e+06	1.23394e+07
M301T173	301.203	301.184	301.213	173.269	162.88	174.718	10	10	1.47407e+07	1.70656e+07	1.61369e+07	1.55398e+07	1.535e+07	1.62947e+07	1.25391e+06	2.77917e+06	4.30513e+06	1.66292e+06	1.64016e+06	1.43641e+06
M128T509	128.107	128.106	128.108	509.137	508.723	509.385	8	8	2.76295e+06	4.16726e+06	7.86427e+06	2.45168e+07	2.9085e+07	3.13565e+07	1.58664e+06	2.94537e+06	4.85696e+06	9.52221e+06	1.0488e+07	1.0715e+07
M194T151	194.114	194.11	194.118	151.448	150.803	152.986	6	6	6.75416e+06	7.11393e+06	7.0343e+06	7.00991e+06	7.25551e+06	6.2033e+06	4.26016e+06	4.04242e+06	4.27305e+06	5.94299e+06	5.791e+06	5.99393e+06
M439T499	439.291	439.291	439.291	499.207	499.023	499.589	15	15	2.36421e+08	205582850	1.82338e+08	1.80396e+08	2.14412e+08	2.2393e+08	1.73497e+08	160804696	1.62424e+08	1.63839e+08	1.58472e+08	1.53943e+08
M370T184	370.23	370.218	370.258	184.436	183.721	186.448	5	5	1.5614e+07	1.64579e+07	1.80765e+07	1.8545e+07	9.30044e+06	1.48458e+07	1.58812e+06	3.27716e+06	4.89148e+06	3.51526e+06	2.25677e+06	3.15071e+06
M357T252	357.214	357.213	357.214	252.355	249.473	253.655	15	15	1.09427e+07	1.1506e+07	1.09351e+07	1.12933e+07	1.14135e+07	1.16958e+07	1.12499e+07	1.30495e+07	1.30192e+07	1.3345e+07	1.31855e+07	1.27074e+07
M233T542	233.158	233.157	233.158	542.455	542.376	542.588	6	6	3.4753e+08	2.87155e+08	3.72558e+06	107972	43142.3	163356	3.66896e+06	3.05837e+06	1.97222e+06	937869	846605	732605
M234T171	234.109	234.082	234.129	171.444	169.686	175.828	15	15	9.11202e+06	1.09485e+07	1.15316e+07	1.2251e+07	1.38459e+07	1.45473e+07	6.76809e+06	1.05458e+07	1.0672e+07	1.05947e+07	1.067e+07	9.69514e+06
M436T428	436.121	436.121	436.121	427.97	426.304	428.471	11	11	1.72282e+07	1.68409e+07	1.48e+07	1.21546e+07	1.52461e+07	1.3705e+07	1.44015e+07	1.44697e+07	72144.8	0	0	0
M366T461	366.178	366.178	366.179	461.476	458.43	462.903	11	11	7.38387e+07	6.02627e+07	4.9952e+07	2.34044e+07	2.3998e+07	1.89903e+07	6.81665e+07	6.55127e+07	5.32667e+07	2.4856e+07	2.05511e+07	1.27531e+07
M212T242	212.103	212.103	212.103	241.832	236.373	246.183	15	15	4.73329e+08	5.30534e+08	5.19255e+08	5.55141e+08	5.38417e+08	5.63169e+08	3.4104e+08	4.13788e+08	4.09583e+08	4.4343e+08	4.40728e+08	4.11785e+08
M411T238	411.259	411.259	411.26	237.961	237.628	238.241	15	15	2.89968e+08	3.28565e+08	3.24168e+08	3.57082e+08	3.82569e+08	4.00538e+08	1.77468e+07	3.12134e+07	5.03747e+07	1.01778e+08	1.10206e+08	1.13627e+08
M243T355	243.149	243.149	243.149	354.563	353.575	356.53	15	15	7.34298e+07	7.61679e+07	7.7475e+07	8.52874e+07	8.19168e+07	8.83711e+07	4.02817e+07	4.2545e+07	4.46708e+07	4.93892e+07	4.66013e+07	4.6077e+07
M185T368	185.105	185.104	185.106	367.922	367.159	368.203	6	6	1.05061e+07	1.11863e+07	1.01887e+07	1.28848e+07	1.24758e+07	1.35346e+07	1.16981e+06	1.14766e+06	971836	1.86146e+06	1.78836e+06	1.71114e+06
M279T198	279.133	279.132	279.134	198.416	196.843	199.452	11	11	7.05589e+06	7.70572e+06	2.50499e+07	1.03272e+08	1.40124e+08	1.80862e+08	2.07872e+06	4.0042e+06	5.72277e+07	3.16064e+08	3.59029e+08	4.2167e+08
M330T263	330.166	330.165	330.166	262.699	262.484	263.005	6	6	2.73737e+07	2.60385e+07	2.42058e+07	2.553e+07	3.27174e+07	3.46526e+07	1.75502e+07	1.70946e+07	1.77419e+07	2.07251e+07	1.87658e+07	2.27558e+07
M436T167	436.235	436.197	436.245	166.658	158.596	167.569	15	15	1.27178e+07	1.62426e+07	1.62599e+07	1.70132e+07	1.66369e+07	1.88986e+07	2.29837e+06	3.94361e+06	4.20576e+06	2.39309e+06	2.65825e+06	2.22327e+06
M330T381	330.238	330.238	330.239	380.866	377.782	382.851	15	15	3.95489e+07	3.26941e+07	2.76106e+07	2.23142e+07	2.52763e+07	2.40959e+07	2.80202e+07	2.55792e+07	2.16244e+07	1.30435e+07	1.08963e+07	7.83673e+06
M424T501	424.203	424.203	424.203	500.501	500.15	500.835	15	15	5.49944e+06	4.86523e+06	4.47742e+06	4.3068e+06	6.37939e+06	6.4462e+06	5.01704e+06	4.08252e+06	4.25642e+06	4.73982e+06	4.07644e+06	6.12589e+06
M164T212	164.086	164.086	164.089	212.097	208.257	212.707	9	9	1.02052e+07	1.64037e+07	1.5619e+07	2.1721e+07	2.32344e+07	2.84711e+07	1.53935e+07	2.44862e+07	2.61552e+07	1.70436e+07	1.48514e+07	1.26023e+07
M119T152	119.048	119.046	119.049	151.58	150.803	152.259	14	14	1.01443e+07	1.14632e+07	1.16639e+07	1.1278e+07	1.20153e+07	8.9071e+06	8.25849e+06	8.19578e+06	8.03054e+06	1.03756e+07	9.97755e+06	1.03194e+07
M245T615	245.149	245.149	245.149	614.642	614.128	614.84	9	9	6.65975e+07	6.22991e+07	6.70169e+07	6.40877e+07	7.0985e+07	7.48305e+07	1.20071e+07	1.17394e+07	1.20624e+07	1.18165e+07	1.17996e+07	1.49182e+07
M245T666	245.026	245.026	245.026	665.901	664.023	668.196	11	11	3.70837e+06	4.1911e+06	3.71763e+06	3.59506e+06	3.35363e+06	3.35435e+06	4.20212e+06	3.99808e+06	4.19608e+06	4.14311e+06	3.84313e+06	3.62573e+06
M682T700	682.35	682.35	682.35	699.524	699.263	700.051	15	15	7.62513e+06	7.24855e+06	7.33837e+06	7.93198e+06	9.20828e+06	9.62397e+06	3.64027e+06	4.13417e+06	4.31466e+06	4.86893e+06	4.71226e+06	4.62953e+06
M108T189	108.046	108.045	108.047	189.232	188.954	189.409	7	7	3.87533e+06	4.15388e+06	4.1425e+06	4.1134e+06	4.38639e+06	4.42582e+06	684808	662853	835538	866959	856451	855507
M536T266	536.271	536.27	536.271	265.995	265.273	266.825	6	6	4.64497e+06	4.92842e+06	4.18708e+06	4.49462e+06	5.73877e+06	6.50966e+06	0	10612.9	0	13758.4	0	0
M245T291	245.095	245.095	245.095	290.779	289.755	291.691	15	15	1.96755e+08	2.12047e+08	2.02326e+08	2.20665e+08	2.2641e+08	2.41438e+08	1.18421e+08	147437142	1.33877e+08	8.85705e+07	7.63915e+07	6.78304e+07
M546T452	545.86	545.857	545.862	452.224	452.131	452.371	5	5	1.19036e+07	1.24717e+07	1.29895e+07	1.18779e+07	1.13264e+07	1.08823e+07	1.45453e+07	1.71835e+07	1.67376e+07	1.74191e+07	1.88437e+07	1.95804e+07
M423T267	423.259	423.259	423.26	266.704	265.976	267.102	9	9	7.56985e+06	7.74862e+06	7.47325e+06	7.43068e+06	7.44639e+06	8.11705e+06	0	0	0	0	0	0
M300T414	300.144	300.143	300.181	414.339	413.953	415.53	9	9	9.02267e+06	8.09995e+06	8.13639e+06	7.5242e+06	1.17519e+07	3.83681e+07	343763	383483	268576	360360	200859	566582
M142T343	142.159	142.158	142.159	343.333	343.073	343.446	7	7	398034	422597	1.68845e+06	2.07849e+06	5.48019e+06	8.45996e+06	2.09173e+06	9.80311e+06	1.18744e+07	2.44692e+06	1.61701e+06	1.44722e+06
M345T353	345.257	345.257	345.257	352.604	351.711	353.298	15	15	1.11882e+07	9.76339e+06	7.88043e+06	6.06945e+06	6.895e+06	6.51962e+06	1.05679e+07	1.01436e+07	8.85039e+06	6.19322e+06	5.65069e+06	4.53756e+06
M179T599	179.089	179.089	179.09	598.72	598.586	599.061	7	7	4.8828e+06	5.82543e+06	5.59608e+06	5.48923e+06	5.52541e+06	5.74682e+06	213412	233988	325122	279628	264190	579819
M111T371	111.092	111.092	111.092	370.558	370.255	371.032	15	15	1.00873e+07	1.22983e+07	1.16226e+07	1.21411e+07	1.07505e+07	1.18862e+07	8.40693e+06	9.41248e+06	9.83148e+06	1.13242e+07	1.11193e+07	1.06621e+07
M396T167	396.241	396.224	396.328	166.814	159.552	167.846	15	15	4.03214e+07	5.53148e+07	5.24859e+07	5.64612e+07	6.33069e+07	6.35738e+07	1.00397e+07	1.14853e+07	1.09768e+07	1.01275e+07	9.81097e+06	9.89787e+06
M698T584	698.406	698.403	698.408	584.486	583.843	584.799	15	15	1.03175e+07	9.62118e+06	9.29477e+06	9.41793e+06	9.43907e+06	9.5624e+06	1.72213e+07	1.72516e+07	1.74129e+07	1.40729e+07	1.50469e+07	1.35009e+07
M302T465	302.207	302.207	302.207	464.553	463.407	464.97	8	8	1.8537e+07	1.30376e+07	1.12277e+07	7.5496e+06	8.42412e+06	7.27825e+06	1.74972e+07	1.54223e+07	1.25847e+07	7.66075e+06	6.96001e+06	4.53254e+06
M197T186	197.128	197.128	197.128	185.677	184.842	185.902	15	15	5.4987e+08	5.69701e+08	5.83754e+08	6.13424e+08	5.94716e+08	6.35761e+08	166856588	1.7034e+08	1.72413e+08	1.75984e+08	1.76483e+08	1.76869e+08
M344T206	344.218	344.218	344.228	205.724	204.628	222.698	15	15	2.21416e+08	2.16216e+08	2.0686e+08	2.02642e+08	2.07893e+08	2.15751e+08	2.64789e+07	2.25413e+07	1.49787e+07	1.91576e+07	2.01358e+07	1.82066e+07
M491T382	491.286	491.286	491.286	382.432	382.041	382.792	15	15	3.41128e+08	316572199	2.91068e+08	2.96654e+08	3.80225e+08	4.19406e+08	3.96281e+08	3.99612e+08	4.12899e+08	433260169	4.20977e+08	4.13433e+08
M240T520	240.102	240.102	240.17	519.858	519.218	544.197	15	15	6.34932e+07	6.4272e+07	6.51009e+07	6.84565e+07	6.21205e+07	6.47784e+07	3.58831e+06	3.6782e+06	4.01185e+06	3.88657e+06	3.97885e+06	3.07012e+06
M531T142	531.407	531.407	531.407	142.234	141.754	142.851	12	12	1.87037e+06	1.47893e+06	1.40639e+06	2.10531e+06	759974	2.06657e+06	1.60778e+06	2.42993e+06	1.57122e+06	3.44003e+06	981546	806719
M210T384	210.168	210.167	210.168	384.133	383.689	384.333	9	9	1.5081e+07	1.58006e+07	1.64414e+07	1.86972e+07	1.65387e+07	1.8127e+07	83179.8	73609.2	141120	106654	138222	174445
M107T365	107.072	107.071	107.072	365.224	365.034	365.386	15	15	4.41033e+06	4.69568e+06	4.74629e+06	5.06471e+06	4.95765e+06	5.32286e+06	1.09889e+07	1.1439e+07	1.13455e+07	1.19456e+07	1.18689e+07	1.13594e+07
M440T499	440.294	440.294	440.294	499.26	499.023	499.543	15	15	5.89154e+07	5.09712e+07	4.51336e+07	4.45874e+07	5.30067e+07	5.62942e+07	4.24312e+07	3.90499e+07	3.99017e+07	4.08513e+07	3.93345e+07	3.85523e+07
M143T202	143.081	143.079	143.086	201.705	200.398	204.107	14	14	6.59964e+06	6.06039e+06	6.02251e+06	5.84713e+06	5.80515e+06	5.88332e+06	3.38213e+06	3.76528e+06	3.61091e+06	3.70397e+06	3.95435e+06	3.52863e+06
M712T593	712.41	712.398	712.412	592.99	590.063	594.843	15	15	3.85255e+06	5.87842e+06	5.36986e+06	5.46493e+06	6.37736e+06	6.66435e+06	9.93704e+06	1.08724e+07	1.29627e+07	1.98248e+07	2.08835e+07	1.83787e+07
M223T351	223.18	223.18	223.181	351.484	350.91	351.799	7	7	6.40931e+06	7.01338e+06	7.20241e+06	7.95012e+06	7.12762e+06	7.68802e+06	319995	331201	392478	532468	359831	420555
M635T504	635.374	635.371	635.376	503.56	503.052	503.732	11	11	1.00031e+06	573846	695229	739691	901980	670740	1.50381e+06	1.15751e+06	1.15001e+06	1.22319e+06	1.09817e+06	1.09401e+06
M111T419	111.044	111.044	111.044	419.355	419.054	419.458	9	9	8.89057e+07	8.77772e+07	8.47859e+07	8.35305e+07	1.04361e+08	1.11815e+08	929520	1.17605e+06	1.07007e+06	1.00128e+06	1.04753e+06	1.02958e+06
M225T392	225.16	225.16	225.16	392.361	392.202	392.919	9	9	2.53932e+07	2.70483e+07	2.73957e+07	3.07775e+07	2.94796e+07	3.18637e+07	929985	1.11248e+06	1.33985e+06	1.57935e+06	1.48412e+06	1.5112e+06
M351T159	351.234	351.181	351.327	158.627	149.648	172.467	7	7	2.27249e+06	2.67238e+06	2.7766e+06	4.38262e+06	3.25865e+06	1.28036e+06	1.16514e+06	2.77732e+06	2.8314e+06	842090	1.83524e+06	1.37535e+06
M246T526	246.169	246.145	246.17	525.822	512.045	526.221	15	15	1.70544e+08	1.71905e+08	1.39843e+08	7.54577e+07	6.31831e+07	5.56076e+07	2.92748e+07	2.28597e+07	1.62981e+07	5.94937e+06	5.69399e+06	4.81607e+06
M428T244	428.256	428.255	428.257	243.976	243.093	244.909	9	9	3.264e+07	3.49527e+07	3.3436e+07	3.53181e+07	3.68569e+07	3.89736e+07	65032.5	71352.7	48910.8	57640.9	78505.9	25192.1
M572T485	572.343	572.343	572.344	485.46	485.168	485.966	6	6	755194	803057	741734	680331	799633	785049	4.9699e+06	4.48491e+06	4.78071e+06	5.08801e+06	5.20936e+06	4.31749e+06
M257T569	257.147	257.147	257.147	569.278	567.925	569.732	15	15	9.30096e+07	7.69079e+07	6.37402e+07	7.34549e+07	6.21251e+07	59224903	1.04403e+08	1.2285e+08	128122477	1.21099e+08	1.3341e+08	5.44778e+07
M94T411	94.0531	94.053	94.055	410.713	410.107	411.579	12	12	1.84353e+06	1.88826e+06	2.19215e+06	2.27631e+06	2.11664e+06	2.17148e+06	2.36747e+06	2.28976e+06	2.68043e+06	2.68849e+06	2.51035e+06	2.57087e+06
M90T412	90.0916	90.0906	90.0919	412.245	411.612	412.645	13	13	9.55674e+06	3.3231e+07	4.93823e+07	5.34267e+07	5.85565e+07	6.35832e+07	1.41778e+07	2.02239e+07	2.11637e+07	1.87495e+07	1.79181e+07	1.8108e+07
M137T396	137.107	137.107	137.107	396.066	395.146	396.405	15	15	130846648	1.62235e+08	156313312	198287374	1.89798e+08	1.98469e+08	2.86229e+07	3.25011e+07	3.683e+07	4.24462e+07	4.32422e+07	4.09804e+07
M338T502	338.182	338.181	338.182	501.646	500.547	503.141	9	9	1.40429e+07	1.15222e+07	1.07331e+07	1.02425e+07	1.14389e+07	1.14512e+07	2.21032e+06	2.03805e+06	1.60915e+06	1.04778e+06	1.45359e+06	950896
M261T184	261.123	261.123	261.123	184.297	182.334	184.633	15	15	5.97931e+08	6.15573e+08	6.22625e+08	6.8679e+08	690022670	741212478	3.41942e+08	3.87948e+08	3.81198e+08	3.99799e+08	3.96328e+08	4.00472e+08
M85T542	85.029	85.0288	85.0293	541.902	541.617	542.398	5	5	1.44007e+07	1.20577e+07	55929	18257.8	5213.65	52602.1	103462	48072.7	18804.6	55857	22634.8	23637.3
M328T462	328.223	328.22	328.223	461.905	451.965	466.819	15	15	3.66941e+08	2.78865e+08	2.21216e+08	1.11462e+08	9.38847e+07	7.67726e+07	2.28986e+08	2.22324e+08	1.80968e+08	8.75052e+07	78213050	4.80136e+07
M399T247	399.223	399.217	399.226	247.36	244.069	250.368	14	14	5.55765e+06	6.62308e+06	6.16711e+06	6.75405e+06	7.2165e+06	7.85495e+06	1.78184e+06	3.48805e+06	3.10859e+06	3.36305e+06	3.42982e+06	3.0533e+06
M613T502	613.387	613.38	613.388	502.419	501.766	502.832	15	15	1.55214e+07	1.17343e+07	1.08797e+07	9.52991e+06	1.43377e+07	1.40852e+07	1.66638e+07	1.34761e+07	1.27554e+07	1.18753e+07	1.04552e+07	1.05417e+07
M222T170	222.077	222.043	222.098	169.744	143.836	171.644	17	17	4.86303e+06	1.21635e+07	1.18573e+07	1.3543e+07	1.47757e+07	1.37397e+07	8.36476e+06	9.00587e+06	8.91236e+06	1.30182e+07	1.39468e+07	1.20882e+07
M193T391	193.163	193.163	193.163	391.146	390.88	391.495	6	6	1.42736e+07	1.52923e+07	1.60206e+07	1.6357e+07	1.50389e+07	1.43696e+07	1.57115e+07	1.68144e+07	1.73412e+07	1.7543e+07	1.82825e+07	1.68551e+07
M290T162	290.166	290.159	290.17	161.503	160.674	163.692	13	13	3.28274e+06	3.46576e+06	5.12611e+06	6.50856e+06	7.01365e+06	1.58052e+07	3.8598e+06	1.24878e+07	1.30583e+07	4.68106e+06	3.66248e+06	3.66589e+06
M105T429	105.043	105.043	105.043	429.063	428.86	429.503	15	15	5.81721e+08	5.58566e+08	5.55427e+08	5.65788e+08	7.23301e+08	7.72877e+08	7.08431e+08	6.0597e+08	5.81459e+08	670115422	5.68494e+08	8.58751e+08
M489T503	489.27	489.27	489.27	502.778	502.533	502.863	15	15	3.09962e+07	2.62837e+07	2.53968e+07	2.43885e+07	3.45072e+07	3.64019e+07	1.33575e+07	1.2301e+07	1.25443e+07	1.317e+07	1.19911e+07	1.33654e+07
M62T465	62.061	62.0606	62.0632	465.344	464.913	465.473	7	7	7.94939e+06	3.5038e+07	429740	290030	414374	350314	6.67362e+06	2.28984e+07	100045	161022	168368	76043.7
M229T183	229.104	229.102	229.105	182.907	181.498	184.291	15	15	2.09911e+08	2.10177e+08	2.11965e+08	2.23767e+08	2.1673e+08	2.31423e+08	1.57168e+08	1.62012e+08	1.64717e+08	1.76148e+08	1.80044e+08	1.75036e+08
M415T550	415.254	415.254	415.255	550.408	550.244	550.935	15	15	7.09283e+06	5.94536e+06	6.22457e+06	6.78473e+06	8.39112e+06	8.82117e+06	2.77369e+06	2.65757e+06	2.57962e+06	2.60316e+06	2.4988e+06	3.29625e+06
M313T466	313.125	313.124	313.127	466.255	465.645	467.463	9	9	9.80012e+06	7.62207e+06	8.01577e+06	8.76256e+06	1.07302e+07	1.18101e+07	607276	951640	849459	704917	669079	904469
M213T348	213.138	213.138	213.138	347.608	346.7	348.004	15	15	122261773	1.29155e+08	1.26029e+08	1.40404e+08	1.36409e+08	1.44767e+08	4.98695e+06	5.22901e+06	5.84774e+06	5.9209e+06	5.41861e+06	5.49479e+06
M270T479	270.192	270.192	270.192	479.326	478.893	479.745	15	15	9.51953e+07	9.23132e+07	9.07277e+07	9.55563e+07	1.13226e+08	1.23166e+08	9.2e+07	9.20462e+07	9.53224e+07	1.0132e+08	9.99878e+07	9.08782e+07
M125T199	125.058	125.054	125.069	198.514	192.28	201.348	15	15	4.78347e+07	5.4695e+07	6.93786e+07	8.9138e+07	9.29034e+07	9.82953e+07	2.41465e+07	2.83345e+07	3.47958e+07	3.65218e+07	3.62565e+07	3.57073e+07
M484T478	484.311	484.306	484.312	478.404	476.878	478.728	7	7	4.80023e+06	3.67048e+06	3.8578e+06	3.64451e+06	3.61696e+06	3.70954e+06	1.27752e+07	1.37665e+07	1.37313e+07	1.36875e+07	1.40513e+07	1.15944e+07
M183T207	183.113	183.113	183.116	207.438	206.698	207.774	9	9	3.99131e+07	40215692	4.01392e+07	4.07091e+07	4.0032e+07	4.24795e+07	5.26241e+06	5.71618e+06	5.23764e+06	6.03734e+06	6.2488e+06	6.7376e+06
M505T352	505.301	505.301	505.302	352.04	351.751	352.336	15	15	1.17922e+08	113434810	1.04044e+08	1.03792e+08	1.37376e+08	1.47737e+08	1.27711e+08	1.30707e+08	1.30148e+08	1.40946e+08	1.35477e+08	1.32222e+08
M117T419	117.076	117.071	117.102	418.561	401.326	418.934	7	7	1.4608e+07	1.47287e+07	1.46221e+07	1.19552e+07	1.53612e+07	1.3891e+07	1.55132e+07	1.58298e+07	7.80811e+06	8.04288e+06	7.69416e+06	7.41206e+06
M207T493	207.205	207.205	207.206	493.358	492.911	493.664	12	12	1.35558e+06	4.62729e+07	5.9986e+07	6.49949e+07	6.1576e+07	6.33824e+07	912262	3.505e+07	3.93939e+07	3.87241e+07	39577341	3.36908e+07
M110T381	110.071	110.071	110.071	380.68	380.246	380.843	6	6	8.42868e+06	8.84799e+06	8.97575e+06	1.02251e+07	1.00164e+07	1.08836e+07	6.76381e+06	7.42206e+06	7.72564e+06	8.24929e+06	8.20081e+06	7.92681e+06
M355T223	355.186	355.185	355.205	223.282	198.829	224.121	10	10	3.04983e+07	2.37702e+07	2.2772e+07	2.07501e+07	2.56694e+07	2.81728e+07	0	0	0	59639.7	1.69978e+06	86640.4
M317T174	317.147	317.144	317.149	173.616	172.981	174.161	9	9	1.01832e+08	9.72844e+07	9.60965e+07	8.94382e+07	9.39996e+07	8.25288e+07	9.05519e+06	8.57309e+06	7.97659e+06	8.47645e+06	8.10021e+06	1.03392e+07
M192T389	192.159	192.159	192.159	389.249	388.84	389.848	15	15	1.6925e+08	1.78724e+08	1.89251e+08	1.94706e+08	1.82092e+08	1.79551e+08	1.7578e+08	186020982	1.96239e+08	2.00327e+08	2.048e+08	1.96961e+08
M246T177	246.131	246.124	246.134	177.337	176.45	178.261	15	15	6.21118e+07	6.59221e+07	6.72451e+07	7.90183e+07	7.64005e+07	8.06689e+07	2.82164e+07	30425178	3.23424e+07	3.39396e+07	3.32163e+07	3.52151e+07
M657T506	657.397	657.396	657.397	506.101	505.79	506.412	10	10	3.28757e+06	3.00092e+06	2.82274e+06	2.72697e+06	3.19808e+06	2.99092e+06	6.4233e+06	6.40039e+06	6.62135e+06	6.63629e+06	6.7357e+06	5.96738e+06
M155T889	154.99	154.99	154.99	888.76	888.479	889.105	15	15	6.1554e+06	6.26417e+06	6.54126e+06	6.21358e+06	6.1504e+06	6.20238e+06	8.01838e+06	7.32567e+06	7.26962e+06	6.4751e+06	6.44592e+06	6.10652e+06
M243T603	243.183	243.182	243.183	602.771	602.308	602.959	15	15	5.95613e+07	5.58357e+07	5.55331e+07	5.44557e+07	4.96608e+07	4.79508e+07	5.29824e+07	5.34508e+07	5.73473e+07	5.58401e+07	5.45857e+07	5.25896e+07
M196T399	196.151	196.15	196.151	398.969	398.523	399.204	9	9	1.99381e+07	2.1516e+07	2.20669e+07	2.47994e+07	2.3711e+07	2.59594e+07	791745	1.13957e+06	1.19772e+06	1.33613e+06	1.25842e+06	1.3122e+06
M244T438	244.041	244.037	244.05	437.528	435.913	438.116	15	15	3.09413e+07	2.87859e+07	2.55588e+07	2.61705e+07	3.25084e+07	3.27966e+07	3.13836e+07	3.23593e+07	3.20203e+07	3.29744e+07	3.16927e+07	3.13637e+07
M106T365	106.069	106.069	106.069	365.398	365.219	365.562	15	15	1.12103e+08	1.17014e+08	1.1682e+08	1.20011e+08	1.2432e+08	1.3038e+08	2.65299e+08	2.74473e+08	2.77446e+08	2.91235e+08	2.88191e+08	2.78285e+08
M604T367	604.37	604.369	604.37	367.165	366.938	367.47	6	6	249975	369122	289556	308389	491620	630032	2.60182e+06	2.56858e+06	2.46733e+06	2.90632e+06	2.5159e+06	2.44946e+06
M550T514	550.349	550.349	550.349	514.226	513.949	514.401	6	6	5.12744e+06	5.8634e+06	5.76544e+06	6.69638e+06	5.19748e+06	6.62866e+06	18725.7	8048.63	0	0	0	9679.68
M418T169	418.226	418.215	418.312	168.85	150.322	171.365	13	13	5.15172e+06	6.12129e+06	5.64686e+06	6.12152e+06	6.43813e+06	8.48348e+06	1.7538e+06	2.61062e+06	2.58146e+06	1.69105e+06	2.68702e+06	1.78594e+06
M486T603	486.361	486.36	486.361	603.34	603.14	603.516	15	15	6.45428e+06	6.3161e+06	6.21574e+06	6.43489e+06	6.5187e+06	6.63403e+06	6.06852e+06	6.03037e+06	6.29431e+06	6.30639e+06	6.30237e+06	6.59381e+06
M163T163	163.135	163.132	163.139	163.156	160.385	164.085	15	15	8.65488e+07	8.70682e+07	8.23189e+07	5.47818e+07	7.59511e+07	8.97533e+07	1.03268e+08	9.00919e+07	1.08709e+08	1.18938e+08	5.22955e+07	6.62111e+07
M194T554	194.165	194.165	194.165	554.31	554.018	554.761	9	9	2.54655e+07	2.89206e+07	2.89848e+07	3.21394e+07	2.91863e+07	3.04467e+07	809517	789923	919350	811622	820547	877864
M255T169	255.101	255.099	255.104	168.677	168.205	169.129	6	6	1.0833e+07	1.17647e+07	1.11443e+07	1.02948e+07	1.07974e+07	9.86879e+06	1.51143e+06	2.7609e+06	2.9293e+06	1.79394e+06	1.75315e+06	1.74356e+06
M164T165	164.1	164.086	164.136	164.823	162.467	166.34	10	10	1.20661e+07	1.35946e+07	1.37906e+07	1.23105e+07	1.3649e+07	1.40212e+07	8.96904e+06	8.21466e+06	1.04011e+07	1.03964e+07	5.27933e+06	5.36305e+06
M239T392	239.175	239.175	239.175	391.969	391.781	421.668	10	10	1.29374e+07	1.38679e+07	1.33794e+07	1.4293e+07	1.53262e+07	1.60763e+07	180983	297625	373364	489447	1.60918e+06	387497
M444T446	443.923	443.923	443.923	446.183	445.65	446.686	12	12	7.32576e+06	8.41034e+06	8.51491e+06	7.66831e+06	4.48409e+06	4.95802e+06	7.94595e+06	8.8534e+06	9.40793e+06	9.40827e+06	9.74037e+06	1.30918e+07
M421T192	421.239	421.237	421.24	192.088	191.787	192.74	9	9	1.40343e+07	1.44482e+07	1.42542e+07	1.47575e+07	1.48673e+07	1.58411e+07	658734	683231	739601	670314	702158	728950
M423T501	423.2	423.199	423.2	500.732	500.431	500.973	15	15	2.84539e+07	2.4858e+07	2.28256e+07	2.26614e+07	3.26398e+07	3.43413e+07	2.59724e+07	2.1975e+07	2.25997e+07	2.55988e+07	2.17193e+07	3.09094e+07
M270T395	270.11	270.11	270.11	394.575	393.898	394.789	14	14	6.84825e+06	6.85662e+06	7.38319e+06	7.75856e+06	8.77695e+06	9.42714e+06	1.46414e+07	1.55043e+07	1.6462e+07	1.6964e+07	1.53218e+07	1.54104e+07
M144T426	144.081	144.081	144.081	426.214	424.187	431.235	14	14	6.56978e+07	6.20967e+07	5.56355e+07	5.17512e+07	7.08429e+07	7.19526e+07	4.7731e+07	4.99508e+07	2.81783e+07	3.13645e+07	3.03431e+07	3.0154e+07
M510T529	510.328	510.328	510.328	529.297	529.037	529.541	6	6	4.7061e+06	4.55875e+06	4.26689e+06	4.28773e+06	3.73355e+06	3.56589e+06	8.10011e+06	8.3791e+06	8.13449e+06	7.23716e+06	7.95623e+06	6.60073e+06
M610T257	610.358	610.352	610.363	256.714	256.312	257.347	9	9	456014	392985	277956	316663	347912	537734	6.24121e+06	7.01391e+06	8.28932e+06	8.37227e+06	8.24758e+06	7260336
M127T364	127.09	127.089	127.09	363.958	363.538	364.516	6	6	1.91216e+07	2.1691e+07	2.1576e+07	2.34665e+07	2.30965e+07	2.59163e+07	4.01567e+06	4.48969e+06	4.69767e+06	4.95496e+06	4.67555e+06	4.47152e+06
M291T395	291.088	291.088	291.089	394.875	394.446	395.125	8	8	1.54998e+06	1.76034e+06	2.01838e+06	2.14498e+06	2.06736e+06	1.97449e+06	3.38778e+06	3.85394e+06	4.28065e+06	4.19907e+06	4.7685e+06	4.43982e+06
M323T423	323.111	323.11	323.112	422.687	421.914	423.472	12	12	2.50097e+06	2.56778e+06	2.8178e+06	3.21797e+06	4.4145e+06	5.0325e+06	4.34733e+06	4.7601e+06	4.62457e+06	5.09686e+06	4.5738e+06	5.09242e+06
M243T443	242.991	242.977	242.995	442.676	440.509	443.578	14	14	1.3583e+07	1.22337e+07	1.15439e+07	1.18215e+07	1.04347e+07	1.16604e+07	1.30691e+07	1.42825e+07	1.42725e+07	1.49614e+07	1.54078e+07	1.58963e+07
M307T179	307.177	307.173	307.194	178.737	160.381	180.207	6	6	5.48003e+06	6.00143e+06	5.96229e+06	6.15616e+06	6.01602e+06	6.67944e+06	1.1639e+06	3.03936e+06	2.97314e+06	1.54381e+06	1.55613e+06	1.36072e+06
M209T384	209.164	209.164	209.164	384.086	383.829	384.236	9	9	1.22872e+08	1.28779e+08	131886724	1.47987e+08	1.3649e+08	1.47351e+08	3.67318e+06	3.98964e+06	4.18032e+06	4.562e+06	4.40877e+06	4.2861e+06
M691T588	691.41	691.389	691.417	587.516	585.756	590.022	14	14	2.11311e+06	3.81421e+06	3.54038e+06	3.49139e+06	4.26294e+06	4.02518e+06	7.92733e+06	8.03109e+06	8.25143e+06	8.5084e+06	8.56628e+06	7.34441e+06
M661T553	661.345	661.345	661.346	553.424	552.948	554.34	15	15	7.45698e+06	5.76272e+06	5.97124e+06	5.92901e+06	5.66396e+06	5.55058e+06	3.59485e+06	3.42919e+06	3.0899e+06	3.31147e+06	3.10043e+06	4.33383e+06
M367T462	367.182	367.181	367.182	462.142	459.718	462.515	8	8	1.08248e+07	8.62692e+06	7.31804e+06	3.12234e+06	3.66006e+06	2.57416e+06	1.0792e+07	1.03394e+07	8.04359e+06	3.72089e+06	2.85442e+06	1.5485e+06
M538T178	538.237	538.237	538.237	177.969	176.544	178.155	15	15	3.32376e+08	3.38753e+08	333535387	3.37945e+08	3.19956e+08	3.37211e+08	2.6195e+08	2.74941e+08	2.86035e+08	2.9047e+08	2.8119e+08	2.92813e+08
M154T415	154.097	154.097	154.097	414.87	413.788	418.21	9	9	1.25453e+08	1.36186e+08	1.34642e+08	1.4176e+08	1.47175e+08	1.57608e+08	1.01792e+06	1.06749e+06	1.31694e+06	1.2721e+06	1.318e+06	1.27042e+06
M122T603	122.072	122.071	122.072	602.68	602.361	602.881	9	9	9.56556e+06	9.23004e+06	8.3353e+06	7.51346e+06	6.9306e+06	6.63036e+06	6.7972e+07	7.24631e+07	7.78075e+07	7.64384e+07	7.87025e+07	6.68912e+07
M59T526	59.0404	59.034	59.0466	525.664	524.81	526.917	8	8	3.27298e+06	2.98184e+06	2.70412e+06	2.53407e+06	2.52468e+06	2.37147e+06	677938	723803	684189	756065	707160	818994
M237T435	237.132	237.128	237.134	434.605	430.799	435.444	15	15	3.85582e+07	4.46038e+07	4.76946e+07	5.56101e+07	5.20108e+07	7.92008e+07	1.82442e+07	2.92527e+07	2.98556e+07	2.79113e+07	3.11294e+07	2.23269e+07
M180T348	180.157	180.157	180.158	348.15	347.661	348.55	14	14	3.16226e+07	3.38521e+07	3.34163e+07	3.72193e+07	3.60118e+07	3.81798e+07	4.96894e+06	6.61207e+06	6.6129e+06	7.03369e+06	6.52133e+06	6.66793e+06
M178T389	178.134	178.134	178.134	389.162	389.077	389.304	15	15	2.78744e+07	3.03018e+07	3.14182e+07	3.4667e+07	3.23141e+07	3.38335e+07	9.38205e+06	1.09836e+07	1.06436e+07	1.26155e+07	1.10424e+07	1.08268e+07
M153T195	153.081	153.058	153.092	195.253	192.763	198.509	15	15	106356989	1.09167e+08	1.21404e+08	1.47409e+08	1.65535e+08	1.80954e+08	3.04438e+07	2.9214e+07	1.7272e+07	1.84559e+07	1.83773e+07	1.80659e+07
M197T370	197.111	197.111	197.111	370.204	369.896	370.475	9	9	4.44708e+07	4.81965e+07	4.81548e+07	5.38479e+07	4.95118e+07	5.39984e+07	2.14907e+06	2.28338e+06	2.44012e+06	2.70203e+06	2.54571e+06	2.42584e+06
M322T273	322.137	322.137	322.137	272.539	265.218	273.183	8	8	3.25072e+06	3.1909e+06	3.11678e+06	4.81555e+06	4.24099e+06	4.64324e+06	2.84621e+06	4.85685e+06	5.14465e+06	6.27588e+06	5.62037e+06	6.60798e+06
M537T178	537.234	537.233	537.234	177.969	176.544	178.155	15	15	1042564091	1059189377	1053659302	1062447456	1004708839	1061884701	8.23355e+08	8.64478e+08	8.9693e+08	9.12596e+08	8.84096e+08	9.21007e+08
M106T429	106.046	106.046	106.046	428.975	428.709	429.503	15	15	2.37552e+07	2.31662e+07	2.24293e+07	2.31316e+07	3.01344e+07	3.0505e+07	2.93647e+07	2.46645e+07	2.41752e+07	2.74415e+07	2.29057e+07	3.56939e+07
M243T388	243.149	243.149	243.149	387.674	387.596	387.734	6	6	6.87206e+07	7.28238e+07	7.46171e+07	8.36325e+07	7.77715e+07	8.31405e+07	1.02148e+06	1.10363e+06	1.25272e+06	1.29019e+06	1.34808e+06	1.36734e+06
M247T367	247.122	247.119	247.162	366.855	363.268	367.299	13	13	1.95555e+07	1.94889e+07	1.90639e+07	2.03208e+07	2.08566e+07	2.22389e+07	7.35211e+06	6.41367e+06	5.36745e+06	3.78634e+06	3.85257e+06	3.44657e+06
M298T203	298.098	298.096	298.098	202.781	202.664	203.274	5	5	1.47996e+08	2.54996e+06	1.90536e+06	1.604e+06	1.80243e+06	1.69963e+06	2.94952e+08	728484	134951	240940	196502	259023
M660T553	660.342	660.342	660.342	553.394	552.888	554.34	15	15	3.3051e+07	2.62588e+07	2.64781e+07	2.62672e+07	2.54854e+07	2.47795e+07	1.57401e+07	1.49122e+07	1.36318e+07	1.42477e+07	1.33761e+07	1.88245e+07
M152T265	152.057	152.031	152.057	265.423	264.711	272.648	15	15	1.96085e+08	3.53227e+08	4.3337e+08	2.97909e+07	3.08898e+07	2.28549e+07	2.32441e+08	6.41962e+08	2.20162e+08	1.56237e+07	1.44082e+07	1.86565e+07
M713T253	713.42	713.42	713.421	253.022	249.749	253.936	15	15	8.45507e+06	8.67351e+06	8.19838e+06	8.53371e+06	8.32534e+06	8.81274e+06	8.78573e+06	8.36689e+06	8.06444e+06	8.46636e+06	7.87087e+06	7.90402e+06
M219T299	219.08	219.08	219.08	299.27	298.828	299.63	9	9	3.71413e+07	3.85428e+07	3.48624e+07	3.30803e+07	3.23486e+07	3.29145e+07	4.52442e+06	5.22392e+06	5.03715e+06	3.36085e+06	2.94104e+06	2.54066e+06
M245T362	245.186	245.186	245.186	361.716	361.395	362.436	15	15	3.74437e+08	2.01379e+08	1.28882e+08	4.77337e+07	4.84042e+07	3.67983e+07	5.38382e+08	370566734	2.33455e+08	5.90966e+07	3.63421e+07	1.55612e+07
M195T399	195.149	195.149	195.149	399.152	398.801	399.484	9	9	1.71987e+08	188681753	1.92637e+08	2.15343e+08	2.07733e+08	2.22724e+08	1.26545e+07	1.341e+07	1.36922e+07	1.41051e+07	1.36678e+07	1.40988e+07
M244T221	244.138	244.133	244.139	221.355	220.382	222.837	15	15	3.62369e+07	3.15806e+07	2.6849e+07	2.53587e+07	3.27347e+07	3.43709e+07	2.17126e+07	2.0743e+07	2.07779e+07	2.68178e+07	2.66505e+07	2.65129e+07
M388T153	388.202	388.192	388.231	152.628	152.204	153.277	15	15	9.39647e+06	9.84983e+06	1.01298e+07	9.07105e+06	8.99539e+06	7.574e+06	8.25607e+06	7.35099e+06	7.11919e+06	9.64789e+06	9.55422e+06	9.26797e+06
M187T207	187.087	187.082	187.09	207.394	199.722	208.195	13	13	2.70405e+07	2.5611e+07	2.65485e+07	2.83132e+07	2.6438e+07	2.86372e+07	5.43522e+06	3.01938e+06	3.62565e+06	5.89095e+06	5.63925e+06	4.25809e+06
M234T542	234.155	234.155	234.159	542.32	542.237	542.513	5	5	3.62175e+07	2.95547e+07	884858	875034	642590	616120	1.20668e+06	1.34649e+06	1.20846e+06	1.35005e+06	1.30358e+06	1.04772e+06
M265T424	265.152	265.149	265.154	423.708	422.244	425.061	10	10	3.38514e+07	1.66507e+07	1.09378e+07	2.49758e+06	2.42496e+06	2.18926e+06	4.52618e+07	2.59974e+07	1.10748e+07	1.44871e+06	1.27398e+06	1.34493e+06
M181T291	181.097	181.094	181.097	291	290.075	291.413	15	15	2.55377e+07	2.76089e+07	2.63631e+07	2.87655e+07	3.03253e+07	3.25333e+07	1.28825e+07	1.64903e+07	1.55177e+07	1.06811e+07	8.95932e+06	8.43689e+06
M204T666	204	204	204	666.401	664.581	669.836	14	14	1.49689e+07	1.56793e+07	1.5125e+07	1.3833e+07	1.337e+07	1.36418e+07	1.55486e+07	1.47389e+07	1.62369e+07	1.55898e+07	1.4869e+07	1.46744e+07
M484T169	484.383	484.367	484.384	168.886	167.8	169.971	8	8	5.21938e+06	4.74059e+06	4.4748e+06	5.1121e+06	4.73003e+06	4.7361e+06	5.85174e+06	6.61745e+06	6.20199e+06	5.69622e+06	5.53511e+06	4.60691e+06
M371T201	371.228	371.227	371.229	200.72	200.076	201.923	7	7	6.69942e+06	7.08296e+06	6.33072e+06	5.91167e+06	7.22385e+06	7.37781e+06	71594.2	58447.8	112316	133387	92117.2	98031.7
M435T182	435.231	435.223	435.236	181.999	181.247	183.174	15	15	9.6229e+06	9.12626e+06	8.48618e+06	8.94893e+06	1.02896e+07	11503467	2.98392e+06	3.06838e+06	2.92213e+06	3.59313e+06	3.52792e+06	3.57687e+06
M185T473	185.165	185.165	185.165	472.76	471.083	474.369	15	15	2.44125e+07	2.44993e+07	2.64256e+07	2.83151e+07	2.60495e+07	2.6042e+07	1.29602e+07	1.83419e+07	2.09618e+07	1.46995e+07	10646663	9.71306e+06
M214T348	214.142	214.142	214.142	348.062	347.683	348.143	6	6	1.68065e+07	1.76149e+07	1.76709e+07	1.9562e+07	1.93305e+07	2.03545e+07	705423	754255	791557	780496	685562	623728
M112T199	112.076	112.063	112.076	198.723	196.744	201.671	13	13	1.66982e+07	1.81248e+07	1.77407e+07	17822558	1.69082e+07	1.81312e+07	2.44961e+06	3.02734e+06	3.5197e+06	4.92735e+06	3.964e+06	5.01773e+06
M210T197	210.113	210.11	210.117	196.976	181.039	197.393	7	7	1.26267e+08	118690115	4.38647e+07	19235394	2.16252e+07	4.33679e+07	8.93643e+07	7.22965e+07	8.656e+06	9.2734e+06	8.79678e+06	9.25245e+06
M242T444	241.998	241.997	241.998	444.107	443.706	444.834	15	15	1.39412e+08	1.3103e+08	116922112	1.21002e+08	1.27333e+08	1.35324e+08	1.32437e+08	148287396	1.46858e+08	146227185	1.54272e+08	1.39595e+08
M172T365	172.152	172.149	172.153	364.666	364.379	365.369	15	15	6.45356e+06	7.69861e+06	9.30883e+06	3.35329e+06	1.13004e+07	1.22198e+07	1.29436e+07	1.12392e+07	1.15664e+07	2.32946e+07	1.33994e+07	7.35882e+06
M123T198	123.055	123.055	123.087	198.016	177.702	198.093	9	9	2479732791	2122855145	1234474065	4.9122e+06	4.86413e+07	4.21873e+06	6.16668e+08	3.62661e+08	2.05368e+06	1.09134e+06	1.26681e+06	809900
M539T178	539.239	539.239	539.24	177.969	176.544	178.155	15	15	6.49495e+07	6.52177e+07	6.49112e+07	6.63065e+07	6.25253e+07	6.63765e+07	5.08369e+07	5.34417e+07	5.5683e+07	5.6602e+07	5.45307e+07	5.67235e+07
M233T397	233.176	233.148	233.176	397.251	396.586	428.01	15	15	2.27217e+07	1.48866e+07	1.08489e+07	4.95761e+06	5.42433e+06	4.06596e+06	2.15844e+07	1.61524e+07	1.11496e+07	4.04381e+06	2.60882e+06	1.62688e+06
M269T394	269.106	269.106	269.106	394.457	393.898	394.65	15	15	6.03414e+07	6.22195e+07	6.76634e+07	7.04009e+07	7.67793e+07	8.23195e+07	127813332	1.34772e+08	1.42401e+08	1.44676e+08	1.3245e+08	1.32991e+08
M132T578	132.078	132.078	132.08	578.48	578.062	578.74	9	9	3082817407	2689827841	2912453434	2992824601	4536281699	5031190068	3.83811e+08	3.47147e+08	353879907	4.99631e+08	413647751	6.47834e+08
M596T513	596.292	596.286	596.295	512.944	511.94	513.983	7	7	7.92171e+06	6.15672e+06	5.90352e+06	6.18581e+06	7.59716e+06	6.5339e+06	3.00079e+06	1.94246e+06	1.94705e+06	2.18674e+06	1.85029e+06	2.64707e+06
M74T423	74.0239	74.0184	74.0313	423.158	422.29	430.954	15	15	7.48932e+06	6.95755e+06	6.60992e+06	5.39566e+06	7.65823e+06	7.46101e+06	6.89437e+06	7.27766e+06	2.21631e+06	2.52864e+06	2.87264e+06	3.45608e+06
M141T205	141.085	141.083	141.101	204.639	202.854	205.135	14	14	3.16859e+07	3.26372e+07	3.25597e+07	3.49338e+07	3.4121e+07	3.55977e+07	5.34691e+06	5.41792e+06	5.80735e+06	5.84719e+06	6.04138e+06	5.80716e+06
M246T362	246.189	246.188	246.19	361.539	361.118	362.436	10	10	4.71963e+07	2.54872e+07	1.61122e+07	6.15834e+06	6.01374e+06	4.86822e+06	6.80855e+07	4.71346e+07	2.95358e+07	7.48546e+06	4.56094e+06	2.30345e+06
M233T502	233.149	233.136	233.149	502.329	501.785	504.157	7	7	7.47497e+07	1.33712e+07	3.45922e+06	2.21277e+06	2.20852e+06	2.3132e+06	6.98565e+07	1.20391e+07	1.03551e+06	477743	453830	742086
M287T185	287.152	287.052	287.163	184.891	178.255	186.011	15	15	6.29336e+07	6.24076e+07	5.97442e+07	6.09405e+07	6.24183e+07	6.61255e+07	1.47723e+07	1.3824e+07	1.2873e+07	1.77117e+07	1.64198e+07	1.78942e+07
M181T424	181.096	181.095	181.101	423.778	423.131	424.415	9	9	6.32343e+07	7.16315e+07	6.99108e+07	7.59899e+07	6.44159e+07	6.59761e+07	4.93792e+06	5.60019e+06	7.50696e+06	7.38706e+06	7.30585e+06	6.16917e+06
M304T392	304.166	304.165	304.167	391.678	367.272	392.288	11	11	2.41081e+07	1.44785e+07	9.2459e+06	3.74885e+06	5.13406e+06	4.21392e+06	3.61268e+07	2.50928e+07	1.22655e+07	4.55422e+06	2.44884e+06	962135
M360T201	360.212	360.211	360.214	201.393	201.041	201.783	9	9	1.11645e+07	1.00266e+07	9.77785e+06	9.95647e+06	1.08266e+07	1.12198e+07	1.68341e+06	1.6094e+06	1.52041e+06	1.81215e+06	1.84884e+06	1.84391e+06
M169T201	169.097	169.097	169.097	201.412	199.543	202.501	15	15	2.12272e+08	216047087	2.23269e+08	236891687	2.31022e+08	2.4125e+08	1.46801e+08	1.58085e+08	1.66304e+08	1.63135e+08	1.64202e+08	1.57401e+08
M690T585	690.421	690.403	690.424	585.456	583.363	587.095	15	15	1.31365e+07	1.47791e+07	1.47106e+07	1.4962e+07	1.74742e+07	1.79131e+07	3.05098e+07	3.17447e+07	3.26174e+07	3.40004e+07	3.40418e+07	2.96162e+07
M105T656	104.582	104.582	104.582	656.038	655.704	656.638	9	9	2.72202e+06	3.13094e+06	3.26761e+06	3.03761e+06	3.98326e+06	4.24894e+06	6532.53	10581.4	14435.2	3530.78	0	10770.9
M314T203	314.207	314.2	314.207	202.719	202.014	204.739	15	15	2.29327e+08	2.39639e+08	2.41319e+08	2.6845e+08	2.85227e+08	2.92022e+08	4.55059e+07	6.59809e+07	1.0214e+08	2.06431e+08	2.24192e+08	2.22925e+08
M154T579	154.059	154.036	154.059	579.3	578.202	580.052	10	10	2.46863e+07	2.18703e+07	3.01256e+07	2.59009e+07	3.92106e+07	39355078	1.46169e+06	992860	1.18313e+06	1.39735e+06	1.79752e+06	2.50157e+06
M187T497	187.094	187.092	187.108	497.172	495.977	505	15	15	2.17663e+07	1.46551e+07	1.56235e+07	1.56939e+07	1.83352e+07	2.15274e+07	4.64257e+06	4.38706e+06	4.53704e+06	5.15135e+06	4.78625e+06	6.16924e+06
M130T305	130.159	130.158	130.159	304.643	304.016	305.255	14	14	3.61025e+07	3.83262e+07	4.01777e+07	4.269e+07	3.80558e+07	4.76907e+07	2.0534e+07	2.46692e+07	2.78832e+07	2.10866e+07	2.01445e+07	1.93155e+07
M144T619	144.102	144.066	144.102	618.975	599.651	630.053	18	18	6.23382e+08	2612199192	1.48034e+08	1.24311e+08	1.31014e+08	1.27163e+08	9.00256e+06	1.78966e+07	6.14649e+06	3.21696e+07	3.33016e+07	3.00921e+07
M614T503	614.394	614.391	614.395	502.953	501.804	503.28	15	15	5.07115e+06	3.593e+06	3.45743e+06	3.13994e+06	4.28303e+06	4.48157e+06	4.25347e+06	3.62288e+06	3.61684e+06	3.42977e+06	2.81024e+06	3.07048e+06
M242T499	242.186	242.186	242.186	499.393	498.747	499.826	15	15	1.70506e+08	1.46485e+08	1.42986e+08	1.40123e+08	1.79474e+08	2.01299e+08	125630407	1.11011e+08	1.14391e+08	1.24801e+08	1.13887e+08	1.20922e+08
M181T559	181.097	181.097	181.097	559.407	559.132	559.767	9	9	1.20187e+07	1.20394e+07	1.08227e+07	9.95915e+06	1.08737e+07	1.05353e+07	2.9975e+06	2.80223e+06	2.85397e+06	3.01947e+06	2.88007e+06	3.27857e+06
M131T305	131.162	131.162	131.163	304.574	303.688	305.064	15	15	2.63853e+06	2.8268e+06	2.73565e+06	3.11655e+06	2.7081e+06	3.44387e+06	1.1687e+06	1.6518e+06	1.99321e+06	1.33802e+06	1.22538e+06	1.17959e+06
M272T203	272.138	272.12	272.147	203.308	197.786	204.746	9	9	1.48785e+07	1.37843e+07	1.31741e+07	1.30703e+07	1.63499e+07	1.78956e+07	500433	939480	894808	1.00303e+06	828083	836362
M213T201	213.153	213.152	213.153	201.159	200.615	201.882	6	6	8.20541e+06	6.34096e+06	5.72435e+06	5.88068e+06	5.04595e+06	7.45954e+06	1.2945e+07	1.0389e+07	9.14725e+06	1.03535e+07	6.35284e+06	8.29554e+06
M262T588	262.164	262.139	262.165	587.86	562.283	588.205	12	12	4.20604e+07	4.33891e+07	4.55136e+07	4.05053e+07	4.50333e+07	4.54668e+07	2.46088e+06	2.52612e+06	2.58158e+06	2.2635e+06	2.46365e+06	1.83198e+07
M342T434	342.238	342.238	342.238	434.23	433.764	434.74	15	15	1.90291e+08	1.55851e+08	133256762	1.33294e+08	1.36885e+08	1.34118e+08	1.95419e+08	2.02312e+08	1.93596e+08	1.66044e+08	1.79e+08	1.27356e+08
M659T553	659.339	659.339	659.339	553.398	552.888	554.481	15	15	9.01772e+07	7.19584e+07	7.2185e+07	7.16907e+07	6.9196e+07	6.75762e+07	4.41197e+07	4.07999e+07	3.77341e+07	3.89745e+07	3.71787e+07	5.14398e+07
M183T290	183.091	183.091	183.091	289.54	288.209	289.726	6	6	6.5714e+06	7.08476e+06	6.84108e+06	8.06769e+06	8.06628e+06	8.55888e+06	1.24285e+07	1.25392e+07	1.26264e+07	1.46056e+07	1.37466e+07	1.6117e+07
M179T348	179.154	179.154	179.154	347.958	347.52	348.339	15	15	2.79647e+08	293181162	2.90657e+08	3.26212e+08	3.13322e+08	3.35705e+08	4.96287e+07	5.24727e+07	5.36605e+07	5.70522e+07	5.3929e+07	5.2699e+07
M232T398	232.174	232.17	232.174	397.587	397.005	398.514	15	15	2.63352e+08	1.69895e+08	1.25213e+08	6.00252e+07	63373241	4.95543e+07	247779181	1.86345e+08	1.27293e+08	4.52271e+07	2.77525e+07	1.66581e+07
M318T172	318.163	318.135	318.197	171.575	158.999	184.615	12	12	1.5653e+07	1.4817e+07	1.57251e+07	1.57509e+07	1.63715e+07	2.44215e+07	5.05731e+06	1.27783e+07	1.30143e+07	6.2425e+06	5.5574e+06	4.26356e+06
M204T580	204.123	204.123	204.123	579.833	579.336	580.059	6	6	3046348578	6.64603e+07	245799	511839	137998	247343	9.50295e+06	199090	17389.8	12337	201840	32558
M239T207	239.148	239.148	239.149	206.639	206.331	206.76	15	15	9.85833e+07	8.61511e+07	1.20764e+08	9.99183e+07	1.06437e+08	8.90142e+07	1.46043e+08	1.19925e+08	8.09846e+07	1.01951e+08	1.30516e+08	1.03024e+08
M115T487	115.087	115.087	115.087	486.781	486.495	487.457	15	15	8.84236e+08	7.86476e+08	8.25501e+08	8.34153e+08	1028980590	1139039766	1.53955e+08	1.36853e+08	1.39762e+08	1.54878e+08	1.49395e+08	1.75164e+08
M344T271	344.184	344.182	344.188	270.928	269.494	271.547	15	15	1.78355e+07	1.694e+07	1.56875e+07	1.61238e+07	1.98289e+07	2.12902e+07	1.00991e+07	1.06847e+07	1.11833e+07	1.1862e+07	1.13612e+07	1.20089e+07
M144T181	144.065	144.047	144.068	181.455	179.468	183.804	15	15	4.31646e+07	3.57053e+07	4.80678e+07	5.36752e+07	5.37376e+07	5.70041e+07	4.77657e+07	4.85168e+07	5.12323e+07	5.6942e+07	5.89017e+07	5.60731e+07
M494T180	494.268	494.268	494.268	180.273	179.886	180.542	9	9	1.4159e+07	1.45405e+07	1.38072e+07	1.45858e+07	1.44425e+07	1.56129e+07	0	77692.9	66833.5	0	0	0
M247T291	247.093	247.09	247.094	290.543	290.038	291.389	12	12	9.0522e+06	9.81562e+06	9.66023e+06	1.01637e+07	1.07957e+07	1.14574e+07	4.59154e+06	5.77848e+06	5.11486e+06	3.35831e+06	2.66263e+06	2.46969e+06
M364T433	364.22	364.22	364.22	432.84	432.364	433.442	15	15	4.19651e+07	3.4398e+07	3.03239e+07	2.99104e+07	31477457	2.97997e+07	4.6374e+07	4.85764e+07	4.56818e+07	3.9548e+07	4.33035e+07	3.10378e+07
M191T385	191.154	191.154	191.154	385.499	385.226	385.594	9	9	1.15408e+08	1.22478e+08	126430223	1.42037e+08	1.29037e+08	1.38419e+08	7.59802e+06	8.30644e+06	8.59625e+06	9.04306e+06	9.03253e+06	8.776e+06
M474T496	474.265	474.259	474.279	495.697	493.647	496.961	15	15	4.23926e+07	3.10168e+07	3.07389e+07	3.00547e+07	3.75887e+07	3.99768e+07	1.37191e+07	8.52169e+06	8.70008e+06	9.36628e+06	8.57219e+06	9.56085e+06
M64T218	63.9986	63.9986	63.999	218.016	217.435	218.259	15	15	1.78642e+08	1.84659e+08	1.77808e+08	1.6859e+08	1.63391e+08	1.64205e+08	1.64786e+08	1.60215e+08	1.70026e+08	1.70548e+08	1.63844e+08	1.57026e+08
M413T473	413.275	413.275	413.276	472.646	472.389	475.468	9	9	2.92876e+06	2.5331e+06	2.3152e+06	2.12194e+06	2.60183e+06	2.58369e+06	8.26003e+06	8.44176e+06	8.62357e+06	8.18336e+06	8.33979e+06	7.13487e+06
M689T584	689.434	689.433	689.434	583.675	580.999	586.778	15	15	2.84089e+07	2.79806e+07	2.64374e+07	2.59355e+07	3.23956e+07	3.37552e+07	7.24514e+07	7.51286e+07	7.60969e+07	7.88521e+07	7.77292e+07	6.89778e+07
M342T203	342.202	342.202	342.202	202.931	201.871	203.602	14	14	3.51606e+07	3.40709e+07	3.24052e+07	3.2066e+07	3.57776e+07	3.74342e+07	25406860	2.69795e+07	2.72351e+07	2.78238e+07	2.85889e+07	2.62676e+07
M340T245	340.186	340.186	340.186	245.423	244.835	245.936	15	15	1.873e+07	2.16219e+07	1.92273e+07	1.91831e+07	2.17931e+07	2.23863e+07	1.97821e+07	2.6313e+07	2.57971e+07	2.74781e+07	2.76129e+07	2.45992e+07
M394T234	394.143	394.142	394.143	234.265	234.014	234.647	6	6	4.82929e+06	3.95842e+06	3.65265e+06	3.0207e+06	4.31969e+06	4.59204e+06	6.13807e+06	5.94213e+06	6.11237e+06	6.88177e+06	5.75395e+06	6.34714e+06
M151T378	151.123	151.117	151.123	377.658	376.906	378.157	15	15	2.72875e+08	2.90534e+08	2.88641e+08	328264572	3.01143e+08	3.25778e+08	3.48779e+07	3.61931e+07	3.87391e+07	4.02752e+07	4.10512e+07	3.80943e+07
M231T398	231.17	231.167	231.17	397.657	397.017	398.792	15	15	2230536068	1454523127	1067235729	5.18368e+08	5.4992e+08	4.30447e+08	2098832866	1580458929	1088369005	3.94217e+08	2.43598e+08	1.44338e+08
M493T180	493.265	493.265	493.265	180.273	180.025	180.681	9	9	5.234e+07	5.3919e+07	5.25266e+07	5.511e+07	5.35479e+07	5.79113e+07	21366	42804.6	56576.9	43198.1	42282.3	0
M246T289	246.102	246.099	246.103	289.474	287.987	290.544	15	15	2.61869e+07	2.76243e+07	2.67792e+07	2.98431e+07	3.16752e+07	3.44566e+07	1.2798e+07	1.56543e+07	1.43035e+07	9.90312e+06	8.53474e+06	7.59287e+06
M97T186	97.0406	97.04	97.0413	186.029	184.982	187.077	9	9	2.96465e+06	2.85366e+06	3.16583e+06	3.57965e+06	3.58704e+06	3.96828e+06	3.73201e+06	4.12611e+06	4.69912e+06	2.29117e+06	2.64237e+06	2.54933e+06
M279T393	279.17	279.17	279.17	392.566	390.959	394.443	15	15	7.00259e+07	3.75911e+07	2.63976e+07	1.27799e+07	1.42242e+07	1.20173e+07	1.07908e+08	7.24815e+07	4.91812e+07	1.85101e+07	1.222e+07	6.87105e+06
M408T501	408.229	408.228	408.229	501.087	500.711	501.389	15	15	8.99225e+06	7.7544e+06	7.55474e+06	7.17749e+06	8.1738e+06	8.26928e+06	6.47422e+06	6.08612e+06	5.94733e+06	5.9615e+06	5.89358e+06	5.95961e+06
M503T269	503.253	503.252	503.255	268.731	268.509	269.047	6	6	1.89854e+06	1.72326e+06	1.73963e+06	1.72931e+06	2.11956e+06	2.33356e+06	107753	71472.3	9901.2	40818.3	26465.9	0
M282T380	282.16	282.16	282.16	379.917	379.839	380.214	9	9	8.63437e+06	9.14213e+06	9.37412e+06	1.08551e+07	9.77271e+06	1.08599e+07	3.17587e+06	1.92955e+06	557562	18514.3	57559	27802.9
M547T448	546.983	546.982	546.984	447.611	447.027	450.325	15	15	8.56975e+06	8.24635e+06	7.51165e+06	8.53095e+06	7.98793e+06	8.8891e+06	1.0791e+07	9.81585e+06	8.94527e+06	1.29558e+07	1.01546e+07	1.3767e+07
M124T205	124.045	124.04	124.076	204.959	200.398	231.232	17	17	4.88294e+08	5.61593e+08	6.22663e+08	8.51454e+08	9.63618e+08	1016638176	1.90261e+08	2.54026e+08	3.53614e+08	3.61554e+08	3.59053e+08	3.61148e+08
M297T388	297.123	297.116	297.126	388.184	386.807	388.885	9	9	1.12822e+07	5.45379e+06	3.52798e+06	1.04536e+06	1.28844e+06	1.19791e+06	1.01795e+07	5.74332e+06	2.99447e+06	1.06254e+06	1.04551e+06	954660
M629T449	628.946	628.946	628.947	448.746	448.534	450.394	8	8	1.30139e+07	1.2607e+07	1.22827e+07	1.24387e+07	1.20918e+07	1.19895e+07	1.47565e+07	1.48379e+07	1.4955e+07	1.80644e+07	1.63077e+07	2.05112e+07
M98T358	98.0616	98.0601	98.0623	358.323	357.626	358.608	9	9	1.01731e+07	1.06165e+07	1.02985e+07	1.00624e+07	1.08182e+07	1.13361e+07	4.98235e+06	3.93563e+06	3.78288e+06	3.60093e+06	3.21683e+06	2.86077e+06
M259T171	259.165	259.161	259.17	170.683	168.406	171.087	15	15	1.88205e+07	1.98146e+07	1.93644e+07	1.70678e+07	1.71978e+07	1.75752e+07	3.02941e+06	5.58098e+06	5.19529e+06	4.29564e+06	4.13009e+06	3.51421e+06
M280T394	280.174	280.173	280.174	393.52	390.938	394.583	9	9	1.12115e+07	5.80375e+06	3.86409e+06	1.48306e+06	1.8266e+06	1.32242e+06	1.74084e+07	1.15486e+07	7.91011e+06	2.85508e+06	1.79625e+06	848176
M202T342	202.143	202.112	202.144	342.363	341.745	346.358	11	11	2.34278e+07	2.56746e+07	2.43633e+07	2.62312e+07	2.64698e+07	2.7718e+07	2.43711e+06	1.16913e+07	1.32622e+07	6423166	5.79776e+06	6.27516e+06
M204T191	204.123	204.121	204.124	191.462	182.253	194.153	11	11	1.35889e+07	2.64624e+07	3.07502e+07	4.06113e+07	4.42851e+07	4.83044e+07	1.11259e+07	2.04741e+07	2.32802e+07	2.62277e+07	2.65439e+07	2.58159e+07
M568T523	568.252	568.252	568.252	522.963	522.603	523.631	14	14	1.07545e+07	1.02443e+07	9.88835e+06	9.43902e+06	1.25906e+07	1.41462e+07	1.04022e+07	9.65034e+06	9.68829e+06	1.04583e+07	9.10387e+06	1.21944e+07
M186T555	186.114	186.108	186.115	555.004	554.578	559.618	15	15	3.1229e+07	2.96704e+07	3.15489e+07	3.18527e+07	4.02036e+07	4.24762e+07	7.4659e+06	6.80044e+06	7.20034e+06	8.98825e+06	7.57834e+06	1.239e+07
M243T222	243.138	243.137	243.139	221.869	221.55	222.943	15	15	3.50108e+08	3.01979e+08	2.88937e+08	2.88071e+08	3.17277e+08	3.25419e+08	2.34922e+08	2.26555e+08	2.30629e+08	2.73627e+08	2.64412e+08	2.67645e+08
M385T633	384.767	384.763	384.771	633.427	632.838	634.355	15	15	1.28387e+07	1.41109e+07	1.2484e+07	1.21322e+07	1.15384e+07	1.14833e+07	1.07041e+07	1.17359e+07	1.24802e+07	1.26385e+07	1.27895e+07	1.19852e+07
M310T197	310.147	310.145	310.147	197.087	196.833	197.176	8	8	1.03257e+08	9.34522e+07	2.54925e+07	1.89479e+06	1.99208e+06	1.94573e+06	5.48473e+07	4.77951e+07	85236.9	62880.4	38701.9	43448.5
M258T208	258.133	258.133	258.133	208.415	208.086	209.037	9	9	1.54308e+08	1.32878e+08	121824756	118264428	1.55169e+08	1.70641e+08	3.90846e+06	2.95748e+06	1.78164e+06	2.09177e+06	2.88079e+06	1.97412e+06
M145T628	145.105	145.073	145.105	627.916	627.3	629.077	5	5	5.23591e+07	1.99781e+08	1.09531e+07	9.38498e+06	9.69018e+06	9.75573e+06	772506	1.42266e+06	717023	528832	650409	522708
M225T216	225.123	225.123	225.123	215.929	215.513	216.209	15	15	1.33064e+08	1.27894e+08	1.31412e+08	1.34983e+08	1.3578e+08	1.44668e+08	6.21941e+07	6.94722e+07	7.30466e+07	7.57127e+07	7.67285e+07	7.43943e+07
M214T248	214.155	214.155	214.156	248.34	248.242	248.52	4	4	7.53231e+06	8.06179e+06	7.90255e+06	8.4325e+06	7.87985e+06	8.67607e+06	14928.5	25925	16369	22132.8	27899.9	0
M206T169	206.078	206.03	206.082	168.738	165.378	178.792	6	6	4.54165e+06	5.56516e+06	1.21139e+07	1.7988e+07	2.05085e+07	2.09608e+07	3.06047e+06	3.01257e+06	5.51086e+06	7.72322e+06	8.11048e+06	1.54217e+07
M82T381	82.0529	82.0529	82.0529	380.897	380.246	381.254	12	12	2.27574e+07	1.51584e+07	1.51118e+07	1.61148e+07	1.60383e+07	1.66886e+07	1.61896e+07	1.56666e+07	1.57267e+07	16367731	1.51197e+07	1.55293e+07
M254T188	254.127	254.111	254.13	187.958	167.616	189.518	9	9	9.00326e+06	9.78308e+06	9.89845e+06	9.77117e+06	1.05642e+07	1.08747e+07	2.78517e+06	3.28974e+06	3.04544e+06	3.33413e+06	3.95093e+06	3.58373e+06
M220T183	220.117	220.117	220.118	183.495	183.246	184.615	15	15	1.75018e+08	1.40758e+08	1.0637e+08	9.71608e+07	1.11775e+08	1.096e+08	1.21932e+08	116561274	1.12749e+08	1.1521e+08	1.17585e+08	1.17418e+08
M189T421	189.075	189.074	189.076	420.904	420.335	421.157	11	11	112855568	1.0651e+08	9.37815e+07	6.86081e+07	9.36645e+07	7.60949e+07	8.86465e+07	9.01225e+07	942470	504435	549400	222836
M123T409	123.092	123.092	123.092	409.017	404.463	409.301	7	7	1.7418e+07	1.85226e+07	1.73996e+07	1.89483e+07	1.35651e+07	1.52699e+07	1.88814e+07	2.06344e+07	2.23373e+07	2.4761e+07	2.45728e+07	2.18638e+07
M207T538	207.12	207.12	207.121	538.028	537.73	538.144	6	6	7.19378e+06	8.14153e+06	7.65123e+06	7.92508e+06	7.45461e+06	8.01266e+06	3.03764e+06	1.90244e+06	1.6144e+06	1.41216e+06	954946	1.2277e+06
M315T202	315.208	315.16	315.211	202.226	198.514	204.467	15	15	3.87231e+07	4.0401e+07	3.92672e+07	4.34775e+07	4.63754e+07	4.74518e+07	1.1597e+07	1.35288e+07	1.61003e+07	3.23858e+07	3.49789e+07	3.45573e+07
M312T198	312.136	312.135	312.164	197.786	197.176	199.355	15	15	2.98152e+07	2.87569e+07	2.66457e+07	2.65721e+07	3.20119e+07	3.60302e+07	1.46694e+07	1.38409e+07	1.32928e+07	1.44492e+07	1.38542e+07	1.26579e+07
M437T485	437.215	437.215	437.216	484.803	483.717	485.548	12	12	1.38534e+07	1.08694e+07	1.1022e+07	1.02212e+07	1.25982e+07	1.43052e+07	4.41276e+06	3.71221e+06	3.49641e+06	3.84565e+06	3.79789e+06	3.54988e+06
M163T417	163.123	163.123	163.123	416.556	416.045	416.675	8	8	3.26258e+07	3.62971e+07	3.67645e+07	4.14279e+07	3.55242e+07	3.86909e+07	3.78619e+06	4.14076e+06	5.57806e+06	5.75355e+06	5.54354e+06	5.09851e+06
M623T429	623.181	623.18	623.182	429.036	428.189	429.561	7	7	7.2499e+06	6.46331e+06	5.68886e+06	4.39402e+06	6.44166e+06	5.7521e+06	6.05551e+06	6.59222e+06	0	0	0	0
M548T518	548.334	548.333	548.334	518.307	518.012	518.699	6	6	8.09146e+06	9.42385e+06	9.57554e+06	1.15203e+07	8.88987e+06	1.06689e+07	384171	445359	444637	298688	312248	512346
M186T497	186.087	186.087	186.087	497.109	496.531	497.378	9	9	263315328	1.65741e+08	1.78333e+08	1.87733e+08	2.10399e+08	2.50656e+08	1.89789e+06	1.35774e+06	1.23357e+06	1.35158e+06	1.33929e+06	1.18826e+06
M170T579	170.035	170.033	170.092	579.272	550.821	594.507	14	14	8.66267e+06	7.55011e+06	9.78696e+06	8.66532e+06	1.37328e+07	1.48203e+07	122604	194483	59116.2	1.43073e+06	2.00619e+06	1.934e+06
M179T161	179.086	179.066	179.108	160.597	153.596	179.082	10	10	9.87135e+06	9.74797e+06	1.08792e+07	1.09591e+07	1.28721e+07	1.3276e+07	1.0878e+07	1.52555e+07	1.46261e+07	1.27823e+07	1.09912e+07	1.23622e+07
M188T421	188.072	188.068	188.073	420.904	420.197	432.067	15	15	9.88558e+08	9.2678e+08	8.23087e+08	6.08254e+08	8.23466e+08	6.75289e+08	7.79766e+08	7.84664e+08	3.24447e+07	2.70738e+07	2.95205e+07	1.97365e+07
M257T633	256.85	256.85	256.85	633.273	632.875	633.582	14	14	3.68829e+06	3.91594e+06	3.75888e+06	3.38203e+06	3.49148e+06	3.32162e+06	2.82076e+06	3.18504e+06	3.40214e+06	3.57855e+06	3.59183e+06	3.41484e+06
M284T251	284.099	284.098	284.1	250.636	249.588	251.234	5	5	7.73576e+07	1.0895e+06	189930	404696	459817	512761	6.10164e+07	1.02788e+06	189584	550467	352779	515500
M442T454	442.125	442.124	442.125	453.533	452.513	454.124	9	9	8.18202e+06	8.54365e+06	8.62601e+06	1.01879e+07	1.3199e+07	1.48638e+07	4.96131e+06	4.32966e+06	4.58403e+06	5.21765e+06	4.78329e+06	4.66986e+06
M99T210	99.0557	99.0557	99.0565	209.905	209.62	210.16	9	9	1.29625e+07	1.09793e+07	1.2252e+07	1.2693e+07	1.24082e+07	1.38199e+07	252816	215307	207307	233951	202465	326221
M270T240	270.144	270.103	270.145	239.785	232.921	240.961	15	15	9.27571e+07	3.06029e+07	2.78374e+07	2.9141e+07	3.13675e+07	3.36663e+07	3.94528e+07	1.49604e+07	1.39566e+07	1.54997e+07	1.50883e+07	1.5718e+07
M389T248	389.202	389.199	389.202	247.541	247.276	250.221	9	9	9.18989e+06	8.27934e+06	8.5045e+06	8.98957e+06	8.03502e+06	8.08465e+06	1.5318e+06	1.42638e+06	1.31526e+06	1.46403e+06	1.11924e+06	3.15955e+06
M468T248	468.44	468.437	468.441	248.298	245.888	249.138	15	15	1.39074e+07	1.40455e+07	1.38662e+07	1.43369e+07	1.39117e+07	1.39907e+07	1.59907e+07	1.53278e+07	1.45718e+07	1.48528e+07	1.51244e+07	1.39521e+07
M58T494	58.0656	58.0656	58.0659	494.147	492.128	528.016	15	15	1.96341e+07	4.81032e+07	5.21044e+07	5.30714e+07	5.12224e+07	5.38298e+07	1.26798e+07	4.28789e+07	4.4327e+07	4.63149e+07	4.64479e+07	4.5016e+07
M170T252	170.081	170.081	170.081	252.495	244.576	255.635	15	15	3.00563e+08	238729001	1.914e+08	1.20043e+08	1.09658e+08	1.00675e+08	3.59763e+08	3.31273e+08	1.76823e+08	2.46274e+07	1.43535e+07	7.88037e+06
M205T362	205.17	205.17	205.17	362.498	356.95	362.783	12	12	7.05003e+07	7.43624e+07	7.51626e+07	8.49905e+07	8.10911e+07	8.98879e+07	1.94741e+06	2.16758e+06	2.13699e+06	2.44788e+06	2.40715e+06	2.46563e+06
M174T344	174.087	174.087	174.088	343.61	342.917	343.707	9	9	2.90618e+07	2.74592e+07	2.7191e+07	2.79664e+07	3.82631e+07	4.15461e+07	2.18361e+06	2.25174e+06	2.32773e+06	2.19329e+06	2.19867e+06	2.31766e+06
M647T501	647.376	647.375	647.376	501.003	500.571	501.255	10	10	1.95456e+06	1.55571e+06	1.45815e+06	1.10875e+06	1.9752e+06	2.35746e+06	4.05026e+06	3.30116e+06	3.22956e+06	3.17137e+06	2.8332e+06	2.85288e+06
M524T484	524.343	524.343	524.344	484.042	483.27	486.184	15	15	9.97087e+06	7.37568e+06	7.36169e+06	7.05964e+06	7.16246e+06	6.7539e+06	1.96695e+07	1.80848e+07	1.92452e+07	1.795e+07	1.90296e+07	1.54934e+07
M265T603	265.111	265.048	265.114	603.002	579.436	603.734	15	15	3.84429e+07	4.85482e+07	1.80374e+07	2.6822e+07	8.77297e+06	7.6001e+06	4.16245e+08	431846556	4.51548e+08	4.44662e+08	4.53647e+08	390455750
M241T495	241.129	241.094	241.154	495.153	483.906	498.611	12	12	4.83515e+07	3.84021e+07	3.38905e+07	1.69504e+07	3.10109e+07	3.27012e+07	1.723e+07	9.56979e+06	4.51977e+06	4.21483e+06	3.36881e+06	3.02332e+06
M193T194	193.069	193.065	193.078	193.85	193.227	196.131	15	15	5.12152e+07	4.84517e+07	3.19663e+07	2.95007e+07	3.62083e+07	3.83076e+07	2.59908e+07	2.29204e+07	1.36322e+07	16867617	1.67548e+07	1.81415e+07
M413T238	413.244	413.24	413.259	237.503	210.581	238.403	12	12	2.03778e+07	2.23646e+07	2.31756e+07	2.42223e+07	2.65655e+07	2.95901e+07	1.00068e+06	1.84256e+06	1.4037e+06	2.85451e+06	3.67672e+06	3.56882e+06
M473T495	473.275	473.275	473.275	494.627	493.647	495.176	15	15	1.23066e+08	7.65068e+07	7.25295e+07	7.23105e+07	8.52876e+07	9.06968e+07	5.11489e+07	3.26375e+07	3.43799e+07	3.64778e+07	3.44349e+07	3.54315e+07
M162T209	162.077	162.075	162.077	209.36	207.912	209.491	6	6	2.39108e+07	2.38324e+07	2.38604e+07	2.48346e+07	2.33549e+07	2.57768e+07	1.4606e+07	1.56778e+07	1.4941e+07	3.17725e+06	3.65084e+06	5.50553e+06
M506T352	506.305	506.304	506.305	351.907	351.471	352.406	15	15	3.52302e+07	3.39953e+07	3.07339e+07	3.08427e+07	4.10307e+07	4.43118e+07	3.76984e+07	3.84727e+07	3.8238e+07	4.14966e+07	3.96337e+07	3.91378e+07
M462T451	461.902	461.897	461.908	451.486	450.926	453.173	11	11	1.80935e+07	1.86711e+07	1.8549e+07	1.8735e+07	1.8919e+07	1.7601e+07	2.30351e+07	2.53008e+07	2.49176e+07	2.75384e+07	26902617	3.19682e+07
M551T598	550.792	550.792	550.792	598.132	597.947	598.309	15	15	3.35781e+07	2.97038e+07	2.71865e+07	2.52231e+07	3.1712e+07	3.3442e+07	2.58439e+07	2.70977e+07	3.01804e+07	3.02477e+07	3.12063e+07	2.77136e+07
M460T452	459.897	459.897	459.897	451.967	450.815	454.44	15	15	4.93113e+07	5.24535e+07	5.07386e+07	5.09722e+07	4.98711e+07	4.99901e+07	6.35896e+07	6.73456e+07	6.70484e+07	7.36557e+07	7.23729e+07	8.47033e+07
M144T333	144.082	144.081	144.086	333.299	332.255	333.622	14	14	4.61438e+07	4.71248e+07	4.54407e+07	5.01889e+07	5.29106e+07	5.66204e+07	8.08308e+06	8.93337e+06	9.83032e+06	1.32924e+07	1.31008e+07	1.35951e+07
M57T363	57.0713	57.0711	57.0729	363.242	362.915	363.478	9	9	2.82652e+06	2.8949e+06	2.9548e+06	3555458	3.77828e+06	4.44493e+06	166915	186412	221331	619165	772938	849882
M183T379	183.094	183.092	183.094	378.939	378.622	379.064	9	9	5.7733e+07	6.04389e+07	6.07704e+07	6.85727e+07	6.28026e+07	6.7756e+07	4.51071e+06	4.44945e+06	4.23977e+06	5.02303e+06	4.54121e+06	5.38118e+06
M165T356	165.139	165.139	165.139	355.727	355.259	359.744	15	15	4.96703e+08	5.26095e+08	5.24743e+08	5.91622e+08	5.63253e+08	6.04419e+08	3.69467e+07	3.88457e+07	4.02127e+07	4.34815e+07	4.17214e+07	4.07154e+07
M468T203	468.267	468.265	468.271	202.902	201.321	203.512	9	9	7.18234e+06	7.01238e+06	6.38921e+06	6.28408e+06	7.42262e+06	8.16158e+06	501670	14358.2	116744	170263	38593.6	285253
M260T510	260.184	260.145	260.185	510.409	507.779	510.778	15	15	1.80273e+08	1.78251e+08	1.63531e+08	9.688e+07	8.16716e+07	6.65398e+07	9.75228e+06	8.76329e+06	8.72557e+06	9.09162e+06	8.37775e+06	9.71733e+06
M369T166	369.172	369.168	369.266	166.087	151.647	166.789	13	13	1.48502e+07	1.81731e+07	1.59602e+07	1.25121e+07	1.67475e+07	1.64821e+07	919802	3.5215e+06	4.08661e+06	2.17268e+06	582824	2.30311e+06
M135T478	135.088	135.073	135.09	477.586	473.271	478.254	14	14	4.52071e+07	5.53803e+07	5.74469e+07	6.74265e+07	6.84125e+07	6.58318e+07	8.38048e+06	8.7512e+06	9.0723e+06	1.00023e+07	9.27159e+06	8.7144e+06
M460T261	460.185	460.185	460.186	261.125	260.426	261.293	9	9	4.72309e+06	5.05431e+06	4.91376e+06	4.32484e+06	5.28326e+06	5.0459e+06	30902.4	17712.7	60959.3	87821.6	74983.9	534143
M187T631	186.981	186.981	186.981	630.757	628.848	633.953	15	15	1.32852e+07	1.26759e+07	1.20461e+07	1.31535e+07	1.21298e+07	11454231	1.22979e+07	1.2621e+07	1.24835e+07	1.34379e+07	1.32646e+07	1.3088e+07
M173T405	173.128	173.128	173.128	404.616	403.932	405.106	8	8	2.03009e+06	1.39965e+08	2.58394e+08	274107594	2.46326e+08	2.61833e+08	1.22049e+06	2.04662e+06	2.76398e+06	3.04501e+06	3.26154e+06	3.56993e+06
M59T571	59.0721	59.0699	59.0726	570.813	569.672	571.761	15	15	5.5766e+07	4.27101e+07	4.24674e+07	4.16078e+07	4.35488e+07	4.29439e+07	3.22303e+07	3.25786e+07	3.36888e+07	3.32752e+07	33163898	3.41791e+07
M127T419	127.088	127.088	127.09	418.507	417.441	418.857	6	6	3.44746e+06	8.32381e+06	8.37833e+06	9.53152e+06	8.78443e+06	9.39566e+06	2.61346e+06	3.48967e+06	5.08434e+06	5.03761e+06	4.8781e+06	4.38948e+06
M485T603	485.358	485.358	485.358	603.374	603.18	603.6	15	15	2.24005e+07	2.23137e+07	2.16574e+07	2.26265e+07	2.2702e+07	2.28216e+07	2.1391e+07	2.09642e+07	2.15388e+07	2.24404e+07	2.157e+07	2.29159e+07
M211T178	211.144	211.144	211.144	177.674	176.265	178.135	15	15	423789726	4.47836e+08	4.48706e+08	4.83985e+08	463967351	4.86338e+08	2.26902e+08	2.3117e+08	2.36604e+08	2.56122e+08	2.47224e+08	2.43913e+08
M62T218	62.0193	62.0188	62.0195	218.117	217.617	218.679	15	15	2.83083e+07	2.8299e+07	2.69907e+07	2.70274e+07	2.5814e+07	2.51998e+07	2.51218e+07	2.43829e+07	2.7402e+07	2.70027e+07	2.63375e+07	2.55607e+07
M167T181	167.114	167.037	167.115	181.273	178.653	181.4	7	7	5.17025e+07	5.43361e+07	5.40801e+07	5.79304e+07	5.61044e+07	5.9644e+07	7.56574e+06	9.4073e+06	1.01875e+07	8.85514e+06	9.38022e+06	2.65863e+07
M171T364	171.148	171.137	171.149	364.475	362.167	364.793	15	15	7.73632e+07	9.02108e+07	1.08014e+08	5.17322e+07	1.22893e+08	1.32899e+08	1.38678e+08	1.23455e+08	1.24925e+08	2.48812e+08	1.42886e+08	8.08681e+07
M387T153	387.186	387.178	387.219	153.317	152.802	153.859	15	15	3.82307e+07	3.9642e+07	3.98278e+07	3.46073e+07	3.5648e+07	2.84701e+07	3.10237e+07	2.80983e+07	2.97179e+07	3.81411e+07	3.62977e+07	3.86366e+07
M309T198	309.151	309.15	309.151	197.801	196.973	198.53	8	8	5.48697e+07	5.03117e+07	1.55372e+07	4.75837e+06	4.69235e+06	5.30712e+06	2.78954e+07	2.46731e+07	620779	582758	682902	651340
M134T579	134.081	134.08	134.083	578.98	578.482	579.296	9	9	1.00719e+07	8.21321e+06	9.29872e+06	9.50555e+06	1.4154e+07	1.60476e+07	358965	237745	181729	520836	366717	873899
M365T238	365.156	365.156	365.157	238.039	236.731	238.374	11	11	2.09421e+07	6.50867e+07	7.33053e+07	6.54416e+07	8.02548e+07	7.66354e+07	1.13979e+06	1.54627e+07	1.39106e+07	138774	23155.3	0
M209T247	209.093	209.092	209.094	247.275	246.301	247.872	13	13	1.49541e+07	1.94251e+07	1.94081e+07	1.99651e+07	2.02674e+07	2.10021e+07	5.8547e+06	9.35173e+06	9.25426e+06	1.03124e+07	1.02188e+07	9.36058e+06
M266T603	266.115	266.114	266.115	603.037	602.902	603.376	10	10	4.82578e+06	3.15068e+06	2.09295e+06	1.13416e+06	911172	754719	5.34828e+07	5.61324e+07	5.87386e+07	5.77748e+07	5.9072e+07	5.07778e+07
M271T478	271.19	271.173	271.196	478.125	475.208	479.144	15	15	1.52595e+07	1.39117e+07	1.30017e+07	1.30517e+07	1.48492e+07	1.71504e+07	1.49619e+07	1.37174e+07	1.25391e+07	1.19973e+07	1.22228e+07	1.07395e+07
M161T699	161.165	161.165	161.165	698.529	697.849	699.217	15	15	5.4333e+06	5.37547e+06	5.26008e+06	5.35565e+06	5.52992e+06	5.52037e+06	5.63893e+06	5.7887e+06	5.56523e+06	5.43301e+06	5.67942e+06	5.28163e+06
M154T187	154.086	154.086	154.086	186.521	185.13	189.217	15	15	5.9512e+07	6.32486e+07	6.02176e+07	6.11241e+07	6.137e+07	6.33762e+07	1.90834e+07	1.88146e+07	2.03025e+07	2.13805e+07	2.08787e+07	1.95351e+07
M129T468	129.102	129.102	129.102	467.679	467.324	468.59	15	15	6.58187e+07	6.14871e+07	6.12575e+07	6.35629e+07	7.06108e+07	7.42541e+07	2.03619e+07	2.06743e+07	2.10344e+07	2.09848e+07	2.13976e+07	1.90312e+07
M79T218	79.0218	79.0218	79.0218	218.294	217.894	218.59	15	15	72935674310	74413130322	72885534101	68903790339	66764466684	67428606307	65582595780	64309764714	69267435901	68864850633	67272959872	64775444674
M222T463	222.171	222.171	222.172	463.064	462.231	463.422	8	8	4.87737e+06	5.15122e+06	4.87284e+06	4.84666e+06	4.04779e+06	3.90067e+06	0	0	42560.6	0	0	0
M208T490	208.138	208.104	208.146	490.199	489.396	490.571	9	9	1.68514e+07	1.71479e+07	1.98622e+07	1.93779e+07	1.86324e+07	1.92338e+07	77898.7	3.31525e+06	4.02527e+06	3.72974e+06	4.18016e+06	3.30517e+06
M519T183	519.276	519.275	519.278	182.548	182.379	182.755	6	6	6.04089e+06	5.78367e+06	5.78347e+06	6.4614e+06	6.20708e+06	6.29892e+06	601448	734623	770363	638943	683327	570586
M192T189	192.071	192.069	192.08	188.87	188.097	192.28	15	15	1.89738e+07	2.42667e+07	2.18085e+07	3.4199e+07	3.93191e+07	4.54694e+07	1.57577e+07	2.17188e+07	2.65141e+07	4.66419e+07	5.07061e+07	5.57325e+07
M499T296	499.298	499.294	499.299	296.312	295.636	296.891	8	8	3.20044e+06	3.09425e+06	2.94556e+06	2.68378e+06	2.24395e+06	2.00919e+06	3.20645e+06	3.71302e+06	3.82094e+06	2.79871e+06	3.5349e+06	2.00384e+06
M609T258	609.36	609.347	609.36	257.567	256.903	259.29	15	15	3.05912e+06	2.95278e+06	2.78954e+06	3.11535e+06	3.55014e+06	3.90432e+06	1.97249e+07	2.07621e+07	2.15528e+07	2.32534e+07	2.26466e+07	2.11917e+07
M490T503	490.273	490.272	490.276	502.5	502.047	502.725	15	15	9.18315e+06	7.36576e+06	7.15432e+06	6.60897e+06	9.88276e+06	1.04438e+07	3.87238e+06	3.50362e+06	3.28012e+06	3.43241e+06	3.27601e+06	3.58903e+06
M81T218	81.0176	81.0175	81.0176	218.256	217.894	218.45	15	15	3513936457	3582625325	3491140233	3320351727	3207399501	3255419368	3149565433	3090671405	3345510970	3333678427	3271749420	3148436217
M370T479	370.173	370.173	370.174	479.464	479.235	481.738	11	11	6.91592e+06	5.5632e+06	5.08426e+06	4.81496e+06	6.94348e+06	7.74858e+06	2.93866e+06	2.18593e+06	1.99701e+06	1.87036e+06	1.39059e+06	1.83249e+06
M384T175	384.23	384.224	384.289	174.874	167.656	175.831	13	13	2.00635e+07	2.18942e+07	2.18461e+07	2.16091e+07	2.08882e+07	2.16289e+07	2.55901e+06	2.33838e+06	2.60017e+06	4.41171e+06	2.65759e+06	3.0839e+06
M165T207	165.098	165.092	165.1	207.008	183.332	207.383	12	12	2.14163e+07	2.05787e+07	2.12455e+07	2.61109e+07	2.81279e+07	3.10471e+07	1.26149e+07	6.25468e+06	6.83403e+06	1.45781e+07	7.01562e+06	1.30667e+07
M244T354	244.155	244.154	244.161	354.005	353.867	354.138	4	4	1.18808e+07	1.25067e+07	1.26083e+07	1.38764e+07	1.36579e+07	1.46553e+07	7.24015e+06	7.97919e+06	8.10855e+06	8.97276e+06	8.52066e+06	8.40134e+06
M332T480	332.218	332.217	332.218	479.921	479.677	481.951	15	15	6.17633e+07	4.59715e+07	4.40979e+07	4.21718e+07	4.72012e+07	4.91347e+07	2.25112e+07	1.79106e+07	1.63612e+07	1.27968e+07	1.12312e+07	1.14412e+07
M414T240	414.198	414.197	414.2	240.049	239.524	240.667	13	13	2.4806e+06	5.80311e+06	5.11967e+06	5.64141e+06	6.0069e+06	6.58647e+06	357510	3.84489e+06	3.6712e+06	4.51068e+06	4.23396e+06	4.39084e+06
M201T294	201.087	201.085	201.087	294.368	293.081	295.792	15	15	199738709	1.84976e+08	1.86705e+08	185040041	2.08098e+08	2.14091e+08	7.58646e+07	7.23007e+07	7.10268e+07	7.55409e+07	6.71915e+07	9.22613e+07
M394T563	394.208	394.207	394.209	563.051	562.954	564.171	9	9	9.07987e+06	6.12925e+06	8.10157e+06	7.92137e+06	1.13114e+07	1.35104e+07	183869	175512	198161	196462	216953	201554
M73T644	72.5791	72.5791	72.5792	644.198	643.873	644.466	4	4	4635.93	3.05534e+06	3.74909e+06	4.26406e+06	4.92325e+06	5.0828e+06	3327.13	799837	1.47909e+06	1.91852e+06	1.92159e+06	2.86634e+06
M529T175	529.296	529.296	529.298	174.812	174.698	175.275	6	6	3.07979e+06	3.15265e+06	3.28406e+06	3.38487e+06	3.37932e+06	3.44963e+06	813495	966082	939635	923898	787188	820012
M185T631	184.985	184.985	184.985	630.773	629.128	632.838	15	15	3.38451e+07	3.1831e+07	3.13058e+07	3.22889e+07	2.97316e+07	2.91973e+07	3.13669e+07	3.20361e+07	3.20224e+07	3.36644e+07	3.3976e+07	3.29209e+07
M407T501	407.226	407.226	407.226	501.25	500.851	501.389	15	15	4.52089e+07	3.95671e+07	3.82676e+07	3.67535e+07	4.09437e+07	4.08207e+07	3.30719e+07	3.00704e+07	3.03402e+07	3.0403e+07	2.99647e+07	3.14598e+07
M380T447	380.178	380.152	380.194	446.57	445.078	451.879	15	15	8.08129e+06	8.34457e+06	6.9498e+06	7.18617e+06	8.14319e+06	7.98235e+06	1.30241e+07	1.31676e+07	1.19751e+07	1.27621e+07	1.12797e+07	1.17403e+07
M82T218	82.0212	82.0211	82.0217	218.234	217.617	218.45	15	15	6.96497e+07	7.04049e+07	7.00991e+07	6.64711e+07	6.33654e+07	6.48009e+07	6.22073e+07	6.00313e+07	6.58976e+07	6.64295e+07	6.49746e+07	6.1704e+07
M292T238	292.128	292.124	292.129	237.635	235.601	238.316	15	15	7.93812e+07	7.76918e+07	7.45849e+07	7.69497e+07	9.58353e+07	1.03679e+08	2.0826e+07	3.11611e+07	3.20953e+07	3.50014e+07	3.33881e+07	3.27962e+07
M177T156	177.055	177.055	177.072	156.204	155.844	184.982	12	12	1.2258e+06	1.26434e+06	4.20684e+06	2.60147e+07	2.87669e+07	2.84465e+07	1.02535e+07	9.809e+06	1.64583e+07	4.97793e+07	5.8682e+07	6.9079e+07
M58T571	58.0656	58.0655	58.0657	571.018	569.951	571.851	15	15	1.60875e+08	1.60187e+08	1.61641e+08	1.56881e+08	1.60298e+08	1.58964e+08	9.8924e+07	1.04051e+08	1.05753e+08	1.06602e+08	1.0529e+08	1.0826e+08
M442T210	442.273	442.272	442.273	210.194	209.579	211.026	9	9	2.93644e+07	2.87125e+07	2.66422e+07	2.21858e+07	2.91221e+07	3.11968e+07	47546.7	49740.9	7598.66	0	31337.5	113143
M652T593	652.402	652.402	652.402	592.816	592.49	593.033	15	15	2.567e+08	2.65856e+08	2.64285e+08	265594235	2.66995e+08	2.76663e+08	3.97202e+08	3.89434e+08	3.84797e+08	3.64893e+08	3.91898e+08	3.32366e+08
M80T218	80.0251	80.0251	80.0251	218.294	217.894	218.59	15	15	1597487601	1627794853	1591626850	1505780975	1464556457	1471077987	1438297714	1411634597	1523206365	1514603167	1478135629	1424510659
M653T593	653.405	653.405	653.405	592.816	592.631	593.033	15	15	9.23938e+07	9.56564e+07	9.53535e+07	9.4987e+07	9.64073e+07	9.95372e+07	1.41669e+08	1.39869e+08	1.37223e+08	1.30735e+08	1.40097e+08	1.18404e+08
M313T199	313.139	313.107	313.144	198.625	197.534	199.452	6	6	7.27348e+06	7.15082e+06	6.29839e+06	6.06886e+06	7.10966e+06	7.67891e+06	2.47825e+06	2.17605e+06	2.2901e+06	2.48931e+06	2.3231e+06	2.23984e+06
M76T435	76.0763	76.076	76.0768	435.012	434.069	435.444	13	13	1.74533e+06	7.32635e+07	1.00001e+08	9.07228e+07	1.105e+08	1.02923e+08	919867	2.33779e+07	1.99688e+07	1.58843e+07	1.6335e+07	1.5685e+07

## Sheet: B
Supplementary Table 1B Time series of abundances in the of 24 metabolites in the target cluster of metabolites in E. coli ATCC-25922 cultures in CMG or MM29 medium. Table includes metabolite ID, mass-to-charge (m/z), retention time (rt), number of peaks (npeaks), and the metabolite abundance in either CMG or MM29 medium sampled at 6 time points: 0, 4, 8, 22, 25, 29h. Metabolite abundances are bas…
ID	mz	mzmin	mzmax	rt	rtmin	rtmax	npeaks	X210308_CMG_MM	CMG_0h	CMG_4h	CMG_8h	CMG_22h	CMG_25h	CMG_29h	MM29_0h	MM29_4h	MM29_8h	MM29_22h	MM29_25h	MM29_29h
M117T419	117.076	117.071	117.102	418.561	401.326	418.934	7	7	1.4608e+07	1.47287e+07	1.46221e+07	1.19552e+07	1.53612e+07	1.3891e+07	1.55132e+07	1.58298e+07	7.80811e+06	8.04288e+06	7.69416e+06	7.41206e+06
M144T426	144.081	144.081	144.081	426.214	424.187	431.235	14	14	6.56978e+07	6.20967e+07	5.56355e+07	5.17512e+07	7.08429e+07	7.19526e+07	4.7731e+07	4.99508e+07	2.81783e+07	3.13645e+07	3.03431e+07	3.0154e+07
M153T195	153.081	153.058	153.092	195.253	192.763	198.509	15	15	106356989	1.09167e+08	1.21404e+08	1.47409e+08	1.65535e+08	1.80954e+08	3.04438e+07	2.9214e+07	1.7272e+07	1.84559e+07	1.83773e+07	1.80659e+07
M157T413	157.09	157.077	157.093	412.626	411.229	420.038	11	11	1.21801e+07	1.26528e+07	1.23242e+07	1.19752e+07	1.2991e+07	1.29425e+07	4.61952e+06	5.01224e+06	878985	850981	865290	720074
M188T421	188.072	188.068	188.073	420.904	420.197	432.067	15	15	9.88558e+08	9.2678e+08	8.23087e+08	6.08254e+08	8.23466e+08	6.75289e+08	7.79766e+08	7.84664e+08	3.24447e+07	2.70738e+07	2.95205e+07	1.97365e+07
M189T421	189.075	189.074	189.076	420.904	420.335	421.157	11	11	112855568	1.0651e+08	9.37815e+07	6.86081e+07	9.36645e+07	7.60949e+07	8.86465e+07	9.01225e+07	942470	504435	549400	222836
M205T421	205.097	205.097	205.097	420.892	420.335	421.163	11	11	3481299205	3268383046	2931054865	2166620462	2923108162	2402353316	3216148862	3080113681	1.94048e+07	4.4291e+06	3.55165e+06	3.95715e+06
M206T421	206.1	206.1	206.1	420.787	420.197	421.157	11	11	411283531	3.85469e+08	3.45659e+08	2.57648e+08	3.47701e+08	2.85051e+08	3.75855e+08	3.61917e+08	3.39535e+06	1.90717e+06	2.09891e+06	1.97835e+06
M210T197	210.113	210.11	210.117	196.976	181.039	197.393	7	7	1.26267e+08	118690115	4.38647e+07	19235394	2.16252e+07	4.33679e+07	8.93643e+07	7.22965e+07	8.656e+06	9.2734e+06	8.79678e+06	9.25245e+06
M249T424	249.061	249.061	249.061	424.026	422.257	424.396	12	12	2.88109e+08	2.73412e+08	2.59628e+08	2.24112e+08	240291793	2.42029e+08	2.67215e+08	2.8616e+08	2.99319e+06	561611	459542	1.15784e+06
M250T424	250.065	250.065	250.066	423.917	422.877	424.376	11	11	3.26302e+07	3.13166e+07	2.94985e+07	2.5141e+07	2.69717e+07	2.62616e+07	3.06876e+07	3.30955e+07	435564	146922	152717	164528
M290T423	290.087	290.087	290.088	423.359	422.539	423.835	11	11	5.16122e+06	4.62288e+06	4.32531e+06	3.82691e+06	4.24437e+06	4.10967e+06	5.11308e+06	5.53593e+06	0	25044.2	0	0
M309T198	309.151	309.15	309.151	197.801	196.973	198.53	8	8	5.48697e+07	5.03117e+07	1.55372e+07	4.75837e+06	4.69235e+06	5.30712e+06	2.78954e+07	2.46731e+07	620779	582758	682902	651340
M310T197	310.147	310.145	310.147	197.087	196.833	197.176	8	8	1.03257e+08	9.34522e+07	2.54925e+07	1.89479e+06	1.99208e+06	1.94573e+06	5.48473e+07	4.77951e+07	85236.9	62880.4	38701.9	43448.5
M317T424	317.048	317.048	317.05	424.057	423.289	424.536	11	11	4.78166e+07	4.67226e+07	4.75174e+07	4.28154e+07	3.75437e+07	4.04601e+07	5.00716e+07	5.3909e+07	1.37748e+06	187340	59497.5	143262
M318T424	318.054	318.052	318.068	423.93	422.877	424.396	9	9	6.28562e+06	5.56328e+06	5.70541e+06	5.15411e+06	4.49061e+06	4.83374e+06	5.8452e+06	6.53182e+06	25343.7	21712.7	26114.7	42129
M368T186	368.181	368.181	368.181	186.169	185.828	187.054	9	9	1.3143e+07	1.33166e+07	1.18267e+07	1.1131e+07	1.35654e+07	1.39277e+07	217275	238759	53437.9	100315	79989.9	95798.6
M385T424	385.035	385.035	385.035	424.483	423.427	424.677	6	6	2.54973e+07	2.46386e+07	2.64192e+07	2.41581e+07	1.88838e+07	2.14868e+07	2.68158e+07	2.97599e+07	707866	119614	6568.61	5281.98
M409T420	409.186	409.186	409.187	419.882	419.368	420.179	11	11	1.454e+08	1.31525e+08	1.10742e+08	6.23841e+07	1.08008e+08	7.11432e+07	1.46939e+08	1.28674e+08	10552.4	4536.87	4708.2	10851.5
M410T420	410.19	410.19	410.19	419.882	419.368	420.179	11	11	3.56014e+07	3.1813e+07	2.71953e+07	1.53159e+07	2.64586e+07	1.80227e+07	3.57276e+07	3.16998e+07	4642.29	0	4794.2	5545.52
M436T428	436.121	436.121	436.121	427.97	426.304	428.471	11	11	1.72282e+07	1.68409e+07	1.48e+07	1.21546e+07	1.52461e+07	1.3705e+07	1.44015e+07	1.44697e+07	72144.8	0	0	0
M504T427	504.108	504.108	504.109	426.818	425.21	427.318	10	10	8.45602e+06	8.61664e+06	7.91779e+06	6.25928e+06	7.2076e+06	6.22717e+06	7.15437e+06	7.232e+06	0	0	0	0
M623T429	623.181	623.18	623.182	429.036	428.189	429.561	7	7	7.2499e+06	6.46331e+06	5.68886e+06	4.39402e+06	6.44166e+06	5.7521e+06	6.05551e+06	6.59222e+06	0	0	0	0
M74T423	74.0239	74.0184	74.0313	423.158	422.29	430.954	15	15	7.48932e+06	6.95755e+06	6.60992e+06	5.39566e+06	7.65823e+06	7.46101e+06	6.89437e+06	7.27766e+06	2.21631e+06	2.52864e+06	2.87264e+06	3.45608e+06
