# Supplementary material for: L-tryptophan and copper interactions linked to reduced colibactin genotoxicity in pks+ Escherichia coli
Source: mSystems. 2024 Sep 12;9(10):e00992-24. doi: 10.1128/msystems.00992-24 (PMC11495049; doi:10.1128/msystems.00992-24)
Supplement: Table S2 — Chromatogram and mass spectrum data. [file msystems.00992-24-s0003.xlsx]

## Sheet: A
Supplementary Table 2A MS2 chromatograms of metabolite features in the target cluster. Table include feature ID, precursor ion mass-to-charge (m/z), Scan number, total and relative intensity at each m/z, Segment number, Flags, collision-induced dissociation energy (CID), and Sample name. Relative intensities are reported as a percentage of the maximum peak for each spectrum.
Feature	precursor_m/z	Scan Number	m/z	Relative_Intensity	Absolute_Intensity	CID	Sample
M309T198	309.151	1457	55.0188	0.370413	6066.89	30	QSC_T1
M309T198	309.151	1457	55.0551	0.39825	6522.83	30	QSC_T1
M309T198	309.151	1457	56.0502	2.35132	38511.6	30	QSC_T1
M309T198	309.151	1457	57.0343	25.727	421376	30	QSC_T1
M309T198	309.151	1457	58.0376	0.622369	10193.6	30	QSC_T1
M309T198	309.151	1457	59.0499	1.43163	23448.2	30	QSC_T1
M309T198	309.151	1457	62.4835	0.3612	5916.01	30	QSC_T1
M309T198	309.151	1457	70.0658	1.56304	25600.6	30	QSC_T1
M309T198	309.151	1457	71.0305	0.734261	12026.3	30	QSC_T1
M309T198	309.151	1457	71.0498	1.17565	19255.7	30	QSC_T1
M309T198	309.151	1457	72.045	0.650301	10651.1	30	QSC_T1
M309T198	309.151	1457	72.0815	2.28384	37406.4	30	QSC_T1
M309T198	309.151	1457	74.0606	2.16983	35539.1	30	QSC_T1
M309T198	309.151	1457	74.0971	0.659342	10799.2	30	QSC_T1
M309T198	309.151	1457	75.0447	7.7425	126812	30	QSC_T1
M309T198	309.151	1457	81.0341	0.875756	14343.8	30	QSC_T1
M309T198	309.151	1457	83.0497	2.64427	43309.7	30	QSC_T1
M309T198	309.151	1457	84.045	0.810537	13275.6	30	QSC_T1
M309T198	309.151	1457	85.0288	0.501708	8217.35	30	QSC_T1
M309T198	309.151	1457	86.097	1.58018	25881.4	30	QSC_T1
M309T198	309.151	1457	87.0445	0.562151	9207.32	30	QSC_T1
M309T198	309.151	1457	88.0448	0.6679	10939.4	30	QSC_T1
M309T198	309.151	1457	88.0762	9.25624	151606	30	QSC_T1
M309T198	309.151	1457	89.041	0.498829	8170.2	30	QSC_T1
M309T198	309.151	1457	89.0602	2.89609	47434.2	30	QSC_T1
M309T198	309.151	1457	90.8517	0.378609	6201.13	30	QSC_T1
M309T198	309.151	1457	93.0551	18.0752	296050	30	QSC_T1
M309T198	309.151	1457	94.0657	0.383522	6281.61	30	QSC_T1
M309T198	309.151	1457	95.0307	0.332669	5448.69	30	QSC_T1
M309T198	309.151	1457	95.0495	1.31909	21605.1	30	QSC_T1
M309T198	309.151	1457	97.0649	0.46353	7592.03	30	QSC_T1
M309T198	309.151	1457	98.0241	0.399926	6550.29	30	QSC_T1
M309T198	309.151	1457	98.0607	1.75052	28671.3	30	QSC_T1
M309T198	309.151	1457	99.0255	0.426327	6982.71	30	QSC_T1
M309T198	309.151	1457	100.044	17.5128	286837	30	QSC_T1
M309T198	309.151	1457	100.055	0.415504	6805.43	30	QSC_T1
M309T198	309.151	1457	101.041	77.7157	1.27289e+06	30	QSC_T1
M309T198	309.151	1457	101.059	0.786758	12886.1	30	QSC_T1
M309T198	309.151	1457	102.044	1.89414	31023.7	30	QSC_T1
M309T198	309.151	1457	102.055	0.48696	7975.79	30	QSC_T1
M309T198	309.151	1457	103.044	0.376333	6163.87	30	QSC_T1
M309T198	309.151	1457	104.053	1.05837	17334.7	30	QSC_T1
M309T198	309.151	1457	106.049	0.425409	6967.66	30	QSC_T1
M309T198	309.151	1457	110.06	0.671288	10994.9	30	QSC_T1
M309T198	309.151	1457	111.044	0.507179	8306.95	30	QSC_T1
M309T198	309.151	1457	113.06	0.471346	7720.05	30	QSC_T1
M309T198	309.151	1457	114.041	0.648209	10616.9	30	QSC_T1
M309T198	309.151	1457	114.06	6.10377	99972	30	QSC_T1
M309T198	309.151	1457	114.067	2.30065	37681.8	30	QSC_T1
M309T198	309.151	1457	114.092	2.46505	40374.5	30	QSC_T1
M309T198	309.151	1457	115.037	1.10962	18174.2	30	QSC_T1
M309T198	309.151	1457	115.056	10.0147	164029	30	QSC_T1
M309T198	309.151	1457	115.086	0.443499	7263.95	30	QSC_T1
M309T198	309.151	1457	116.034	0.688385	11274.9	30	QSC_T1
M309T198	309.151	1457	116.071	22.8649	374498	30	QSC_T1
M309T198	309.151	1457	117.072	1.20972	19813.7	30	QSC_T1
M309T198	309.151	1457	118.055	4.18057	68472.5	30	QSC_T1
M309T198	309.151	1457	118.067	6.28014	102861	30	QSC_T1
M309T198	309.151	1457	119.042	0.746537	12227.3	30	QSC_T1
M309T198	309.151	1457	119.051	17.9708	294340	30	QSC_T1
M309T198	309.151	1457	120.081	7.87064	128911	30	QSC_T1
M309T198	309.151	1457	121.084	0.567037	9287.36	30	QSC_T1
M309T198	309.151	1457	122.026	0.607234	9945.72	30	QSC_T1
M309T198	309.151	1457	126.053	0.524193	8585.62	30	QSC_T1
M309T198	309.151	1457	126.06	1.37568	22531.9	30	QSC_T1
M309T198	309.151	1457	127.039	1.67541	27441.2	30	QSC_T1
M309T198	309.151	1457	127.056	8.29136	135802	30	QSC_T1
M309T198	309.151	1457	128.107	0.410494	6723.38	30	QSC_T1
M309T198	309.151	1457	130.086	3.89702	63828.3	30	QSC_T1
M309T198	309.151	1457	131.05	0.583447	9556.12	30	QSC_T1
M309T198	309.151	1457	131.089	0.631835	10348.7	30	QSC_T1
M309T198	309.151	1457	132.07	0.664522	10884	30	QSC_T1
M309T198	309.151	1457	132.08	0.519402	8507.14	30	QSC_T1
M309T198	309.151	1457	133.066	0.905734	14834.8	30	QSC_T1
M309T198	309.151	1457	133.086	1.26719	20754.9	30	QSC_T1
M309T198	309.151	1457	133.55	0.368043	6028.08	30	QSC_T1
M309T198	309.151	1457	136.065	0.555566	9099.48	30	QSC_T1
M309T198	309.151	1457	136.076	1.83085	29987.1	30	QSC_T1
M309T198	309.151	1457	137.046	1.50612	24668.3	30	QSC_T1
M309T198	309.151	1457	137.061	1.57522	25800.1	30	QSC_T1
M309T198	309.151	1457	142.067	0.553378	9063.63	30	QSC_T1
M309T198	309.151	1457	143.054	2.92707	47941.8	30	QSC_T1
M309T198	309.151	1457	144.051	36.8868	604159	30	QSC_T1
M309T198	309.151	1457	144.068	3.9233	64258.7	30	QSC_T1
M309T198	309.151	1457	144.103	0.421238	6899.35	30	QSC_T1
M309T198	309.151	1457	145.047	100	1.63787e+06	30	QSC_T1
M309T198	309.151	1457	145.065	16.2214	265685	30	QSC_T1
M309T198	309.151	1457	146.051	2.76015	45207.8	30	QSC_T1
M309T198	309.151	1457	146.071	0.631538	10343.8	30	QSC_T1
M309T198	309.151	1457	147.054	0.396562	6495.18	30	QSC_T1
M309T198	309.151	1457	148.075	0.41778	6842.72	30	QSC_T1
M309T198	309.151	1457	149.107	0.727384	11913.6	30	QSC_T1
M309T198	309.151	1457	150.031	0.38241	6263.39	30	QSC_T1
M309T198	309.151	1457	150.055	0.552089	9042.52	30	QSC_T1
M309T198	309.151	1457	151.086	0.60784	9955.65	30	QSC_T1
M309T198	309.151	1457	152.071	0.549453	8999.35	30	QSC_T1
M309T198	309.151	1457	156.07	19.0723	312381	30	QSC_T1
M309T198	309.151	1457	156.083	0.755942	12381.4	30	QSC_T1
M309T198	309.151	1457	157.066	74.6651	1.22292e+06	30	QSC_T1
M309T198	309.151	1457	158.07	2.94654	48260.7	30	QSC_T1
M309T198	309.151	1457	158.086	5.57223	91266.2	30	QSC_T1
M309T198	309.151	1457	159.082	6.3354	103766	30	QSC_T1
M309T198	309.151	1457	162.06	1.11954	18336.7	30	QSC_T1
M309T198	309.151	1457	163.058	2.76107	45222.8	30	QSC_T1
M309T198	309.151	1457	163.076	0.437986	7173.65	30	QSC_T1
M309T198	309.151	1457	166.086	7.69383	126015	30	QSC_T1
M309T198	309.151	1457	166.122	0.369245	6047.76	30	QSC_T1
M309T198	309.151	1457	167.09	0.752053	12317.7	30	QSC_T1
M309T198	309.151	1457	170.066	1.22536	20069.9	30	QSC_T1
M309T198	309.151	1457	171.062	1.32337	21675.1	30	QSC_T1
M309T198	309.151	1457	174.081	5.58581	91488.5	30	QSC_T1
M309T198	309.151	1457	175.077	23.0741	377924	30	QSC_T1
M309T198	309.151	1457	176.082	0.579528	9491.94	30	QSC_T1
M309T198	309.151	1457	176.107	0.59863	9804.8	30	QSC_T1
M309T198	309.151	1457	177.102	1.04482	17112.9	30	QSC_T1
M309T198	309.151	1457	178.072	1.77422	29059.5	30	QSC_T1
M309T198	309.151	1457	179.082	0.651395	10669	30	QSC_T1
M309T198	309.151	1457	182.066	0.787852	12904	30	QSC_T1
M309T198	309.151	1457	183.063	0.839931	13757	30	QSC_T1
M309T198	309.151	1457	183.113	0.666395	10914.7	30	QSC_T1
M309T198	309.151	1457	184.096	2.95814	48450.6	30	QSC_T1
M309T198	309.151	1457	188.096	0.686204	11239.2	30	QSC_T1
M309T198	309.151	1457	192.031	0.491982	8058.04	30	QSC_T1
M309T198	309.151	1457	192.102	2.03708	33364.9	30	QSC_T1
M309T198	309.151	1457	193.098	0.368434	6034.49	30	QSC_T1
M309T198	309.151	1457	193.133	1.81793	29775.4	30	QSC_T1
M309T198	309.151	1457	195.112	5.71824	93657.5	30	QSC_T1
M309T198	309.151	1457	198.021	0.485025	7944.09	30	QSC_T1
M309T198	309.151	1457	199.057	0.381151	6242.77	30	QSC_T1
M309T198	309.151	1457	199.081	2.07175	33932.6	30	QSC_T1
M309T198	309.151	1457	200.057	0.464473	7607.49	30	QSC_T1
M309T198	309.151	1457	200.077	29.736	487038	30	QSC_T1
M309T198	309.151	1457	201.073	95.9475	1571500	30	QSC_T1
M309T198	309.151	1457	202.077	6.07405	99485.3	30	QSC_T1
M309T198	309.151	1457	202.111	2.59526	42507.1	30	QSC_T1
M309T198	309.151	1457	203.077	1.26705	20752.7	30	QSC_T1
M309T198	309.151	1457	203.12	2.94145	48177.3	30	QSC_T1
M309T198	309.151	1457	204.121	0.728185	11926.8	30	QSC_T1
M309T198	309.151	1457	208.096	0.783981	12840.6	30	QSC_T1
M309T198	309.151	1457	217.091	0.666044	10909	30	QSC_T1
M309T198	309.151	1457	218.087	14.2979	234182	30	QSC_T1
M309T198	309.151	1457	219.084	48.7892	799106	30	QSC_T1
M309T198	309.151	1457	220.088	3.46064	56680.9	30	QSC_T1
M309T198	309.151	1457	220.11	0.437633	7167.87	30	QSC_T1
M309T198	309.151	1457	220.12	0.344581	5643.8	30	QSC_T1
M309T198	309.151	1457	221.087	0.687316	11257.4	30	QSC_T1
M309T198	309.151	1457	221.128	0.867579	14209.8	30	QSC_T1
M309T198	309.151	1457	237.141	0.534846	8760.11	30	QSC_T1
M309T198	309.151	1457	239.118	0.719076	11777.6	30	QSC_T1
M309T198	309.151	1457	239.139	1.04314	17085.3	30	QSC_T1
M309T198	309.151	1457	244.1	0.716892	11741.8	30	QSC_T1
M309T198	309.151	1457	245.1	2.0702	33907.2	30	QSC_T1
M309T198	309.151	1457	247.108	0.619272	10142.9	30	QSC_T1
M309T198	309.151	1457	249.123	6.88724	112804	30	QSC_T1
M309T198	309.151	1457	250.127	0.794694	13016.1	30	QSC_T1
M309T198	309.151	1457	255.107	0.470067	7699.1	30	QSC_T1
M309T198	309.151	1457	256.103	1.7028	27889.7	30	QSC_T1
M309T198	309.151	1457	257.1	3.30581	54144.9	30	QSC_T1
M309T198	309.151	1457	258.103	0.471277	7718.93	30	QSC_T1
M309T198	309.151	1457	262.107	0.452085	7404.58	30	QSC_T1
M309T198	309.151	1457	262.158	0.492214	8061.85	30	QSC_T1
M309T198	309.151	1457	263.11	0.440734	7218.67	30	QSC_T1
M309T198	309.151	1457	263.138	0.769565	12604.5	30	QSC_T1
M309T198	309.151	1457	264.121	0.839653	13752.5	30	QSC_T1
M309T198	309.151	1457	264.171	0.679795	11134.2	30	QSC_T1
M309T198	309.151	1457	266.151	0.493708	8086.32	30	QSC_T1
M309T198	309.151	1457	267.133	0.655469	10735.8	30	QSC_T1
M309T198	309.151	1457	272.147	1.09822	17987.4	30	QSC_T1
M309T198	309.151	1457	273.094	1.70075	27856.2	30	QSC_T1
M309T198	309.151	1457	273.122	0.902972	14789.6	30	QSC_T1
M309T198	309.151	1457	275.108	0.667498	10932.8	30	QSC_T1
M309T198	309.151	1457	291.132	1.68288	27563.5	30	QSC_T1
M309T198	309.151	1457	291.164	0.504806	8268.08	30	QSC_T1
M309T198	309.151	1457	292.125	3.11919	51088.4	30	QSC_T1
M309T198	309.151	1457	293.12	6.45903	105791	30	QSC_T1
M309T198	309.151	1457	308.057	0.851362	13944.2	30	QSC_T1
M309T198	309.151	1457	308.16	1.40992	23092.7	30	QSC_T1
M309T198	309.151	1457	309.149	1.67677	27463.5	30	QSC_T1
M309T198	309.151	1457	310.125	0.818908	13412.7	30	QSC_T1
M309T198	309.151	1457	310.168	1.24026	20314	30	QSC_T1
M385T424	385.035	3383	50.7068	0.0309156	2891.93	30	QSC_T1
M385T424	385.035	3383	55.4047	0.0341366	3193.24	30	QSC_T1
M385T424	385.035	3383	62.265	0.130433	12201.1	30	QSC_T1
M385T424	385.035	3383	62.9823	0.226732	21209.2	30	QSC_T1
M385T424	385.035	3383	70.0656	0.0711691	6657.37	30	QSC_T1
M385T424	385.035	3383	72.0814	0.234465	21932.6	30	QSC_T1
M385T424	385.035	3383	74.3962	0.0343201	3210.41	30	QSC_T1
M385T424	385.035	3383	77.251	0.036859	3447.9	30	QSC_T1
M385T424	385.035	3383	81.3113	0.0341522	3194.7	30	QSC_T1
M385T424	385.035	3383	86.0971	0.213527	19974	30	QSC_T1
M385T424	385.035	3383	90.1531	0.0332573	3110.99	30	QSC_T1
M385T424	385.035	3383	90.9773	0.0338565	3167.04	30	QSC_T1
M385T424	385.035	3383	100.924	0.0367879	3441.25	30	QSC_T1
M385T424	385.035	3383	117.987	0.445058	41632.1	30	QSC_T1
M385T424	385.035	3383	118.995	0.0898586	8405.64	30	QSC_T1
M385T424	385.035	3383	120.08	0.0918347	8590.49	30	QSC_T1
M385T424	385.035	3383	136.048	0.0406543	3802.93	30	QSC_T1
M385T424	385.035	3383	144.081	0.52333	48953.8	30	QSC_T1
M385T424	385.035	3383	144.47	0.0351284	3286.02	30	QSC_T1
M385T424	385.035	3383	150.053	0.0636131	5950.56	30	QSC_T1
M385T424	385.035	3383	172.04	0.217549	20350.2	30	QSC_T1
M385T424	385.035	3383	176.065	0.0917748	8584.89	30	QSC_T1
M385T424	385.035	3383	210.05	3.52192	329451	30	QSC_T1
M385T424	385.035	3383	215.139	0.0885856	8286.56	30	QSC_T1
M385T424	385.035	3383	220.991	0.172418	16128.5	30	QSC_T1
M385T424	385.035	3383	225.25	0.0428884	4011.91	30	QSC_T1
M385T424	385.035	3383	248.747	0.0574213	5371.36	30	QSC_T1
M385T424	385.035	3383	248.901	0.0948835	8875.68	30	QSC_T1
M385T424	385.035	3383	248.961	0.107444	10050.6	30	QSC_T1
M385T424	385.035	3383	248.976	0.098455	9209.78	30	QSC_T1
M385T424	385.035	3383	248.991	0.225649	21107.9	30	QSC_T1
M385T424	385.035	3383	249.006	0.691146	64651.8	30	QSC_T1
M385T424	385.035	3383	249.018	0.397296	37164.3	30	QSC_T1
M385T424	385.035	3383	249.06	100	9354297	30	QSC_T1
M385T424	385.035	3383	249.103	0.574582	53748.1	30	QSC_T1
M385T424	385.035	3383	249.114	0.727649	68066.5	30	QSC_T1
M385T424	385.035	3383	249.13	0.241652	22604.9	30	QSC_T1
M385T424	385.035	3383	249.145	0.143794	13450.9	30	QSC_T1
M385T424	385.035	3383	249.207	0.0863867	8080.87	30	QSC_T1
M385T424	385.035	3383	249.234	0.0820691	7676.99	30	QSC_T1
M385T424	385.035	3383	250.064	12.7106	1.18899e+06	30	QSC_T1
M385T424	385.035	3383	251.066	0.423799	39643.4	30	QSC_T1
M385T424	385.035	3383	253.152	0.240768	22522.1	30	QSC_T1
M385T424	385.035	3383	273.119	0.0471588	4411.37	30	QSC_T1
M385T424	385.035	3383	289.053	0.0714218	6681.01	30	QSC_T1
M385T424	385.035	3383	290.087	0.13071	12227	30	QSC_T1
M385T424	385.035	3383	329.13	0.0650333	6083.41	30	QSC_T1
M385T424	385.035	3383	343.13	0.196272	18359.9	30	QSC_T1
M385T424	385.035	3383	368.193	0.280705	26258	30	QSC_T1
M385T424	385.035	3383	384.193	0.401583	37565.3	30	QSC_T1
M385T424	385.035	3383	385.187	0.155872	14580.7	30	QSC_T1
M385T424	385.035	3383	385.291	0.526252	49227.1	30	QSC_T1
M385T424	385.035	3383	386.202	6.22753	582541	30	QSC_T1
M385T424	385.035	3383	386.294	0.129228	12088.4	30	QSC_T1
M385T424	385.035	3383	387.127	0.0477185	4463.73	30	QSC_T1
M385T424	385.035	3383	387.209	0.193552	18105.4	30	QSC_T1
M309T198	309.151	1465	52.7077	0.259392	3351.25	90	QSC_T1
M309T198	309.151	1465	53.0031	0.869517	11233.9	90	QSC_T1
M309T198	309.151	1465	53.0394	1.0607	13703.8	90	QSC_T1
M309T198	309.151	1465	54.0347	0.476791	6159.98	90	QSC_T1
M309T198	309.151	1465	55.0187	2.35525	30429	90	QSC_T1
M309T198	309.151	1465	55.0551	6.26697	80967.1	90	QSC_T1
M309T198	309.151	1465	56.0503	22.7591	294039	90	QSC_T1
M309T198	309.151	1465	56.0584	0.574458	7421.8	90	QSC_T1
M309T198	309.151	1465	57.0343	54.1861	700066	90	QSC_T1
M309T198	309.151	1465	57.0537	0.759161	9808.1	90	QSC_T1
M309T198	309.151	1465	57.0707	0.525376	6787.68	90	QSC_T1
M309T198	309.151	1465	58.0294	0.458563	5924.48	90	QSC_T1
M309T198	309.151	1465	58.0377	1.59589	20618.4	90	QSC_T1
M309T198	309.151	1465	58.0659	1.36288	17607.9	90	QSC_T1
M309T198	309.151	1465	58.9958	1.34486	17375.2	90	QSC_T1
M309T198	309.151	1465	59.0306	0.610146	7882.88	90	QSC_T1
M309T198	309.151	1465	59.0499	1.42167	18367.5	90	QSC_T1
M309T198	309.151	1465	60.0452	0.564514	7293.33	90	QSC_T1
M309T198	309.151	1465	60.9915	0.456133	5893.08	90	QSC_T1
M309T198	309.151	1465	61.0114	1.49085	19261.2	90	QSC_T1
M309T198	309.151	1465	61.0292	0.343377	4436.31	90	QSC_T1
M309T198	309.151	1465	62.0292	0.914294	11812.4	90	QSC_T1
M309T198	309.151	1465	62.5814	0.27478	3550.06	90	QSC_T1
M309T198	309.151	1465	63.0256	4.51291	58305.3	90	QSC_T1
M309T198	309.151	1465	65.0394	1.71737	22187.9	90	QSC_T1
M309T198	309.151	1465	66.0346	0.84207	10879.3	90	QSC_T1
M309T198	309.151	1465	67.0425	0.803809	10384.9	90	QSC_T1
M309T198	309.151	1465	67.0551	1.96718	25415.3	90	QSC_T1
M309T198	309.151	1465	68.0501	2.51151	32447.8	90	QSC_T1
M309T198	309.151	1465	69.0342	1.64975	21314.2	90	QSC_T1
M309T198	309.151	1465	69.0455	0.438722	5668.14	90	QSC_T1
M309T198	309.151	1465	69.0707	1.01853	13159.1	90	QSC_T1
M309T198	309.151	1465	70.0294	0.681349	8802.8	90	QSC_T1
M309T198	309.151	1465	70.0619	0.54138	6994.45	90	QSC_T1
M309T198	309.151	1465	70.0658	12.9905	167833	90	QSC_T1
M309T198	309.151	1465	70.9956	0.500768	6469.76	90	QSC_T1
M309T198	309.151	1465	71.0498	7.45675	96338.7	90	QSC_T1
M309T198	309.151	1465	71.0692	0.858085	11086.2	90	QSC_T1
M309T198	309.151	1465	72.0452	0.480877	6212.76	90	QSC_T1
M309T198	309.151	1465	72.0496	0.66237	8557.6	90	QSC_T1
M309T198	309.151	1465	72.0533	0.351067	4535.67	90	QSC_T1
M309T198	309.151	1465	72.0815	1.53279	19803.1	90	QSC_T1
M309T198	309.151	1465	73.0293	0.440043	5685.21	90	QSC_T1
M309T198	309.151	1465	73.0462	2.34279	30268.1	90	QSC_T1
M309T198	309.151	1465	74.0066	0.455721	5887.77	90	QSC_T1
M309T198	309.151	1465	74.0242	0.328648	4246.03	90	QSC_T1
M309T198	309.151	1465	74.0607	2.81832	36411.8	90	QSC_T1
M309T198	309.151	1465	75.0447	5.79725	74898.6	90	QSC_T1
M309T198	309.151	1465	76.0222	0.505934	6536.5	90	QSC_T1
M309T198	309.151	1465	77.0408	1.03013	13308.9	90	QSC_T1
M309T198	309.151	1465	78.0343	0.363737	4699.36	90	QSC_T1
M309T198	309.151	1465	79.0549	2.83011	36564	90	QSC_T1
M309T198	309.151	1465	80.05	3.43716	44407	90	QSC_T1
M309T198	309.151	1465	81.0341	1.36389	17621	90	QSC_T1
M309T198	309.151	1465	81.0453	0.450951	5826.14	90	QSC_T1
M309T198	309.151	1465	81.0577	0.750442	9695.46	90	QSC_T1
M309T198	309.151	1465	81.0706	0.875178	11307	90	QSC_T1
M309T198	309.151	1465	82.0657	2.28032	29461	90	QSC_T1
M309T198	309.151	1465	83.0497	4.48341	57924.2	90	QSC_T1
M309T198	309.151	1465	83.0609	0.696697	9001.09	90	QSC_T1
M309T198	309.151	1465	84.0451	1.85743	23997.3	90	QSC_T1
M309T198	309.151	1465	84.0812	1.31445	16982.2	90	QSC_T1
M309T198	309.151	1465	85.0291	0.471618	6093.15	90	QSC_T1
M309T198	309.151	1465	85.0461	1.17201	15142	90	QSC_T1
M309T198	309.151	1465	86.0062	0.752125	9717.21	90	QSC_T1
M309T198	309.151	1465	86.0288	0.48389	6251.7	90	QSC_T1
M309T198	309.151	1465	86.0969	0.573508	7409.53	90	QSC_T1
M309T198	309.151	1465	87.0253	1.02598	13255.3	90	QSC_T1
M309T198	309.151	1465	88.0764	1.46605	18940.9	90	QSC_T1
M309T198	309.151	1465	91.0547	4.6337	59865.9	90	QSC_T1
M309T198	309.151	1465	92.05	0.847109	10944.4	90	QSC_T1
M309T198	309.151	1465	92.058	0.812143	10492.6	90	QSC_T1
M309T198	309.151	1465	93.0451	0.529348	6839	90	QSC_T1
M309T198	309.151	1465	93.0577	0.484268	6256.58	90	QSC_T1
M309T198	309.151	1465	93.0704	1.22416	15815.8	90	QSC_T1
M309T198	309.151	1465	93.7427	0.291663	3768.18	90	QSC_T1
M309T198	309.151	1465	94.0654	2.11451	27318.8	90	QSC_T1
M309T198	309.151	1465	94.3502	0.301003	3888.86	90	QSC_T1
M309T198	309.151	1465	95.0494	1.73871	22463.5	90	QSC_T1
M309T198	309.151	1465	95.0607	1.19383	15423.8	90	QSC_T1
M309T198	309.151	1465	96.0447	1.30985	16922.9	90	QSC_T1
M309T198	309.151	1465	96.0497	0.983944	12712.2	90	QSC_T1
M309T198	309.151	1465	96.0812	1.1543	14913.2	90	QSC_T1
M309T198	309.151	1465	97.0288	0.423198	5467.58	90	QSC_T1
M309T198	309.151	1465	97.0459	5.68361	73430.3	90	QSC_T1
M309T198	309.151	1465	97.0518	0.610692	7889.94	90	QSC_T1
M309T198	309.151	1465	97.0888	0.448476	5794.16	90	QSC_T1
M309T198	309.151	1465	98.0059	0.393346	5081.9	90	QSC_T1
M309T198	309.151	1465	98.0486	0.758444	9798.84	90	QSC_T1
M309T198	309.151	1465	98.0601	2.10573	27205.4	90	QSC_T1
M309T198	309.151	1465	98.0968	0.334286	4318.87	90	QSC_T1
M309T198	309.151	1465	99.008	0.599589	7746.49	90	QSC_T1
M309T198	309.151	1465	99.0252	1.07429	13879.4	90	QSC_T1
M309T198	309.151	1465	99.0612	1.93766	25033.9	90	QSC_T1
M309T198	309.151	1465	100.022	0.548907	7091.7	90	QSC_T1
M309T198	309.151	1465	100.044	21.8847	282743	90	QSC_T1
M309T198	309.151	1465	100.051	0.683743	8833.73	90	QSC_T1
M309T198	309.151	1465	100.056	0.56155	7255.03	90	QSC_T1
M309T198	309.151	1465	100.076	0.359552	4645.28	90	QSC_T1
M309T198	309.151	1465	101.041	100	1.29197e+06	90	QSC_T1
M309T198	309.151	1465	101.059	0.384273	4964.68	90	QSC_T1
M309T198	309.151	1465	102.044	2.08899	26989	90	QSC_T1
M309T198	309.151	1465	103.055	6.00951	77640.9	90	QSC_T1
M309T198	309.151	1465	104.05	0.860524	11117.7	90	QSC_T1
M309T198	309.151	1465	104.057	0.595715	7696.44	90	QSC_T1
M309T198	309.151	1465	105.039	1.11047	14346.9	90	QSC_T1
M309T198	309.151	1465	105.045	0.62527	8078.27	90	QSC_T1
M309T198	309.151	1465	105.07	1.39173	17980.7	90	QSC_T1
M309T198	309.151	1465	106.036	6.029	77892.7	90	QSC_T1
M309T198	309.151	1465	106.065	1.2774	16503.6	90	QSC_T1
M309T198	309.151	1465	106.072	0.321635	4155.42	90	QSC_T1
M309T198	309.151	1465	107.032	15.1541	195786	90	QSC_T1
M309T198	309.151	1465	107.049	1.23506	15956.6	90	QSC_T1
M309T198	309.151	1465	107.061	1.3705	17706.4	90	QSC_T1
M309T198	309.151	1465	108.044	0.758049	9793.73	90	QSC_T1
M309T198	309.151	1465	108.081	0.4713	6089.04	90	QSC_T1
M309T198	309.151	1465	109.052	0.304379	3932.47	90	QSC_T1
M309T198	309.151	1465	109.076	0.719634	9297.42	90	QSC_T1
M309T198	309.151	1465	110.035	0.378925	4895.58	90	QSC_T1
M309T198	309.151	1465	110.06	1.65893	21432.8	90	QSC_T1
M309T198	309.151	1465	111.056	0.935311	12083.9	90	QSC_T1
M309T198	309.151	1465	112.075	0.405459	5238.39	90	QSC_T1
M309T198	309.151	1465	113.044	0.309684	4001.01	90	QSC_T1
M309T198	309.151	1465	114.041	4.69498	60657.5	90	QSC_T1
M309T198	309.151	1465	114.06	0.36524	4718.78	90	QSC_T1
M309T198	309.151	1465	114.067	0.772046	9974.57	90	QSC_T1
M309T198	309.151	1465	115.037	11.7702	152067	90	QSC_T1
M309T198	309.151	1465	115.045	0.499496	6453.32	90	QSC_T1
M309T198	309.151	1465	115.055	1.31517	16991.6	90	QSC_T1
M309T198	309.151	1465	116.02	1.27814	16513.1	90	QSC_T1
M309T198	309.151	1465	117.016	4.18571	54078	90	QSC_T1
M309T198	309.151	1465	117.057	0.808901	10450.7	90	QSC_T1
M309T198	309.151	1465	117.071	0.459352	5934.67	90	QSC_T1
M309T198	309.151	1465	118.065	1.56549	20225.6	90	QSC_T1
M309T198	309.151	1465	119.036	0.335262	4331.47	90	QSC_T1
M309T198	309.151	1465	119.05	0.955217	12341.1	90	QSC_T1
M309T198	309.151	1465	119.06	0.640884	8280.01	90	QSC_T1
M309T198	309.151	1465	119.073	0.347898	4494.72	90	QSC_T1
M309T198	309.151	1465	120.081	7.79337	100688	90	QSC_T1
M309T198	309.151	1465	121.076	1.11971	14466.2	90	QSC_T1
M309T198	309.151	1465	121.084	0.622245	8039.19	90	QSC_T1
M309T198	309.151	1465	122.06	0.911983	11782.5	90	QSC_T1
M309T198	309.151	1465	122.084	0.726571	9387.05	90	QSC_T1
M309T198	309.151	1465	123.056	0.443012	5723.56	90	QSC_T1
M309T198	309.151	1465	123.08	0.38975	5035.44	90	QSC_T1
M309T198	309.151	1465	123.092	0.607421	7847.68	90	QSC_T1
M309T198	309.151	1465	124.076	0.63154	8159.28	90	QSC_T1
M309T198	309.151	1465	125.042	1.229	15878.2	90	QSC_T1
M309T198	309.151	1465	126.04	0.844758	10914	90	QSC_T1
M309T198	309.151	1465	126.06	1.97776	25552	90	QSC_T1
M309T198	309.151	1465	127.037	2.31808	29948.8	90	QSC_T1
M309T198	309.151	1465	127.056	9.22642	119202	90	QSC_T1
M309T198	309.151	1465	127.065	0.649644	8393.18	90	QSC_T1
M309T198	309.151	1465	128.06	0.394038	5090.84	90	QSC_T1
M309T198	309.151	1465	130.065	1.81248	23416.7	90	QSC_T1
M309T198	309.151	1465	131.06	0.43399	5607	90	QSC_T1
M309T198	309.151	1465	131.073	0.376352	4862.34	90	QSC_T1
M309T198	309.151	1465	132.051	0.413467	5341.85	90	QSC_T1
M309T198	309.151	1465	132.068	0.42834	5534.01	90	QSC_T1
M309T198	309.151	1465	132.081	0.677946	8758.84	90	QSC_T1
M309T198	309.151	1465	133.028	0.365823	4726.31	90	QSC_T1
M309T198	309.151	1465	133.046	1.87535	24228.9	90	QSC_T1
M309T198	309.151	1465	133.076	1.14476	14789.9	90	QSC_T1
M309T198	309.151	1465	134.06	0.601747	7774.36	90	QSC_T1
M309T198	309.151	1465	134.096	0.587437	7589.49	90	QSC_T1
M309T198	309.151	1465	135.055	0.389824	5036.39	90	QSC_T1
M309T198	309.151	1465	135.092	0.898547	11608.9	90	QSC_T1
M309T198	309.151	1465	136.062	0.697844	9015.9	90	QSC_T1
M309T198	309.151	1465	136.076	0.53434	6903.49	90	QSC_T1
M309T198	309.151	1465	136.1	0.371233	4796.21	90	QSC_T1
M309T198	309.151	1465	136.209	0.316091	4083.79	90	QSC_T1
M309T198	309.151	1465	137.045	0.411385	5314.95	90	QSC_T1
M309T198	309.151	1465	137.071	0.849041	10969.3	90	QSC_T1
M309T198	309.151	1465	137.132	0.324553	4193.11	90	QSC_T1
M309T198	309.151	1465	140.056	3.83723	49575.7	90	QSC_T1
M309T198	309.151	1465	141.052	12.1389	156831	90	QSC_T1
M309T198	309.151	1465	144.051	0.49548	6401.44	90	QSC_T1
M309T198	309.151	1465	144.08	0.731082	9445.33	90	QSC_T1
M309T198	309.151	1465	145.047	1.51459	19568	90	QSC_T1
M309T198	309.151	1465	145.066	0.478789	6185.8	90	QSC_T1
M309T198	309.151	1465	145.076	0.605575	7823.83	90	QSC_T1
M309T198	309.151	1465	146.06	0.609822	7878.69	90	QSC_T1
M309T198	309.151	1465	147.092	0.911335	11774.1	90	QSC_T1
M309T198	309.151	1465	148.075	0.496304	6412.08	90	QSC_T1
M309T198	309.151	1465	149.07	0.589231	7612.67	90	QSC_T1
M309T198	309.151	1465	149.107	0.90853	11737.9	90	QSC_T1
M309T198	309.151	1465	150.056	0.366024	4728.91	90	QSC_T1
M309T198	309.151	1465	159.092	0.49923	6449.88	90	QSC_T1
M309T198	309.151	1465	160.061	0.319714	4130.6	90	QSC_T1
M309T198	309.151	1465	160.076	0.379684	4905.38	90	QSC_T1
M309T198	309.151	1465	161.07	0.345826	4467.96	90	QSC_T1
M309T198	309.151	1465	173.085	0.390676	5047.4	90	QSC_T1
M309T198	309.151	1465	251.851	0.338416	4372.22	90	QSC_T1
M309T198	309.151	1465	304.59	0.324131	4187.67	90	QSC_T1
M117T419	117.076	3437	51.0237	0.556458	2991.7	30	QSC_T1
M117T419	117.076	3437	53.0395	3.40837	18324.5	30	QSC_T1
M117T419	117.076	3437	55.0186	0.327595	1761.26	30	QSC_T1
M117T419	117.076	3437	55.0304	0.286849	1542.19	30	QSC_T1
M117T419	117.076	3437	55.055	1.18948	6395.03	30	QSC_T1
M117T419	117.076	3437	56.0502	1.1049	5940.28	30	QSC_T1
M117T419	117.076	3437	57.0344	1.59798	8591.26	30	QSC_T1
M117T419	117.076	3437	57.4762	0.224902	1209.15	30	QSC_T1
M117T419	117.076	3437	58.0634	0.455199	2447.29	30	QSC_T1
M117T419	117.076	3437	58.066	5.49335	29534	30	QSC_T1
M117T419	117.076	3437	59.991	2.57696	13854.5	30	QSC_T1
M117T419	117.076	3437	60.0564	3.46263	18616.2	30	QSC_T1
M117T419	117.076	3437	61.6728	0.269232	1447.48	30	QSC_T1
M117T419	117.076	3437	70.0619	0.640858	3445.46	30	QSC_T1
M117T419	117.076	3437	70.0658	14.2058	76375	30	QSC_T1
M117T419	117.076	3437	71.0692	0.79575	4278.21	30	QSC_T1
M117T419	117.076	3437	72.0452	1.60848	8647.69	30	QSC_T1
M117T419	117.076	3437	72.0562	2.4532	13189.2	30	QSC_T1
M117T419	117.076	3437	72.0756	0.383783	2063.34	30	QSC_T1
M117T419	117.076	3437	72.0815	23.4948	126315	30	QSC_T1
M117T419	117.076	3437	72.0847	0.294335	1582.44	30	QSC_T1
M117T419	117.076	3437	72.0857	0.313978	1688.05	30	QSC_T1
M117T419	117.076	3437	73.0849	0.293588	1578.42	30	QSC_T1
M117T419	117.076	3437	74.0607	6.22022	33441.9	30	QSC_T1
M117T419	117.076	3437	74.0971	10.7102	57581.6	30	QSC_T1
M117T419	117.076	3437	75.0108	0.264302	1420.97	30	QSC_T1
M117T419	117.076	3437	75.1004	1.0636	5718.27	30	QSC_T1
M117T419	117.076	3437	76.0763	5.21814	28054.4	30	QSC_T1
M117T419	117.076	3437	77.0392	2.02053	10863	30	QSC_T1
M117T419	117.076	3437	80.0502	0.268611	1444.14	30	QSC_T1
M117T419	117.076	3437	81.034	0.409046	2199.16	30	QSC_T1
M117T419	117.076	3437	82.0657	1.76922	9511.88	30	QSC_T1
M117T419	117.076	3437	83.0494	1.06468	5724.04	30	QSC_T1
M117T419	117.076	3437	86.097	4.60207	24742.2	30	QSC_T1
M117T419	117.076	3437	87.075	0.556272	2990.69	30	QSC_T1
M117T419	117.076	3437	88.017	0.51793	2784.56	30	QSC_T1
M117T419	117.076	3437	88.022	4.51136	24254.5	30	QSC_T1
M117T419	117.076	3437	88.0765	0.400134	2151.25	30	QSC_T1
M117T419	117.076	3437	91.0546	1.68521	9060.22	30	QSC_T1
M117T419	117.076	3437	95.0435	0.560972	3015.96	30	QSC_T1
M117T419	117.076	3437	95.0496	12.9424	69582.5	30	QSC_T1
M117T419	117.076	3437	98.0716	28.0976	151062	30	QSC_T1
M117T419	117.076	3437	98.0967	10.0559	54063.8	30	QSC_T1
M117T419	117.076	3437	99.0555	0.572931	3080.26	30	QSC_T1
M117T419	117.076	3437	99.0691	0.428879	2305.79	30	QSC_T1
M117T419	117.076	3437	99.0751	1.13385	6095.94	30	QSC_T1
M117T419	117.076	3437	99.1001	0.639084	3435.92	30	QSC_T1
M117T419	117.076	3437	100.039	0.300928	1617.89	30	QSC_T1
M117T419	117.076	3437	100.076	8.594	46204.1	30	QSC_T1
M117T419	117.076	3437	100.112	2.9669	15951	30	QSC_T1
M117T419	117.076	3437	101.06	0.387702	2084.41	30	QSC_T1
M117T419	117.076	3437	101.12	1.33183	7160.37	30	QSC_T1
M117T419	117.076	3437	105.045	6.68412	35936	30	QSC_T1
M117T419	117.076	3437	115.055	0.600448	3228.2	30	QSC_T1
M117T419	117.076	3437	115.063	1.50705	8102.36	30	QSC_T1
M117T419	117.076	3437	115.07	10.1611	54629.2	30	QSC_T1
M117T419	117.076	3437	115.087	0.469508	2524.22	30	QSC_T1
M117T419	117.076	3437	115.095	0.502978	2704.17	30	QSC_T1
M117T419	117.076	3437	116.017	0.513145	2758.83	30	QSC_T1
M117T419	117.076	3437	116.053	0.51794	2784.61	30	QSC_T1
M117T419	117.076	3437	116.071	6.88107	36994.8	30	QSC_T1
M117T419	117.076	3437	116.082	53.1211	285596	30	QSC_T1
M117T419	117.076	3437	116.1	0.460605	2476.36	30	QSC_T1
M117T419	117.076	3437	116.107	10.768	57892	30	QSC_T1
M117T419	117.076	3437	116.119	0.374872	2015.43	30	QSC_T1
M117T419	117.076	3437	117.057	2.43181	13074.2	30	QSC_T1
M117T419	117.076	3437	117.07	0.459593	2470.92	30	QSC_T1
M117T419	117.076	3437	117.086	3.18919	17146.1	30	QSC_T1
M117T419	117.076	3437	117.103	0.507524	2728.61	30	QSC_T1
M117T419	117.076	3437	117.111	0.771527	4147.98	30	QSC_T1
M117T419	117.076	3437	118.065	100	537632	30	QSC_T1
M117T419	117.076	3437	118.086	3.71875	19993.2	30	QSC_T1
M117T419	117.076	3437	118.098	0.815545	4384.63	30	QSC_T1
M117T419	117.076	3437	118.123	16.8306	90486.4	30	QSC_T1
M117T419	117.076	3437	119.069	1.25207	6731.51	30	QSC_T1
M117T419	117.076	3437	119.074	0.317256	1705.67	30	QSC_T1
M117T419	117.076	3473	50.016	3.39629	8582.45	90	QSC_T1
M117T419	117.076	3473	50.5117	0.496896	1255.66	90	QSC_T1
M117T419	117.076	3473	51.0238	9.54581	24122.3	90	QSC_T1
M117T419	117.076	3473	51.865	0.488368	1234.11	90	QSC_T1
M117T419	117.076	3473	53.0029	0.600815	1518.26	90	QSC_T1
M117T419	117.076	3473	53.0395	25.8828	65406	90	QSC_T1
M117T419	117.076	3473	53.042	1.4009	3540.07	90	QSC_T1
M117T419	117.076	3473	53.6829	0.524416	1325.2	90	QSC_T1
M117T419	117.076	3473	55.0187	2.82221	7131.75	90	QSC_T1
M117T419	117.076	3473	55.03	3.01018	7606.75	90	QSC_T1
M117T419	117.076	3473	55.0551	8.60847	21753.6	90	QSC_T1
M117T419	117.076	3473	56.0504	8.50621	21495.2	90	QSC_T1
M117T419	117.076	3473	56.1967	0.572345	1446.32	90	QSC_T1
M117T419	117.076	3473	57.0343	12.1629	30735.7	90	QSC_T1
M117T419	117.076	3473	57.0455	1.03108	2605.54	90	QSC_T1
M117T419	117.076	3473	57.0582	1.6767	4237.04	90	QSC_T1
M117T419	117.076	3473	57.0709	0.689981	1743.59	90	QSC_T1
M117T419	117.076	3473	58.066	21.019	53115	90	QSC_T1
M117T419	117.076	3473	58.0705	0.790371	1997.27	90	QSC_T1
M117T419	117.076	3473	59.0501	0.661902	1672.63	90	QSC_T1
M117T419	117.076	3473	59.0738	0.744546	1881.47	90	QSC_T1
M117T419	117.076	3473	59.9911	7.10383	17951.4	90	QSC_T1
M117T419	117.076	3473	60.0536	0.754126	1905.68	90	QSC_T1
M117T419	117.076	3473	60.0565	8.87049	22415.8	90	QSC_T1
M117T419	117.076	3473	61.9869	0.923982	2334.91	90	QSC_T1
M117T419	117.076	3473	65.0394	2.46403	6226.61	90	QSC_T1
M117T419	117.076	3473	65.6724	0.554179	1400.41	90	QSC_T1
M117T419	117.076	3473	68.0502	1.30183	3289.74	90	QSC_T1
M117T419	117.076	3473	69.0453	2.80151	7079.43	90	QSC_T1
M117T419	117.076	3473	69.0704	0.649056	1640.17	90	QSC_T1
M117T419	117.076	3473	70.0658	100	252701	90	QSC_T1
M117T419	117.076	3473	71.0692	4.50897	11394.2	90	QSC_T1
M117T419	117.076	3473	72.0451	2.61179	6600.01	90	QSC_T1
M117T419	117.076	3473	72.0563	9.24354	23358.5	90	QSC_T1
M117T419	117.076	3473	72.0815	22.4839	56816.8	90	QSC_T1
M117T419	117.076	3473	72.0847	0.362504	916.05	90	QSC_T1
M117T419	117.076	3473	74.0607	3.51257	8876.29	90	QSC_T1
M117T419	117.076	3473	74.0971	4.91603	12422.8	90	QSC_T1
M117T419	117.076	3473	76.0764	1.58211	3998	90	QSC_T1
M117T419	117.076	3473	77.0392	16.2038	40947.1	90	QSC_T1
M117T419	117.076	3473	81.034	3.99685	10100.1	90	QSC_T1
M117T419	117.076	3473	81.0707	1.46722	3707.66	90	QSC_T1
M117T419	117.076	3473	82.0658	1.62213	4099.12	90	QSC_T1
M117T419	117.076	3473	83.0497	0.649571	1641.47	90	QSC_T1
M117T419	117.076	3473	83.0736	0.974444	2462.43	90	QSC_T1
M117T419	117.076	3473	86.0969	12.516	31627.9	90	QSC_T1
M117T419	117.076	3473	86.1018	1.23906	3131.11	90	QSC_T1
M117T419	117.076	3473	89.0387	1.18739	3000.54	90	QSC_T1
M117T419	117.076	3473	90.0469	1.59246	4024.16	90	QSC_T1
M117T419	117.076	3473	91.0547	37.4311	94588.6	90	QSC_T1
M117T419	117.076	3473	91.0605	1.46815	3710.01	90	QSC_T1
M117T419	117.076	3473	95.0496	72.3715	182883	90	QSC_T1
M117T419	117.076	3473	96.053	0.855087	2160.81	90	QSC_T1
M117T419	117.076	3473	98.0717	29.7337	75137.2	90	QSC_T1
M117T419	117.076	3473	98.0968	13.907	35143	90	QSC_T1
M117T419	117.076	3473	99.075	1.35472	3423.38	90	QSC_T1
M117T419	117.076	3473	99.1003	1.37263	3468.65	90	QSC_T1
M117T419	117.076	3473	100.076	1.98509	5016.33	90	QSC_T1
M117T419	117.076	3473	100.113	3.55838	8992.04	90	QSC_T1
M117T419	117.076	3473	105.045	34.0691	86092.8	90	QSC_T1
M117T419	117.076	3473	105.052	1.42125	3591.5	90	QSC_T1
M117T419	117.076	3473	115.054	0.922659	2331.57	90	QSC_T1
M117T419	117.076	3473	115.07	1.41188	3567.82	90	QSC_T1
M117T419	117.076	3473	116.071	0.937334	2368.65	90	QSC_T1
M117T419	117.076	3473	116.074	0.848398	2143.91	90	QSC_T1
M117T419	117.076	3473	116.082	6.44082	16276	90	QSC_T1
M117T419	117.076	3473	116.107	1.82522	4612.33	90	QSC_T1
M117T419	117.076	3473	117.058	6.14358	15524.9	90	QSC_T1
M117T419	117.076	3473	118.065	34.1389	86269.3	90	QSC_T1
M117T419	117.076	3473	118.123	1.79679	4540.51	90	QSC_T1
M117T419	117.076	3473	119.068	1.00317	2535.02	90	QSC_T1
M188T421	188.072	3367	55.8492	0.0778888	26081.3	30	QSC_T1
M188T421	188.072	3367	74.0603	0.108798	36431.4	30	QSC_T1
M188T421	188.072	3367	83.5648	0.0918386	30752.4	30	QSC_T1
M188T421	188.072	3367	86.0605	0.756529	253326	30	QSC_T1
M188T421	188.072	3367	86.097	0.0958615	32099.5	30	QSC_T1
M188T421	188.072	3367	91.055	0.291962	97764.2	30	QSC_T1
M188T421	188.072	3367	100.076	0.175165	58654.4	30	QSC_T1
M188T421	188.072	3367	100.113	0.134254	44955.2	30	QSC_T1
M188T421	188.072	3367	102.349	0.0804985	26955.1	30	QSC_T1
M188T421	188.072	3367	111.387	0.096416	32285.1	30	QSC_T1
M188T421	188.072	3367	115.054	0.195853	65581.8	30	QSC_T1
M188T421	188.072	3367	115.869	0.0775886	25980.7	30	QSC_T1
M188T421	188.072	3367	116.703	0.169645	56806.2	30	QSC_T1
M188T421	188.072	3367	117.058	0.152841	51179	30	QSC_T1
M188T421	188.072	3367	117.07	0.440325	147444	30	QSC_T1
M188T421	188.072	3367	118.065	6.8289	2.28667e+06	30	QSC_T1
M188T421	188.072	3367	119.069	0.580463	194369	30	QSC_T1
M188T421	188.072	3367	132.08	0.115578	38701.5	30	QSC_T1
M188T421	188.072	3367	142.065	1.26335	423035	30	QSC_T1
M188T421	188.072	3367	142.123	15.1423	5070437	30	QSC_T1
M188T421	188.072	3367	143.073	0.92168	308627	30	QSC_T1
M188T421	188.072	3367	143.126	1.32603	444023	30	QSC_T1
M188T421	188.072	3367	144.034	0.129203	43264.1	30	QSC_T1
M188T421	188.072	3367	144.044	0.730058	244462	30	QSC_T1
M188T421	188.072	3367	144.081	18.4335	6.1725e+06	30	QSC_T1
M188T421	188.072	3367	145.084	1.75468	587559	30	QSC_T1
M188T421	188.072	3367	146.022	0.155164	51957	30	QSC_T1
M188T421	188.072	3367	146.029	0.248704	83279	30	QSC_T1
M188T421	188.072	3367	146.036	0.731195	244842	30	QSC_T1
M188T421	188.072	3367	146.041	0.607532	203433	30	QSC_T1
M188T421	188.072	3367	146.06	100	33485236	30	QSC_T1
M188T421	188.072	3367	146.079	0.441711	147908	30	QSC_T1
M188T421	188.072	3367	146.084	0.687184	230105	30	QSC_T1
M188T421	188.072	3367	146.091	0.218102	73032	30	QSC_T1
M188T421	188.072	3367	146.104	0.14865	49775.8	30	QSC_T1
M188T421	188.072	3367	146.131	0.120638	40395.9	30	QSC_T1
M188T421	188.072	3367	147.063	9.5892	3.21097e+06	30	QSC_T1
M188T421	188.072	3367	148.066	0.164206	54984.6	30	QSC_T1
M188T421	188.072	3367	160.076	0.847925	283930	30	QSC_T1
M188T421	188.072	3367	170.06	5.60247	1875999	30	QSC_T1
M188T421	188.072	3367	170.267	0.102801	34423.1	30	QSC_T1
M188T421	188.072	3367	171.063	0.777879	260475	30	QSC_T1
M188T421	188.072	3367	188.015	0.141004	47215.7	30	QSC_T1
M188T421	188.072	3367	188.035	0.316932	106126	30	QSC_T1
M188T421	188.072	3367	188.07	53.2964	17846418	30	QSC_T1
M188T421	188.072	3367	188.126	1.07268	359191	30	QSC_T1
M188T421	188.072	3367	189.074	6.71338	2.24799e+06	30	QSC_T1
M188T421	188.072	3367	190.075	0.130565	43719.9	30	QSC_T1
M188T421	188.072	3331	51.0236	0.20028	42190.4	90	QSC_T1
M188T421	188.072	3331	53.003	0.342427	72134.8	90	QSC_T1
M188T421	188.072	3331	55.055	0.422294	88959.4	90	QSC_T1
M188T421	188.072	3331	56.0503	0.706217	148770	90	QSC_T1
M188T421	188.072	3331	57.0344	0.203612	42892.4	90	QSC_T1
M188T421	188.072	3331	57.0582	0.269621	56797.6	90	QSC_T1
M188T421	188.072	3331	58.0659	1.52323	320880	90	QSC_T1
M188T421	188.072	3331	63.0234	0.172935	36430	90	QSC_T1
M188T421	188.072	3331	63.7282	0.148712	31327.2	90	QSC_T1
M188T421	188.072	3331	65.0393	1.54573	325619	90	QSC_T1
M188T421	188.072	3331	66.0471	0.345785	72842.1	90	QSC_T1
M188T421	188.072	3331	67.0423	0.321364	67697.8	90	QSC_T1
M188T421	188.072	3331	68.0501	0.56671	119382	90	QSC_T1
M188T421	188.072	3331	69.0705	0.249664	52593.6	90	QSC_T1
M188T421	188.072	3331	70.0658	0.579341	122043	90	QSC_T1
M188T421	188.072	3331	72.0815	0.888191	187104	90	QSC_T1
M188T421	188.072	3331	73.053	0.331195	69768.7	90	QSC_T1
M188T421	188.072	3331	77.039	0.215584	45414.3	90	QSC_T1
M188T421	188.072	3331	78.0472	0.203864	42945.5	90	QSC_T1
M188T421	188.072	3331	80.0503	0.361972	76252.2	90	QSC_T1
M188T421	188.072	3331	82.0657	1.80619	380487	90	QSC_T1
M188T421	188.072	3331	84.0813	0.173311	36509.3	90	QSC_T1
M188T421	188.072	3331	86.0606	2.40421	506464	90	QSC_T1
M188T421	188.072	3331	89.0123	0.206859	43576.4	90	QSC_T1
M188T421	188.072	3331	89.039	1.42351	299874	90	QSC_T1
M188T421	188.072	3331	90.0469	1.52125	320463	90	QSC_T1
M188T421	188.072	3331	91.0431	0.338173	71238.7	90	QSC_T1
M188T421	188.072	3331	91.0454	0.273727	57662.7	90	QSC_T1
M188T421	188.072	3331	91.0547	69.3677	14612839	90	QSC_T1
M188T421	188.072	3331	91.0663	0.450043	94804.9	90	QSC_T1
M188T421	188.072	3331	92.058	4.61754	972719	90	QSC_T1
M188T421	188.072	3331	95.0497	1.16498	245411	90	QSC_T1
M188T421	188.072	3331	100.076	0.875092	184345	90	QSC_T1
M188T421	188.072	3331	102.046	0.221146	46586.1	90	QSC_T1
M188T421	188.072	3331	103.054	1.95845	412562	90	QSC_T1
M188T421	188.072	3331	104.05	0.526203	110849	90	QSC_T1
M188T421	188.072	3331	105.045	0.358974	75620.6	90	QSC_T1
M188T421	188.072	3331	107.682	0.179028	37713.7	90	QSC_T1
M188T421	188.072	3331	109.065	0.466531	98278.4	90	QSC_T1
M188T421	188.072	3331	115.054	50.8754	10717292	90	QSC_T1
M188T421	188.072	3331	116.049	1.62907	343176	90	QSC_T1
M188T421	188.072	3331	116.057	1.85562	390900	90	QSC_T1
M188T421	188.072	3331	116.062	5.76574	1.2146e+06	90	QSC_T1
M188T421	188.072	3331	117.058	22.4685	4.73317e+06	90	QSC_T1
M188T421	188.072	3331	117.07	6.04888	1.27424e+06	90	QSC_T1
M188T421	188.072	3331	118.065	100	21065760	90	QSC_T1
M188T421	188.072	3331	118.072	1.87483	394947	90	QSC_T1
M188T421	188.072	3331	119.062	0.451273	95064.1	90	QSC_T1
M188T421	188.072	3331	119.069	8.05231	1696281	90	QSC_T1
M188T421	188.072	3331	126.046	0.290949	61290.5	90	QSC_T1
M188T421	188.072	3331	127.054	1.22362	257766	90	QSC_T1
M188T421	188.072	3331	128.05	1.42607	300412	90	QSC_T1
M188T421	188.072	3331	128.062	0.464624	97876.6	90	QSC_T1
M188T421	188.072	3331	129.045	0.356824	75167.6	90	QSC_T1
M188T421	188.072	3331	129.057	0.449395	94668.4	90	QSC_T1
M188T421	188.072	3331	130.065	0.291313	61367.2	90	QSC_T1
M188T421	188.072	3331	132.044	0.419981	88472.2	90	QSC_T1
M188T421	188.072	3331	132.081	0.301494	63512	90	QSC_T1
M188T421	188.072	3331	134.06	0.594837	125307	90	QSC_T1
M188T421	188.072	3331	140.049	0.773563	162957	90	QSC_T1
M188T421	188.072	3331	141.057	1.0443	219989	90	QSC_T1
M188T421	188.072	3331	142.053	0.276589	58265.6	90	QSC_T1
M188T421	188.072	3331	142.065	14.1405	2.97881e+06	90	QSC_T1
M188T421	188.072	3331	142.077	0.436486	91949.2	90	QSC_T1
M188T421	188.072	3331	143.073	40.721	8578187	90	QSC_T1
M188T421	188.072	3331	143.096	0.236	49715.3	90	QSC_T1
M188T421	188.072	3331	144.045	0.288417	60757.3	90	QSC_T1
M188T421	188.072	3331	144.078	4.30561	907008	90	QSC_T1
M188T421	188.072	3331	145.065	1.56186	329017	90	QSC_T1
M188T421	188.072	3331	145.084	0.375117	79021.3	90	QSC_T1
M188T421	188.072	3331	146.06	2.88952	608700	90	QSC_T1
M188T421	188.072	3331	147.063	0.315658	66495.8	90	QSC_T1
M188T421	188.072	3331	150.506	0.163099	34358.1	90	QSC_T1
M188T421	188.072	3331	155.06	2.35979	497107	90	QSC_T1
M188T421	188.072	3331	160.076	0.278748	58720.4	90	QSC_T1
M188T421	188.072	3331	165.374	0.171648	36159	90	QSC_T1
M188T421	188.072	3331	170.06	1.09699	231089	90	QSC_T1
M188T421	188.072	3331	171.064	0.216509	45609.3	90	QSC_T1
M188T421	188.072	3331	199.285	0.233037	49091	90	QSC_T1
M189T421	189.075	3297	52.3174	0.0871796	21329.9	30	QSC_T1
M189T421	189.075	3297	57.3478	0.0827396	20243.6	30	QSC_T1
M189T421	189.075	3297	58.5084	0.0996561	24382.5	30	QSC_T1
M189T421	189.075	3297	59.5975	0.0900936	22042.9	30	QSC_T1
M189T421	189.075	3297	60.5003	0.11755	28760.5	30	QSC_T1
M189T421	189.075	3297	69.0706	0.220219	53880.3	30	QSC_T1
M189T421	189.075	3297	70.9723	0.0892022	21824.8	30	QSC_T1
M189T421	189.075	3297	74.0606	0.494386	120960	30	QSC_T1
M189T421	189.075	3297	74.3326	0.0984082	24077.2	30	QSC_T1
M189T421	189.075	3297	79.2544	0.0893615	21863.7	30	QSC_T1
M189T421	189.075	3297	86.0604	1.25118	306122	30	QSC_T1
M189T421	189.075	3297	86.0967	0.108344	26508.2	30	QSC_T1
M189T421	189.075	3297	87.0445	0.260598	63759.7	30	QSC_T1
M189T421	189.075	3297	91.0548	0.321473	78653.8	30	QSC_T1
M189T421	189.075	3297	93.6107	0.135513	33155.6	30	QSC_T1
M189T421	189.075	3297	95.379	0.174254	42634.2	30	QSC_T1
M189T421	189.075	3297	100.076	0.296331	72502.2	30	QSC_T1
M189T421	189.075	3297	104.071	0.117647	28784.3	30	QSC_T1
M189T421	189.075	3297	112.076	0.929179	227339	30	QSC_T1
M189T421	189.075	3297	115.054	0.227617	55690.3	30	QSC_T1
M189T421	189.075	3297	116.703	0.262503	64225.6	30	QSC_T1
M189T421	189.075	3297	117.058	0.162286	39706.1	30	QSC_T1
M189T421	189.075	3297	117.07	0.338306	82772.1	30	QSC_T1
M189T421	189.075	3297	118.065	7.76169	1.89903e+06	30	QSC_T1
M189T421	189.075	3297	118.072	0.117014	28629.5	30	QSC_T1
M189T421	189.075	3297	119.068	0.665528	162832	30	QSC_T1
M189T421	189.075	3297	124.113	0.137605	33667.3	30	QSC_T1
M189T421	189.075	3297	130.086	0.320769	78481.3	30	QSC_T1
M189T421	189.075	3297	132.08	0.178275	43617.9	30	QSC_T1
M189T421	189.075	3297	140.071	0.151868	37156.9	30	QSC_T1
M189T421	189.075	3297	142.065	1.40913	344767	30	QSC_T1
M189T421	189.075	3297	142.123	28.0163	6.85465e+06	30	QSC_T1
M189T421	189.075	3297	143.073	1.2395	303265	30	QSC_T1
M189T421	189.075	3297	143.126	2.66645	652390	30	QSC_T1
M189T421	189.075	3297	144.044	0.695946	170275	30	QSC_T1
M189T421	189.075	3297	144.081	17.596	4.30516e+06	30	QSC_T1
M189T421	189.075	3297	144.093	0.243864	59665.4	30	QSC_T1
M189T421	189.075	3297	144.128	0.152173	37231.7	30	QSC_T1
M189T421	189.075	3297	145.084	1.98548	485779	30	QSC_T1
M189T421	189.075	3297	145.987	0.142899	34962.5	30	QSC_T1
M189T421	189.075	3297	146.015	0.139945	34239.7	30	QSC_T1
M189T421	189.075	3297	146.036	0.714253	174754	30	QSC_T1
M189T421	189.075	3297	146.04	0.388304	95004.9	30	QSC_T1
M189T421	189.075	3297	146.06	100	24466642	30	QSC_T1
M189T421	189.075	3297	146.079	0.628442	153759	30	QSC_T1
M189T421	189.075	3297	146.084	0.858386	210018	30	QSC_T1
M189T421	189.075	3297	147.063	11.6234	2843865	30	QSC_T1
M189T421	189.075	3297	148.066	0.637944	156083	30	QSC_T1
M189T421	189.075	3297	160.076	0.876105	214353	30	QSC_T1
M189T421	189.075	3297	161.079	0.151421	37047.7	30	QSC_T1
M189T421	189.075	3297	170.06	5.85572	1.4327e+06	30	QSC_T1
M189T421	189.075	3297	171.063	0.842782	206200	30	QSC_T1
M189T421	189.075	3297	188.07	51.2241	12532816	30	QSC_T1
M189T421	189.075	3297	188.105	0.262142	64137.4	30	QSC_T1
M189T421	189.075	3297	188.127	1.80111	440671	30	QSC_T1
M189T421	189.075	3297	188.167	0.146433	35827.2	30	QSC_T1
M189T421	189.075	3297	189.074	7.76451	1.89972e+06	30	QSC_T1
M189T421	189.075	3297	189.087	0.101032	24719.2	30	QSC_T1
M189T421	189.075	3297	189.112	0.12259	29993.8	30	QSC_T1
M189T421	189.075	3297	189.13	0.11687	28594.3	30	QSC_T1
M189T421	189.075	3297	190.077	0.60769	148681	30	QSC_T1
M189T421	189.075	3297	190.107	0.435898	106650	30	QSC_T1
M189T421	189.075	3297	190.145	0.190266	46551.7	30	QSC_T1
M189T421	189.075	3297	191.153	0.368745	90219.4	30	QSC_T1
M189T421	189.075	3333	50.0158	0.166236	28463.5	90	QSC_T1
M189T421	189.075	3333	51.0237	0.231158	39579.8	90	QSC_T1
M189T421	189.075	3333	53.003	0.321787	55097.6	90	QSC_T1
M189T421	189.075	3333	54.1068	0.14317	24514.1	90	QSC_T1
M189T421	189.075	3333	55.0551	0.370756	63482.3	90	QSC_T1
M189T421	189.075	3333	56.0503	0.857836	146882	90	QSC_T1
M189T421	189.075	3333	58.066	1.30215	222959	90	QSC_T1
M189T421	189.075	3333	60.6013	0.183444	31409.9	90	QSC_T1
M189T421	189.075	3333	63.0237	0.309167	52936.8	90	QSC_T1
M189T421	189.075	3333	65.0393	1.64776	282137	90	QSC_T1
M189T421	189.075	3333	66.0424	0.215465	36892.7	90	QSC_T1
M189T421	189.075	3333	66.047	0.289068	49495.3	90	QSC_T1
M189T421	189.075	3333	67.0422	0.312518	53510.6	90	QSC_T1
M189T421	189.075	3333	67.9158	0.179283	30697.5	90	QSC_T1
M189T421	189.075	3333	68.0501	0.429474	73536.3	90	QSC_T1
M189T421	189.075	3333	69.0344	0.424053	72608	90	QSC_T1
M189T421	189.075	3333	69.0707	0.275511	47174	90	QSC_T1
M189T421	189.075	3333	70.0658	0.750035	128424	90	QSC_T1
M189T421	189.075	3333	70.7771	0.172067	29462	90	QSC_T1
M189T421	189.075	3333	72.0814	0.86743	148525	90	QSC_T1
M189T421	189.075	3333	73.0528	0.441128	75531.7	90	QSC_T1
M189T421	189.075	3333	77.0392	0.221246	37882.5	90	QSC_T1
M189T421	189.075	3333	78.0471	0.176088	30150.5	90	QSC_T1
M189T421	189.075	3333	80.0501	0.338057	57883.5	90	QSC_T1
M189T421	189.075	3333	82.0657	2.10549	360510	90	QSC_T1
M189T421	189.075	3333	84.0816	0.275398	47154.7	90	QSC_T1
M189T421	189.075	3333	86.0605	2.71165	464299	90	QSC_T1
M189T421	189.075	3333	89.0122	0.203911	34914.4	90	QSC_T1
M189T421	189.075	3333	89.0389	1.71647	293900	90	QSC_T1
M189T421	189.075	3333	90.047	2.05618	352066	90	QSC_T1
M189T421	189.075	3333	91.0547	74.5154	12758822	90	QSC_T1
M189T421	189.075	3333	92.0494	0.238617	40856.9	90	QSC_T1
M189T421	189.075	3333	92.0581	7.14662	1.22367e+06	90	QSC_T1
M189T421	189.075	3333	95.0496	1.13884	194997	90	QSC_T1
M189T421	189.075	3333	100.076	1.06263	181948	90	QSC_T1
M189T421	189.075	3333	102.047	0.375743	64336.2	90	QSC_T1
M189T421	189.075	3333	103.055	1.66692	285416	90	QSC_T1
M189T421	189.075	3333	104.05	0.512199	87700.8	90	QSC_T1
M189T421	189.075	3333	105.045	0.682506	116861	90	QSC_T1
M189T421	189.075	3333	105.07	0.35984	61613.3	90	QSC_T1
M189T421	189.075	3333	109.065	0.270801	46367.6	90	QSC_T1
M189T421	189.075	3333	115.054	53.94	9235815	90	QSC_T1
M189T421	189.075	3333	115.071	0.386554	66187.2	90	QSC_T1
M189T421	189.075	3333	116.05	1.9413	332397	90	QSC_T1
M189T421	189.075	3333	116.057	3.14801	539015	90	QSC_T1
M189T421	189.075	3333	116.063	5.10325	873798	90	QSC_T1
M189T421	189.075	3333	117.049	0.363897	62307.8	90	QSC_T1
M189T421	189.075	3333	117.058	25.0968	4.29717e+06	90	QSC_T1
M189T421	189.075	3333	117.07	6.32074	1082262	90	QSC_T1
M189T421	189.075	3333	118.048	0.64803	110958	90	QSC_T1
M189T421	189.075	3333	118.065	100	17122390	90	QSC_T1
M189T421	189.075	3333	119.062	0.490297	83950.6	90	QSC_T1
M189T421	189.075	3333	119.069	11.225	1.92198e+06	90	QSC_T1
M189T421	189.075	3333	119.077	0.428453	73361.3	90	QSC_T1
M189T421	189.075	3333	120.072	0.298566	51121.6	90	QSC_T1
M189T421	189.075	3333	126.046	0.263668	45146.2	90	QSC_T1
M189T421	189.075	3333	127.054	1.62919	278957	90	QSC_T1
M189T421	189.075	3333	128.05	1.90693	326513	90	QSC_T1
M189T421	189.075	3333	128.062	0.466351	79850.4	90	QSC_T1
M189T421	189.075	3333	129.045	0.356607	61059.7	90	QSC_T1
M189T421	189.075	3333	130.066	0.224835	38497	90	QSC_T1
M189T421	189.075	3333	132.045	0.437238	74865.6	90	QSC_T1
M189T421	189.075	3333	132.081	0.406601	69619.8	90	QSC_T1
M189T421	189.075	3333	134.06	0.563391	96466	90	QSC_T1
M189T421	189.075	3333	140.05	0.955933	163679	90	QSC_T1
M189T421	189.075	3333	141.057	0.924706	158332	90	QSC_T1
M189T421	189.075	3333	142.065	14.5703	2494786	90	QSC_T1
M189T421	189.075	3333	142.076	0.465566	79716.1	90	QSC_T1
M189T421	189.075	3333	143.073	41.1921	7053075	90	QSC_T1
M189T421	189.075	3333	144.045	0.438656	75108.4	90	QSC_T1
M189T421	189.075	3333	144.058	0.224085	38368.7	90	QSC_T1
M189T421	189.075	3333	144.078	5.21401	892763	90	QSC_T1
M189T421	189.075	3333	145.065	1.65069	282637	90	QSC_T1
M189T421	189.075	3333	145.083	0.453346	77623.6	90	QSC_T1
M189T421	189.075	3333	146.06	3.34998	573597	90	QSC_T1
M189T421	189.075	3333	146.07	0.254593	43592.4	90	QSC_T1
M189T421	189.075	3333	147.063	0.437497	74910	90	QSC_T1
M189T421	189.075	3333	154.458	0.252255	43192	90	QSC_T1
M189T421	189.075	3333	155.06	2.31248	395952	90	QSC_T1
M189T421	189.075	3333	156.064	0.459211	78627.9	90	QSC_T1
M189T421	189.075	3333	159.156	0.281474	48195.1	90	QSC_T1
M189T421	189.075	3333	160.076	0.276168	47286.5	90	QSC_T1
M189T421	189.075	3333	170.06	1.32014	226040	90	QSC_T1
M189T421	189.075	3333	186.531	0.196923	33717.9	90	QSC_T1
M205T421	205.097	3371	50.1214	0.0759772	92598.3	30	QSC_T1
M205T421	205.097	3371	52.0906	0.0831243	101309	30	QSC_T1
M205T421	205.097	3371	53.3516	0.0872334	106317	30	QSC_T1
M205T421	205.097	3371	57.2228	0.0784042	95556.3	30	QSC_T1
M205T421	205.097	3371	63.721	0.0936988	114197	30	QSC_T1
M205T421	205.097	3371	65.42	0.0750735	91496.9	30	QSC_T1
M205T421	205.097	3371	74.0243	0.508224	619406	30	QSC_T1
M205T421	205.097	3371	75.3687	0.0871292	106190	30	QSC_T1
M205T421	205.097	3371	84.8363	0.103328	125933	30	QSC_T1
M205T421	205.097	3371	89.0387	0.0896314	109240	30	QSC_T1
M205T421	205.097	3371	91.0547	0.111461	135845	30	QSC_T1
M205T421	205.097	3371	112.077	0.171397	208893	30	QSC_T1
M205T421	205.097	3371	115.055	0.155393	189387	30	QSC_T1
M205T421	205.097	3371	116.052	0.115167	140361	30	QSC_T1
M205T421	205.097	3371	118.065	1.26171	1.53773e+06	30	QSC_T1
M205T421	205.097	3371	120.081	5.7849	7050430	30	QSC_T1
M205T421	205.097	3371	120.09	0.203573	248107	30	QSC_T1
M205T421	205.097	3371	122.41	0.0899775	109661	30	QSC_T1
M205T421	205.097	3371	130.065	0.462195	563307	30	QSC_T1
M205T421	205.097	3371	131.049	0.147812	180148	30	QSC_T1
M205T421	205.097	3371	132.081	2.51136	3060758	30	QSC_T1
M205T421	205.097	3371	133.083	0.176254	214812	30	QSC_T1
M205T421	205.097	3371	140.338	0.0895956	109196	30	QSC_T1
M205T421	205.097	3371	142.065	0.172288	209979	30	QSC_T1
M205T421	205.097	3371	143.073	0.298503	363805	30	QSC_T1
M205T421	205.097	3371	144.044	0.294105	358445	30	QSC_T1
M205T421	205.097	3371	144.081	5.55989	6776198	30	QSC_T1
M205T421	205.097	3371	145.084	0.708847	863918	30	QSC_T1
M205T421	205.097	3371	146.06	35.6072	43396784	30	QSC_T1
M205T421	205.097	3371	147.063	3.27944	3.99687e+06	30	QSC_T1
M205T421	205.097	3371	149.059	0.147149	179340	30	QSC_T1
M205T421	205.097	3371	159.092	5.76575	7.02709e+06	30	QSC_T1
M205T421	205.097	3371	160.077	0.397139	484020	30	QSC_T1
M205T421	205.097	3371	160.095	0.776476	946342	30	QSC_T1
M205T421	205.097	3371	166.086	2.0418	2.48847e+06	30	QSC_T1
M205T421	205.097	3371	170.06	1.75171	2134925	30	QSC_T1
M205T421	205.097	3371	171.064	0.265887	324053	30	QSC_T1
M205T421	205.097	3371	188.005	0.122075	148781	30	QSC_T1
M205T421	205.097	3371	188.035	0.669886	816433	30	QSC_T1
M205T421	205.097	3371	188.043	0.367328	447686	30	QSC_T1
M205T421	205.097	3371	188.07	100	121876472	30	QSC_T1
M205T421	205.097	3371	188.106	0.635247	774217	30	QSC_T1
M205T421	205.097	3371	188.18	0.0961687	117207	30	QSC_T1
M205T421	205.097	3371	189.074	12.884	15702550	30	QSC_T1
M205T421	205.097	3371	189.092	0.243869	297219	30	QSC_T1
M205T421	205.097	3371	190.076	0.370425	451461	30	QSC_T1
M205T421	205.097	3371	205.097	1.12169	1.36708e+06	30	QSC_T1
M205T421	205.097	3371	211.941	0.111345	135703	30	QSC_T1
M205T421	205.097	3335	51.0235	0.180803	119798	90	QSC_T1
M205T421	205.097	3335	53.0393	0.25574	169451	90	QSC_T1
M205T421	205.097	3335	54.1411	0.171406	113572	90	QSC_T1
M205T421	205.097	3335	54.6906	0.142086	94144.7	90	QSC_T1
M205T421	205.097	3335	61.0115	0.273047	180918	90	QSC_T1
M205T421	205.097	3335	63.0237	0.224022	148435	90	QSC_T1
M205T421	205.097	3335	65.0392	0.906114	600382	90	QSC_T1
M205T421	205.097	3335	67.0422	0.228156	151174	90	QSC_T1
M205T421	205.097	3335	67.4421	0.162439	107630	90	QSC_T1
M205T421	205.097	3335	68.7987	0.164414	108939	90	QSC_T1
M205T421	205.097	3335	74.0243	2.66484	1.7657e+06	90	QSC_T1
M205T421	205.097	3335	79.0549	0.380087	251842	90	QSC_T1
M205T421	205.097	3335	89.0391	0.524284	347386	90	QSC_T1
M205T421	205.097	3335	90.0471	0.60621	401669	90	QSC_T1
M205T421	205.097	3335	91.0547	37.562	24888228	90	QSC_T1
M205T421	205.097	3335	92.058	2.1852	1.44789e+06	90	QSC_T1
M205T421	205.097	3335	93.0574	0.334279	221490	90	QSC_T1
M205T421	205.097	3335	95.0496	0.85874	568993	90	QSC_T1
M205T421	205.097	3335	103.054	2.87041	1.90191e+06	90	QSC_T1
M205T421	205.097	3335	104.05	0.342551	226971	90	QSC_T1
M205T421	205.097	3335	104.057	0.289381	191741	90	QSC_T1
M205T421	205.097	3335	105.045	0.322579	213738	90	QSC_T1
M205T421	205.097	3335	105.07	1.89564	1.25603e+06	90	QSC_T1
M205T421	205.097	3335	106.065	0.237478	157350	90	QSC_T1
M205T421	205.097	3335	115.054	37.7706	25026438	90	QSC_T1
M205T421	205.097	3335	116.049	1.63473	1.08316e+06	90	QSC_T1
M205T421	205.097	3335	116.058	2.15484	1.42778e+06	90	QSC_T1
M205T421	205.097	3335	116.063	1.75956	1.16587e+06	90	QSC_T1
M205T421	205.097	3335	117.058	24.1808	16021965	90	QSC_T1
M205T421	205.097	3335	117.07	6.62038	4386598	90	QSC_T1
M205T421	205.097	3335	118.065	100	66259008	90	QSC_T1
M205T421	205.097	3335	118.072	1.6741	1.10924e+06	90	QSC_T1
M205T421	205.097	3335	119.062	0.448386	297096	90	QSC_T1
M205T421	205.097	3335	119.069	8.40056	5.56613e+06	90	QSC_T1
M205T421	205.097	3335	127.054	0.841564	557612	90	QSC_T1
M205T421	205.097	3335	128.05	1.10408	731553	90	QSC_T1
M205T421	205.097	3335	128.058	0.242446	160642	90	QSC_T1
M205T421	205.097	3335	128.061	0.202343	134070	90	QSC_T1
M205T421	205.097	3335	130.055	0.247584	164046	90	QSC_T1
M205T421	205.097	3335	130.065	15.4327	10225528	90	QSC_T1
M205T421	205.097	3335	131.067	1.0022	664045	90	QSC_T1
M205T421	205.097	3335	132.081	13.0003	8613850	90	QSC_T1
M205T421	205.097	3335	133.064	0.197407	130800	90	QSC_T1
M205T421	205.097	3335	133.084	1.64457	1.08967e+06	90	QSC_T1
M205T421	205.097	3335	134.059	0.209231	138634	90	QSC_T1
M205T421	205.097	3335	140.05	0.78943	523068	90	QSC_T1
M205T421	205.097	3335	141.057	0.344149	228030	90	QSC_T1
M205T421	205.097	3335	142.065	12.0616	7.99187e+06	90	QSC_T1
M205T421	205.097	3335	142.077	0.323118	214095	90	QSC_T1
M205T421	205.097	3335	143.073	32.0713	21250104	90	QSC_T1
M205T421	205.097	3335	144.044	0.341693	226402	90	QSC_T1
M205T421	205.097	3335	144.081	6.46492	4.28359e+06	90	QSC_T1
M205T421	205.097	3335	145.065	1.44819	959558	90	QSC_T1
M205T421	205.097	3335	145.084	0.658884	436570	90	QSC_T1
M205T421	205.097	3335	146.051	0.164606	109067	90	QSC_T1
M205T421	205.097	3335	146.06	7.4902	4.96294e+06	90	QSC_T1
M205T421	205.097	3335	147.064	0.657506	435657	90	QSC_T1
M205T421	205.097	3335	155.06	2.45953	1.62966e+06	90	QSC_T1
M205T421	205.097	3335	158.084	0.303528	201114	90	QSC_T1
M205T421	205.097	3335	159.092	0.830977	550597	90	QSC_T1
M205T421	205.097	3335	160.076	0.83408	552653	90	QSC_T1
M205T421	205.097	3335	170.06	2.01752	1.33679e+06	90	QSC_T1
M205T421	205.097	3335	178.712	0.207357	137392	90	QSC_T1
M206T421	206.1	3445	58.2536	0.078258	78898.1	30	QSC_T1
M206T421	206.1	3445	58.4628	0.069568	70136.9	30	QSC_T1
M206T421	206.1	3445	72.5604	0.085712	86413	30	QSC_T1
M206T421	206.1	3445	74.0243	0.333913	336644	30	QSC_T1
M206T421	206.1	3445	75.9537	0.0791164	79763.5	30	QSC_T1
M206T421	206.1	3445	77.0392	0.158709	160008	30	QSC_T1
M206T421	206.1	3445	83.2598	0.11185	112765	30	QSC_T1
M206T421	206.1	3445	84.5992	0.0796532	80304.7	30	QSC_T1
M206T421	206.1	3445	85.6903	0.071071	71652.3	30	QSC_T1
M206T421	206.1	3445	91.0546	0.207995	209697	30	QSC_T1
M206T421	206.1	3445	93.1985	0.0769648	77594.3	30	QSC_T1
M206T421	206.1	3445	103.054	0.736263	742285	30	QSC_T1
M206T421	206.1	3445	107.049	0.726512	732454	30	QSC_T1
M206T421	206.1	3445	111.253	0.0813826	82048.2	30	QSC_T1
M206T421	206.1	3445	115.055	0.121044	122034	30	QSC_T1
M206T421	206.1	3445	117.059	0.10317	104014	30	QSC_T1
M206T421	206.1	3445	118.065	0.897155	904493	30	QSC_T1
M206T421	206.1	3445	119.069	0.103124	103967	30	QSC_T1
M206T421	206.1	3445	120.029	0.13977	140914	30	QSC_T1
M206T421	206.1	3445	120.058	0.215971	217737	30	QSC_T1
M206T421	206.1	3445	120.063	0.730362	736336	30	QSC_T1
M206T421	206.1	3445	120.067	0.296322	298746	30	QSC_T1
M206T421	206.1	3445	120.081	100	100817872	30	QSC_T1
M206T421	206.1	3445	120.099	0.663817	669246	30	QSC_T1
M206T421	206.1	3445	120.104	0.226383	228234	30	QSC_T1
M206T421	206.1	3445	120.114	0.150713	151945	30	QSC_T1
M206T421	206.1	3445	120.136	0.111081	111990	30	QSC_T1
M206T421	206.1	3445	121.084	3.10472	3.13012e+06	30	QSC_T1
M206T421	206.1	3445	130.065	0.273508	275744	30	QSC_T1
M206T421	206.1	3445	131.049	3.39896	3426761	30	QSC_T1
M206T421	206.1	3445	132.052	0.0976936	98492.6	30	QSC_T1
M206T421	206.1	3445	132.081	1.59507	1.60812e+06	30	QSC_T1
M206T421	206.1	3445	133.084	0.143628	144803	30	QSC_T1
M206T421	206.1	3445	142.065	0.198685	200310	30	QSC_T1
M206T421	206.1	3445	143.072	0.184178	185684	30	QSC_T1
M206T421	206.1	3445	144.044	0.152482	153729	30	QSC_T1
M206T421	206.1	3445	144.081	3.23196	3.25839e+06	30	QSC_T1
M206T421	206.1	3445	145.084	0.36013	363075	30	QSC_T1
M206T421	206.1	3445	146.036	0.129186	130243	30	QSC_T1
M206T421	206.1	3445	146.06	20.9156	21086650	30	QSC_T1
M206T421	206.1	3445	146.084	0.143207	144379	30	QSC_T1
M206T421	206.1	3445	147.063	2.29015	2308881	30	QSC_T1
M206T421	206.1	3445	148.066	0.119908	120888	30	QSC_T1
M206T421	206.1	3445	149.059	3.35125	3378660	30	QSC_T1
M206T421	206.1	3445	150.064	0.127068	128107	30	QSC_T1
M206T421	206.1	3445	159.091	3.2406	3.2671e+06	30	QSC_T1
M206T421	206.1	3445	160.076	0.319024	321633	30	QSC_T1
M206T421	206.1	3445	160.096	0.392811	396024	30	QSC_T1
M206T421	206.1	3445	166.086	33.1098	33380612	30	QSC_T1
M206T421	206.1	3445	167.09	1.2008	1.21062e+06	30	QSC_T1
M206T421	206.1	3445	170.06	1.13344	1.14271e+06	30	QSC_T1
M206T421	206.1	3445	171.062	0.166067	167426	30	QSC_T1
M206T421	206.1	3445	188.035	0.358784	361719	30	QSC_T1
M206T421	206.1	3445	188.07	51.3024	51721976	30	QSC_T1
M206T421	206.1	3445	188.105	0.271809	274032	30	QSC_T1
M206T421	206.1	3445	189.074	7.82573	7889731	30	QSC_T1
M206T421	206.1	3445	189.092	0.175737	177174	30	QSC_T1
M206T421	206.1	3445	190.076	0.720866	726762	30	QSC_T1
M206T421	206.1	3445	205.097	0.516135	520356	30	QSC_T1
M206T421	206.1	3445	206.099	0.149584	150807	30	QSC_T1
M206T421	206.1	3409	50.0159	0.344826	138630	90	QSC_T1
M206T421	206.1	3409	51.0238	0.780308	313708	90	QSC_T1
M206T421	206.1	3409	53.0394	0.912559	366876	90	QSC_T1
M206T421	206.1	3409	55.0189	0.196032	78811	90	QSC_T1
M206T421	206.1	3409	57.2334	0.221928	89221.6	90	QSC_T1
M206T421	206.1	3409	63.0236	0.30919	124304	90	QSC_T1
M206T421	206.1	3409	65.0393	1.04268	419188	90	QSC_T1
M206T421	206.1	3409	66.8933	0.211834	85163.9	90	QSC_T1
M206T421	206.1	3409	72.2964	0.227617	91509.1	90	QSC_T1
M206T421	206.1	3409	74.0243	2.47204	993834	90	QSC_T1
M206T421	206.1	3409	77.039	1.30317	523914	90	QSC_T1
M206T421	206.1	3409	79.0549	11.8756	4774360	90	QSC_T1
M206T421	206.1	3409	80.05	0.788645	317059	90	QSC_T1
M206T421	206.1	3409	81.0341	0.800994	322024	90	QSC_T1
M206T421	206.1	3409	89.0392	0.785018	315601	90	QSC_T1
M206T421	206.1	3409	90.0469	0.648003	260517	90	QSC_T1
M206T421	206.1	3409	91.0547	46.7313	18787382	90	QSC_T1
M206T421	206.1	3409	92.0497	0.282174	113443	90	QSC_T1
M206T421	206.1	3409	92.058	2.58701	1.04006e+06	90	QSC_T1
M206T421	206.1	3409	93.0579	0.641052	257722	90	QSC_T1
M206T421	206.1	3409	93.0703	12.5463	5044006	90	QSC_T1
M206T421	206.1	3409	93.0763	0.555358	223271	90	QSC_T1
M206T421	206.1	3409	94.0657	0.405899	163184	90	QSC_T1
M206T421	206.1	3409	94.3473	0.218853	87985.4	90	QSC_T1
M206T421	206.1	3409	95.0433	0.315662	126906	90	QSC_T1
M206T421	206.1	3409	95.0496	10.3198	4.14887e+06	90	QSC_T1
M206T421	206.1	3409	102.047	1.40564	565111	90	QSC_T1
M206T421	206.1	3409	103.041	0.754528	303343	90	QSC_T1
M206T421	206.1	3409	103.055	100	40203028	90	QSC_T1
M206T421	206.1	3409	104.051	0.365144	146799	90	QSC_T1
M206T421	206.1	3409	104.058	2.1088	847802	90	QSC_T1
M206T421	206.1	3409	104.699	0.240908	96852.3	90	QSC_T1
M206T421	206.1	3409	105.045	5.22338	2.09996e+06	90	QSC_T1
M206T421	206.1	3409	105.07	1.68613	677877	90	QSC_T1
M206T421	206.1	3409	107.049	1.9464	782513	90	QSC_T1
M206T421	206.1	3409	115.054	31.9729	12854072	90	QSC_T1
M206T421	206.1	3409	116.05	1.60341	644618	90	QSC_T1
M206T421	206.1	3409	116.058	1.86146	748364	90	QSC_T1
M206T421	206.1	3409	116.063	2.41409	970537	90	QSC_T1
M206T421	206.1	3409	117.049	0.348714	140194	90	QSC_T1
M206T421	206.1	3409	117.058	20.8769	8393153	90	QSC_T1
M206T421	206.1	3409	117.07	5.00674	2.01286e+06	90	QSC_T1
M206T421	206.1	3409	118.048	0.601894	241980	90	QSC_T1
M206T421	206.1	3409	118.065	83.6861	33644336	90	QSC_T1
M206T421	206.1	3409	119.068	8.01576	3222578	90	QSC_T1
M206T421	206.1	3409	120.074	1.43561	577158	90	QSC_T1
M206T421	206.1	3409	120.081	74.7525	30052768	90	QSC_T1
M206T421	206.1	3409	120.099	0.328615	132113	90	QSC_T1
M206T421	206.1	3409	121.085	1.15537	464492	90	QSC_T1
M206T421	206.1	3409	127.054	0.640839	257637	90	QSC_T1
M206T421	206.1	3409	128.05	0.837012	336504	90	QSC_T1
M206T421	206.1	3409	128.062	0.35557	142950	90	QSC_T1
M206T421	206.1	3409	130.058	0.148297	59620	90	QSC_T1
M206T421	206.1	3409	130.065	12.1905	4900968	90	QSC_T1
M206T421	206.1	3409	130.075	0.471067	189383	90	QSC_T1
M206T421	206.1	3409	131.069	1.12467	452150	90	QSC_T1
M206T421	206.1	3409	132.045	0.247629	99554.6	90	QSC_T1
M206T421	206.1	3409	132.081	10.0845	4.05429e+06	90	QSC_T1
M206T421	206.1	3409	133.084	1.15407	463972	90	QSC_T1
M206T421	206.1	3409	134.06	0.30723	123516	90	QSC_T1
M206T421	206.1	3409	137.66	0.260876	104880	90	QSC_T1
M206T421	206.1	3409	139.125	0.240476	96678.5	90	QSC_T1
M206T421	206.1	3409	140.049	1.00065	402293	90	QSC_T1
M206T421	206.1	3409	141.057	0.42698	171659	90	QSC_T1
M206T421	206.1	3409	142.065	9.04936	3.63812e+06	90	QSC_T1
M206T421	206.1	3409	143.073	25.045	10068848	90	QSC_T1
M206T421	206.1	3409	144.081	5.59733	2.2503e+06	90	QSC_T1
M206T421	206.1	3409	145.065	1.1002	442315	90	QSC_T1
M206T421	206.1	3409	145.084	0.751789	302242	90	QSC_T1
M206T421	206.1	3409	146.06	5.39915	2.17062e+06	90	QSC_T1
M206T421	206.1	3409	146.07	0.375602	151003	90	QSC_T1
M206T421	206.1	3409	147.063	0.7097	285321	90	QSC_T1
M206T421	206.1	3409	155.06	1.83637	738276	90	QSC_T1
M206T421	206.1	3409	158.084	0.255083	102551	90	QSC_T1
M206T421	206.1	3409	159.092	0.822687	330745	90	QSC_T1
M206T421	206.1	3409	160.075	0.65617	263800	90	QSC_T1
M206T421	206.1	3409	169.391	0.236563	95105.3	90	QSC_T1
M206T421	206.1	3409	170.06	1.80053	723870	90	QSC_T1
M206T421	206.1	3409	171.066	0.226363	91004.6	90	QSC_T1
M249T424	249.061	3375	54.1417	0.093811	20170.6	30	QSC_T1
M249T424	249.061	3375	57.0778	0.115362	24804.3	30	QSC_T1
M249T424	249.061	3375	60.667	0.103812	22321	30	QSC_T1
M249T424	249.061	3375	62.265	0.273708	58850.8	30	QSC_T1
M249T424	249.061	3375	62.9826	0.176237	37893.2	30	QSC_T1
M249T424	249.061	3375	86.0967	0.153605	33027.2	30	QSC_T1
M249T424	249.061	3375	110.071	0.598825	128755	30	QSC_T1
M249T424	249.061	3375	117.988	3.19307	686551	30	QSC_T1
M249T424	249.061	3375	118.995	0.231442	49763	30	QSC_T1
M249T424	249.061	3375	145.083	0.133939	28798.5	30	QSC_T1
M249T424	249.061	3375	146.06	0.445973	95890	30	QSC_T1
M249T424	249.061	3375	147.064	0.69237	148869	30	QSC_T1
M249T424	249.061	3375	160.095	0.154513	33222.3	30	QSC_T1
M249T424	249.061	3375	166.061	0.512624	110221	30	QSC_T1
M249T424	249.061	3375	170.343	0.113765	24460.9	30	QSC_T1
M249T424	249.061	3375	178.134	0.175585	37753.1	30	QSC_T1
M249T424	249.061	3375	188.07	1.05787	227456	30	QSC_T1
M249T424	249.061	3375	189.074	3.90432	839480	30	QSC_T1
M249T424	249.061	3375	190.076	0.732183	157429	30	QSC_T1
M249T424	249.061	3375	193.773	0.11169	24014.7	30	QSC_T1
M249T424	249.061	3375	210.05	19.6858	4.23271e+06	30	QSC_T1
M249T424	249.061	3375	210.106	0.123704	26598	30	QSC_T1
M249T424	249.061	3375	223.155	0.430929	92655.3	30	QSC_T1
M249T424	249.061	3375	232.034	0.177641	38195.2	30	QSC_T1
M249T424	249.061	3375	248.065	0.133908	28792.1	30	QSC_T1
M249T424	249.061	3375	249.007	0.72215	155272	30	QSC_T1
M249T424	249.061	3375	249.018	0.482314	103704	30	QSC_T1
M249T424	249.061	3375	249.061	100	21501310	30	QSC_T1
M249T424	249.061	3375	249.104	0.506945	109000	30	QSC_T1
M249T424	249.061	3375	249.115	0.690586	148485	30	QSC_T1
M249T424	249.061	3375	249.128	0.16996	36543.7	30	QSC_T1
M249T424	249.061	3375	249.161	0.2057	44228.1	30	QSC_T1
M249T424	249.061	3375	250.064	12.6114	2711626	30	QSC_T1
M249T424	249.061	3375	250.102	0.173357	37274	30	QSC_T1
M249T424	249.061	3375	251.067	0.395729	85086.9	30	QSC_T1
M249T424	249.061	3375	251.15	2.99507	643979	30	QSC_T1
M249T424	249.061	3375	251.175	0.282527	60747.1	30	QSC_T1
M249T424	249.061	3375	267.071	0.153902	33091.1	30	QSC_T1
M250T424	250.065	3449	52.5103	0.0407618	14977.5	30	QSC_T1
M250T424	250.065	3449	52.5126	0.139903	51405.8	30	QSC_T1
M250T424	250.065	3449	59.366	0.0408547	15011.7	30	QSC_T1
M250T424	250.065	3449	62.9825	0.148832	54686.8	30	QSC_T1
M250T424	250.065	3449	73.2517	0.0421227	15477.5	30	QSC_T1
M250T424	250.065	3449	77.9695	0.0532799	19577.2	30	QSC_T1
M250T424	250.065	3449	86.0968	0.0676228	24847.3	30	QSC_T1
M250T424	250.065	3449	98.8904	0.0511525	18795.5	30	QSC_T1
M250T424	250.065	3449	104.203	0.0418958	15394.2	30	QSC_T1
M250T424	250.065	3449	110.072	0.291439	107086	30	QSC_T1
M250T424	250.065	3449	114.307	0.052041	19121.9	30	QSC_T1
M250T424	250.065	3449	117.988	1.15283	423597	30	QSC_T1
M250T424	250.065	3449	118.996	0.140344	51568.1	30	QSC_T1
M250T424	250.065	3449	127.269	0.0467996	17196	30	QSC_T1
M250T424	250.065	3449	129.101	0.0445987	16387.3	30	QSC_T1
M250T424	250.065	3449	166.061	0.282842	103928	30	QSC_T1
M250T424	250.065	3449	178.134	0.128515	47221.6	30	QSC_T1
M250T424	250.065	3449	179.968	0.0474754	17444.4	30	QSC_T1
M250T424	250.065	3449	190.077	0.109294	40159.1	30	QSC_T1
M250T424	250.065	3449	208.133	0.113455	41688	30	QSC_T1
M250T424	250.065	3449	209.925	0.07633	28046.7	30	QSC_T1
M250T424	250.065	3449	209.973	0.0881767	32399.7	30	QSC_T1
M250T424	250.065	3449	209.985	0.143248	52635.1	30	QSC_T1
M250T424	250.065	3449	209.996	0.217557	79939.1	30	QSC_T1
M250T424	250.065	3449	210.008	0.748277	274947	30	QSC_T1
M250T424	250.065	3449	210.017	0.423103	155465	30	QSC_T1
M250T424	250.065	3449	210.05	100	36743996	30	QSC_T1
M250T424	250.065	3449	210.083	0.62145	228346	30	QSC_T1
M250T424	250.065	3449	210.091	0.709151	260570	30	QSC_T1
M250T424	250.065	3449	210.104	0.233704	85872.1	30	QSC_T1
M250T424	250.065	3449	210.166	0.110765	40699.4	30	QSC_T1
M250T424	250.065	3449	210.291	0.0561126	20618	30	QSC_T1
M250T424	250.065	3449	211.053	4.11177	1.51083e+06	30	QSC_T1
M250T424	250.065	3449	223.155	0.166833	61301	30	QSC_T1
M250T424	250.065	3449	228.06	0.0688927	25313.9	30	QSC_T1
M250T424	250.065	3449	231.121	0.0553088	20322.7	30	QSC_T1
M250T424	250.065	3449	232.035	0.072364	26589.4	30	QSC_T1
M250T424	250.065	3449	248.535	0.0595703	21888.5	30	QSC_T1
M250T424	250.065	3449	249.007	0.201686	74107.4	30	QSC_T1
M250T424	250.065	3449	249.019	0.0971395	35692.9	30	QSC_T1
M250T424	250.065	3449	249.061	28.0532	10307852	30	QSC_T1
M250T424	250.065	3449	249.114	0.196655	72258.8	30	QSC_T1
M250T424	250.065	3449	249.158	0.0779448	28640	30	QSC_T1
M250T424	250.065	3449	250.064	4.54336	1.66941e+06	30	QSC_T1
M250T424	250.065	3449	250.152	0.148628	54611.9	30	QSC_T1
M250T424	250.065	3449	251.065	0.299115	109907	30	QSC_T1
M250T424	250.065	3449	251.15	1.00213	368221	30	QSC_T1
M250T424	250.065	3449	251.175	0.401596	147562	30	QSC_T1
M250T424	250.065	3449	252.153	0.071662	26331.5	30	QSC_T1
M250T424	250.065	3449	258.815	0.0583879	21454.1	30	QSC_T1
M290T423	290.087	3379	62.2651	0.0617132	7580.73	30	QSC_T1
M290T423	290.087	3379	62.3908	0.0193409	2375.8	30	QSC_T1
M290T423	290.087	3379	62.9823	0.136388	16753.6	30	QSC_T1
M290T423	290.087	3379	70.0658	0.233487	28681.1	30	QSC_T1
M290T423	290.087	3379	72.0812	0.0180654	2219.11	30	QSC_T1
M290T423	290.087	3379	77.9692	0.0410156	5038.28	30	QSC_T1
M290T423	290.087	3379	84.0814	0.0284478	3494.47	30	QSC_T1
M290T423	290.087	3379	86.0969	0.166617	20466.9	30	QSC_T1
M290T423	290.087	3379	88.0394	0.0337726	4148.56	30	QSC_T1
M290T423	290.087	3379	89.9694	0.0231563	2844.47	30	QSC_T1
M290T423	290.087	3379	90.9767	0.0210009	2579.71	30	QSC_T1
M290T423	290.087	3379	105.063	0.0264725	3251.83	30	QSC_T1
M290T423	290.087	3379	105.07	0.557493	68481.4	30	QSC_T1
M290T423	290.087	3379	106.074	0.0873506	10730	30	QSC_T1
M290T423	290.087	3379	113.783	0.0204403	2510.85	30	QSC_T1
M290T423	290.087	3379	115.05	0.0390626	4798.38	30	QSC_T1
M290T423	290.087	3379	116.053	0.0194205	2385.57	30	QSC_T1
M290T423	290.087	3379	117.988	1.57755	193783	30	QSC_T1
M290T423	290.087	3379	117.994	0.0245438	3014.91	30	QSC_T1
M290T423	290.087	3379	117.996	0.0215614	2648.56	30	QSC_T1
M290T423	290.087	3379	118.995	0.0961109	11806.1	30	QSC_T1
M290T423	290.087	3379	120.003	0.0390259	4793.86	30	QSC_T1
M290T423	290.087	3379	121.058	0.0205907	2529.32	30	QSC_T1
M290T423	290.087	3379	121.065	0.215152	26428.8	30	QSC_T1
M290T423	290.087	3379	122.068	0.0333921	4101.82	30	QSC_T1
M290T423	290.087	3379	127.89	0.0202837	2491.6	30	QSC_T1
M290T423	290.087	3379	135.262	0.020455	2512.65	30	QSC_T1
M290T423	290.087	3379	169.097	0.115764	14220.2	30	QSC_T1
M290T423	290.087	3379	186.128	0.0299678	3681.19	30	QSC_T1
M290T423	290.087	3379	187.144	0.0317627	3901.67	30	QSC_T1
M290T423	290.087	3379	210.05	1.01475	124650	30	QSC_T1
M290T423	290.087	3379	210.07	0.0317971	3905.89	30	QSC_T1
M290T423	290.087	3379	232.033	0.0694084	8525.99	30	QSC_T1
M290T423	290.087	3379	247.927	0.0343199	4215.79	30	QSC_T1
M290T423	290.087	3379	248.051	0.043723	5370.84	30	QSC_T1
M290T423	290.087	3379	248.744	0.0449685	5523.84	30	QSC_T1
M290T423	290.087	3379	248.914	0.0872381	10716.2	30	QSC_T1
M290T423	290.087	3379	248.946	0.0803798	9873.7	30	QSC_T1
M290T423	290.087	3379	248.96	0.0476597	5854.42	30	QSC_T1
M290T423	290.087	3379	248.976	0.0872057	10712.2	30	QSC_T1
M290T423	290.087	3379	248.991	0.220542	27091	30	QSC_T1
M290T423	290.087	3379	249.006	0.674449	82847.9	30	QSC_T1
M290T423	290.087	3379	249.019	0.441454	54227.3	30	QSC_T1
M290T423	290.087	3379	249.06	100	12283801	30	QSC_T1
M290T423	290.087	3379	249.103	0.656298	80618.4	30	QSC_T1
M290T423	290.087	3379	249.114	0.70261	86307.3	30	QSC_T1
M290T423	290.087	3379	249.13	0.222699	27355.9	30	QSC_T1
M290T423	290.087	3379	249.145	0.128773	15818.3	30	QSC_T1
M290T423	290.087	3379	249.16	0.0895018	10994.2	30	QSC_T1
M290T423	290.087	3379	249.189	0.0314993	3869.32	30	QSC_T1
M290T423	290.087	3379	249.223	0.118033	14499	30	QSC_T1
M290T423	290.087	3379	249.367	0.038008	4668.83	30	QSC_T1
M290T423	290.087	3379	250.064	12.6142	1.5495e+06	30	QSC_T1
M290T423	290.087	3379	250.106	0.0721173	8858.75	30	QSC_T1
M290T423	290.087	3379	250.116	0.0620943	7627.54	30	QSC_T1
M290T423	290.087	3379	250.151	0.107159	13163.2	30	QSC_T1
M290T423	290.087	3379	251.066	0.501007	61542.7	30	QSC_T1
M290T423	290.087	3379	267.072	0.0347469	4268.24	30	QSC_T1
M290T423	290.087	3379	271.143	0.0523929	6435.84	30	QSC_T1
M290T423	290.087	3379	288.136	0.0272513	3347.49	30	QSC_T1
M290T423	290.087	3379	288.17	0.0429107	5271.07	30	QSC_T1
M290T423	290.087	3379	289.122	0.0512635	6297.11	30	QSC_T1
M290T423	290.087	3379	289.154	0.547503	67254.2	30	QSC_T1
M290T423	290.087	3379	290.087	0.120119	14755.1	30	QSC_T1
M290T423	290.087	3379	290.157	0.126813	15577.5	30	QSC_T1
M290T423	290.087	3379	290.186	0.0478795	5881.42	30	QSC_T1
M290T423	290.087	3379	291.089	0.151999	18671.3	30	QSC_T1
M290T423	290.087	3379	291.136	0.0482276	5924.19	30	QSC_T1
M290T423	290.087	3379	291.18	0.0900913	11066.6	30	QSC_T1
M317T424	317.048	3381	53.3626	0.0308219	3272.1	30	QSC_T1
M317T424	317.048	3381	54.0368	0.0343937	3651.28	30	QSC_T1
M317T424	317.048	3381	58.6042	0.0391883	4160.28	30	QSC_T1
M317T424	317.048	3381	62.2651	0.136341	14474.2	30	QSC_T1
M317T424	317.048	3381	62.9824	0.127759	13563.1	30	QSC_T1
M317T424	317.048	3381	68.1709	0.0355086	3769.64	30	QSC_T1
M317T424	317.048	3381	69.0704	0.0509034	5403.98	30	QSC_T1
M317T424	317.048	3381	70.0656	0.154319	16382.7	30	QSC_T1
M317T424	317.048	3381	72.0814	0.503004	53399.6	30	QSC_T1
M317T424	317.048	3381	73.0116	0.0448107	4757.17	30	QSC_T1
M317T424	317.048	3381	74.8161	0.0386247	4100.45	30	QSC_T1
M317T424	317.048	3381	86.0969	4.85403	515311	30	QSC_T1
M317T424	317.048	3381	86.1012	0.0881055	9353.4	30	QSC_T1
M317T424	317.048	3381	87.1003	0.252781	26835.6	30	QSC_T1
M317T424	317.048	3381	89.0419	0.0515956	5477.47	30	QSC_T1
M317T424	317.048	3381	102.091	0.161928	17190.5	30	QSC_T1
M317T424	317.048	3381	104.307	0.0397916	4224.34	30	QSC_T1
M317T424	317.048	3381	104.897	0.0407229	4323.2	30	QSC_T1
M317T424	317.048	3381	105.07	0.561886	59650.6	30	QSC_T1
M317T424	317.048	3381	106.074	0.0409747	4349.93	30	QSC_T1
M317T424	317.048	3381	114.066	0.246724	26192.5	30	QSC_T1
M317T424	317.048	3381	116.016	0.0376155	3993.32	30	QSC_T1
M317T424	317.048	3381	116.07	0.118927	12625.5	30	QSC_T1
M317T424	317.048	3381	117.988	0.475215	50449.5	30	QSC_T1
M317T424	317.048	3381	118.996	0.0754412	8008.94	30	QSC_T1
M317T424	317.048	3381	121.065	0.106069	11260.4	30	QSC_T1
M317T424	317.048	3381	125.863	0.0469054	4979.54	30	QSC_T1
M317T424	317.048	3381	126.129	0.0465786	4944.85	30	QSC_T1
M317T424	317.048	3381	126.408	0.0380221	4036.48	30	QSC_T1
M317T424	317.048	3381	132.102	0.0528323	5608.75	30	QSC_T1
M317T424	317.048	3381	136.076	0.0676576	7182.63	30	QSC_T1
M317T424	317.048	3381	139.825	0.0480249	5098.39	30	QSC_T1
M317T424	317.048	3381	157.133	0.623491	66190.7	30	QSC_T1
M317T424	317.048	3381	158.117	0.070737	7509.54	30	QSC_T1
M317T424	317.048	3381	158.137	0.0494535	5250.06	30	QSC_T1
M317T424	317.048	3381	159.113	0.174293	18503.2	30	QSC_T1
M317T424	317.048	3381	171.149	0.524334	55664	30	QSC_T1
M317T424	317.048	3381	173.128	0.141159	14985.6	30	QSC_T1
M317T424	317.048	3381	185.128	0.115093	12218.4	30	QSC_T1
M317T424	317.048	3381	199.145	0.0759059	8058.28	30	QSC_T1
M317T424	317.048	3381	199.18	1.78414	189406	30	QSC_T1
M317T424	317.048	3381	199.199	0.0596864	6336.39	30	QSC_T1
M317T424	317.048	3381	200.184	0.266918	28336.4	30	QSC_T1
M317T424	317.048	3381	203.139	0.396746	42119.1	30	QSC_T1
M317T424	317.048	3381	203.155	0.0677213	7189.39	30	QSC_T1
M317T424	317.048	3381	204.063	0.112086	11899.2	30	QSC_T1
M317T424	317.048	3381	204.142	0.0575548	6110.1	30	QSC_T1
M317T424	317.048	3381	210.05	4.35473	462304	30	QSC_T1
M317T424	317.048	3381	216.123	0.0850687	9031.01	30	QSC_T1
M317T424	317.048	3381	217.648	0.0551438	5854.14	30	QSC_T1
M317T424	317.048	3381	227.155	0.0934592	9921.76	30	QSC_T1
M317T424	317.048	3381	227.175	0.188227	19982.4	30	QSC_T1
M317T424	317.048	3381	248.582	0.0475737	5050.49	30	QSC_T1
M317T424	317.048	3381	248.897	0.0680974	7229.32	30	QSC_T1
M317T424	317.048	3381	248.976	0.0926243	9833.13	30	QSC_T1
M317T424	317.048	3381	248.991	0.260525	27657.7	30	QSC_T1
M317T424	317.048	3381	249.006	0.714697	75873.2	30	QSC_T1
M317T424	317.048	3381	249.019	0.394795	41912	30	QSC_T1
M317T424	317.048	3381	249.061	100	10616143	30	QSC_T1
M317T424	317.048	3381	249.103	0.643179	68280.8	30	QSC_T1
M317T424	317.048	3381	249.114	0.705158	74860.6	30	QSC_T1
M317T424	317.048	3381	249.13	0.228302	24236.9	30	QSC_T1
M317T424	317.048	3381	249.144	0.103815	11021.2	30	QSC_T1
M317T424	317.048	3381	249.162	0.0998387	10599	30	QSC_T1
M317T424	317.048	3381	249.217	0.0664558	7055.05	30	QSC_T1
M317T424	317.048	3381	250.064	12.6729	1.34537e+06	30	QSC_T1
M317T424	317.048	3381	251.066	0.43581	46266.2	30	QSC_T1
M317T424	317.048	3381	252.433	0.0519694	5517.15	30	QSC_T1
M317T424	317.048	3381	267.072	0.0585405	6214.74	30	QSC_T1
M317T424	317.048	3381	273.132	0.0550713	5846.45	30	QSC_T1
M317T424	317.048	3381	274.136	0.285046	30260.9	30	QSC_T1
M317T424	317.048	3381	275.104	0.0979239	10395.7	30	QSC_T1
M317T424	317.048	3381	275.134	2.10352	223313	30	QSC_T1
M317T424	317.048	3381	276.138	0.418003	44375.8	30	QSC_T1
M317T424	317.048	3381	290.087	0.192088	20392.3	30	QSC_T1
M317T424	317.048	3381	315.172	0.055217	5861.91	30	QSC_T1
M317T424	317.048	3381	316.21	0.193048	20494.2	30	QSC_T1
M317T424	317.048	3381	317.146	0.169182	17960.6	30	QSC_T1
M317T424	317.048	3381	317.185	0.809237	85909.8	30	QSC_T1
M317T424	317.048	3381	318.15	0.0487247	5172.69	30	QSC_T1
M317T424	317.048	3381	318.187	0.144739	15365.7	30	QSC_T1
M409T420	409.186	3313	63.3283	0.0405637	3651.89	30	QSC_T1
M409T420	409.186	3313	70.0657	0.134103	12073.2	30	QSC_T1
M409T420	409.186	3313	74.0242	0.0911591	8206.93	30	QSC_T1
M409T420	409.186	3313	79.1841	0.0421409	3793.89	30	QSC_T1
M409T420	409.186	3313	82.4555	0.0381453	3434.17	30	QSC_T1
M409T420	409.186	3313	86.0967	0.189887	17095.3	30	QSC_T1
M409T420	409.186	3313	89.0385	0.0579052	5213.13	30	QSC_T1
M409T420	409.186	3313	89.06	0.0419912	3780.41	30	QSC_T1
M409T420	409.186	3313	91.0544	0.0622436	5603.7	30	QSC_T1
M409T420	409.186	3313	92.9975	0.0442254	3981.55	30	QSC_T1
M409T420	409.186	3313	109.043	0.0452773	4076.26	30	QSC_T1
M409T420	409.186	3313	115.054	0.218355	19658.2	30	QSC_T1
M409T420	409.186	3313	116.071	0.0865482	7791.82	30	QSC_T1
M409T420	409.186	3313	117.057	0.129053	11618.5	30	QSC_T1
M409T420	409.186	3313	118.065	0.43751	39388.4	30	QSC_T1
M409T420	409.186	3313	120.08	0.0911859	8209.35	30	QSC_T1
M409T420	409.186	3313	121.085	0.0416077	3745.89	30	QSC_T1
M409T420	409.186	3313	128.107	0.0610118	5492.81	30	QSC_T1
M409T420	409.186	3313	130.065	0.195627	17612.1	30	QSC_T1
M409T420	409.186	3313	132.081	0.912582	82158.6	30	QSC_T1
M409T420	409.186	3313	133.084	0.0538912	4851.75	30	QSC_T1
M409T420	409.186	3313	134.036	0.0435697	3922.52	30	QSC_T1
M409T420	409.186	3313	136.075	0.0437997	3943.23	30	QSC_T1
M409T420	409.186	3313	141.004	0.0396204	3566.97	30	QSC_T1
M409T420	409.186	3313	142.065	0.0883453	7953.6	30	QSC_T1
M409T420	409.186	3313	143.072	0.223525	20123.7	30	QSC_T1
M409T420	409.186	3313	144.043	0.0500314	4504.26	30	QSC_T1
M409T420	409.186	3313	144.081	0.771465	69454	30	QSC_T1
M409T420	409.186	3313	145.084	0.109719	9877.89	30	QSC_T1
M409T420	409.186	3313	146.06	4.99201	449424	30	QSC_T1
M409T420	409.186	3313	146.069	0.0855489	7701.86	30	QSC_T1
M409T420	409.186	3313	147.063	0.401495	36146.1	30	QSC_T1
M409T420	409.186	3313	153.101	0.0833669	7505.41	30	QSC_T1
M409T420	409.186	3313	154.085	0.0407623	3669.77	30	QSC_T1
M409T420	409.186	3313	159.092	2.28027	205290	30	QSC_T1
M409T420	409.186	3313	160.076	0.0555616	5002.14	30	QSC_T1
M409T420	409.186	3313	160.095	0.231697	20859.4	30	QSC_T1
M409T420	409.186	3313	170.06	0.275988	24846.8	30	QSC_T1
M409T420	409.186	3313	181.097	0.0884004	7958.57	30	QSC_T1
M409T420	409.186	3313	187.956	0.0574479	5171.96	30	QSC_T1
M409T420	409.186	3313	187.973	0.088307	7950.16	30	QSC_T1
M409T420	409.186	3313	187.996	0.0721721	6497.56	30	QSC_T1
M409T420	409.186	3313	188.025	0.26125	23520	30	QSC_T1
M409T420	409.186	3313	188.035	0.52696	47441.5	30	QSC_T1
M409T420	409.186	3313	188.043	0.487081	43851.2	30	QSC_T1
M409T420	409.186	3313	188.07	100	9002866	30	QSC_T1
M409T420	409.186	3313	188.098	0.552926	49779.1	30	QSC_T1
M409T420	409.186	3313	188.106	0.702346	63231.2	30	QSC_T1
M409T420	409.186	3313	188.126	0.134871	12142.3	30	QSC_T1
M409T420	409.186	3313	188.135	0.0898261	8086.92	30	QSC_T1
M409T420	409.186	3313	188.178	0.11358	10225.5	30	QSC_T1
M409T420	409.186	3313	189.074	11.5962	1.04399e+06	30	QSC_T1
M409T420	409.186	3313	190.075	0.370855	33387.6	30	QSC_T1
M409T420	409.186	3313	205.057	0.119135	10725.5	30	QSC_T1
M409T420	409.186	3313	205.097	18.395	1.65608e+06	30	QSC_T1
M409T420	409.186	3313	205.137	0.15792	14217.3	30	QSC_T1
M409T420	409.186	3313	206.1	2.21725	199616	30	QSC_T1
M409T420	409.186	3313	233.164	0.0886883	7984.49	30	QSC_T1
M409T420	409.186	3313	247.103	0.106747	9610.27	30	QSC_T1
M409T420	409.186	3313	248.213	0.0554642	4993.37	30	QSC_T1
M409T420	409.186	3313	264.168	0.0758386	6827.65	30	QSC_T1
M409T420	409.186	3313	273.132	0.270875	24386.5	30	QSC_T1
M409T420	409.186	3313	275.134	0.223861	20153.9	30	QSC_T1
M409T420	409.186	3313	296.157	0.0517194	4656.23	30	QSC_T1
M409T420	409.186	3313	310.173	0.68946	62071.1	30	QSC_T1
M409T420	409.186	3313	311.177	0.123169	11088.7	30	QSC_T1
M409T420	409.186	3313	409.185	0.0731776	6588.08	30	QSC_T1
M409T420	409.186	3313	409.241	0.568356	51168.3	30	QSC_T1
M409T420	409.186	3313	410.245	0.216967	19533.3	30	QSC_T1
M409T420	409.186	3349	50.0158	0.185791	4533.9	90	QSC_T1
M409T420	409.186	3349	50.0917	0.0684916	1671.41	90	QSC_T1
M409T420	409.186	3349	51.0237	0.151692	3701.77	90	QSC_T1
M409T420	409.186	3349	53.003	0.115803	2825.96	90	QSC_T1
M409T420	409.186	3349	53.602	0.0677463	1653.23	90	QSC_T1
M409T420	409.186	3349	54.0346	0.0921928	2249.8	90	QSC_T1
M409T420	409.186	3349	55.0186	0.216853	5291.91	90	QSC_T1
M409T420	409.186	3349	55.055	0.0790933	1930.13	90	QSC_T1
M409T420	409.186	3349	56.0503	0.284306	6937.97	90	QSC_T1
M409T420	409.186	3349	56.1576	0.0691692	1687.95	90	QSC_T1
M409T420	409.186	3349	57.0706	0.0783041	1910.87	90	QSC_T1
M409T420	409.186	3349	60.4644	0.0810931	1978.93	90	QSC_T1
M409T420	409.186	3349	62.0157	0.0867883	2117.91	90	QSC_T1
M409T420	409.186	3349	62.9825	0.214852	5243.08	90	QSC_T1
M409T420	409.186	3349	63.0236	0.321442	7844.2	90	QSC_T1
M409T420	409.186	3349	65.0393	1.22007	29773.5	90	QSC_T1
M409T420	409.186	3349	66.047	0.244447	5965.28	90	QSC_T1
M409T420	409.186	3349	67.0423	0.17174	4190.99	90	QSC_T1
M409T420	409.186	3349	69.0705	0.0955092	2330.73	90	QSC_T1
M409T420	409.186	3349	70.0659	1.06957	26100.9	90	QSC_T1
M409T420	409.186	3349	74.0243	2.18404	53297.5	90	QSC_T1
M409T420	409.186	3349	74.0968	0.0933782	2278.72	90	QSC_T1
M409T420	409.186	3349	75.0234	0.149275	3642.79	90	QSC_T1
M409T420	409.186	3349	75.0275	0.117502	2867.43	90	QSC_T1
M409T420	409.186	3349	77.0392	0.196623	4798.23	90	QSC_T1
M409T420	409.186	3349	78.0469	0.115144	2809.89	90	QSC_T1
M409T420	409.186	3349	79.0548	0.352425	8600.28	90	QSC_T1
M409T420	409.186	3349	80.05	0.0755552	1843.79	90	QSC_T1
M409T420	409.186	3349	81.034	0.100878	2461.74	90	QSC_T1
M409T420	409.186	3349	83.5072	0.0728012	1776.58	90	QSC_T1
M409T420	409.186	3349	84.0451	0.238132	5811.19	90	QSC_T1
M409T420	409.186	3349	84.0816	0.104509	2550.36	90	QSC_T1
M409T420	409.186	3349	86.0968	0.218284	5326.82	90	QSC_T1
M409T420	409.186	3349	89.039	1.28778	31426	90	QSC_T1
M409T420	409.186	3349	90.0468	0.880116	21477.6	90	QSC_T1
M409T420	409.186	3349	91.0547	28.7974	702747	90	QSC_T1
M409T420	409.186	3349	92.0498	0.161086	3931	90	QSC_T1
M409T420	409.186	3349	92.0579	2.02609	49443.1	90	QSC_T1
M409T420	409.186	3349	93.0576	0.281713	6874.68	90	QSC_T1
M409T420	409.186	3349	95.0496	0.783872	19129	90	QSC_T1
M409T420	409.186	3349	96.0443	0.0930268	2270.15	90	QSC_T1
M409T420	409.186	3349	96.0813	0.159761	3898.69	90	QSC_T1
M409T420	409.186	3349	102.047	0.147338	3595.51	90	QSC_T1
M409T420	409.186	3349	103.054	2.62869	64148.4	90	QSC_T1
M409T420	409.186	3349	104.05	0.308956	7539.5	90	QSC_T1
M409T420	409.186	3349	104.057	0.17049	4160.5	90	QSC_T1
M409T420	409.186	3349	105.045	0.472449	11529.3	90	QSC_T1
M409T420	409.186	3349	105.07	1.62204	39582.9	90	QSC_T1
M409T420	409.186	3349	106.065	0.158534	3868.74	90	QSC_T1
M409T420	409.186	3349	106.073	0.0904067	2206.21	90	QSC_T1
M409T420	409.186	3349	106.643	0.0867494	2116.96	90	QSC_T1
M409T420	409.186	3349	109.065	0.150809	3680.22	90	QSC_T1
M409T420	409.186	3349	110.071	0.102489	2501.06	90	QSC_T1
M409T420	409.186	3349	110.769	0.0923969	2254.78	90	QSC_T1
M409T420	409.186	3349	113.55	0.0947069	2311.15	90	QSC_T1
M409T420	409.186	3349	114.047	0.0893871	2181.33	90	QSC_T1
M409T420	409.186	3349	115.054	29.0953	710019	90	QSC_T1
M409T420	409.186	3349	116.05	1.01534	24777.5	90	QSC_T1
M409T420	409.186	3349	116.058	1.56773	38257.7	90	QSC_T1
M409T420	409.186	3349	116.063	1.09455	26710.6	90	QSC_T1
M409T420	409.186	3349	117.058	17.5341	427888	90	QSC_T1
M409T420	409.186	3349	117.07	6.48655	158292	90	QSC_T1
M409T420	409.186	3349	118.013	0.135279	3301.25	90	QSC_T1
M409T420	409.186	3349	118.042	0.284025	6931.1	90	QSC_T1
M409T420	409.186	3349	118.048	0.592819	14466.7	90	QSC_T1
M409T420	409.186	3349	118.065	100	2.44032e+06	90	QSC_T1
M409T420	409.186	3349	118.12	0.100614	2455.31	90	QSC_T1
M409T420	409.186	3349	118.17	0.109575	2673.97	90	QSC_T1
M409T420	409.186	3349	119.05	0.146112	3565.61	90	QSC_T1
M409T420	409.186	3349	119.062	0.322236	7863.58	90	QSC_T1
M409T420	409.186	3349	119.069	8.09018	197426	90	QSC_T1
M409T420	409.186	3349	119.078	0.180138	4395.94	90	QSC_T1
M409T420	409.186	3349	119.087	0.098809	2411.25	90	QSC_T1
M409T420	409.186	3349	120.073	0.123689	3018.41	90	QSC_T1
M409T420	409.186	3349	120.081	0.35182	8585.52	90	QSC_T1
M409T420	409.186	3349	126.046	0.114824	2802.06	90	QSC_T1
M409T420	409.186	3349	127.054	0.65987	16102.9	90	QSC_T1
M409T420	409.186	3349	128.049	1.10319	26921.3	90	QSC_T1
M409T420	409.186	3349	128.062	0.163152	3981.42	90	QSC_T1
M409T420	409.186	3349	129.057	0.144103	3516.57	90	QSC_T1
M409T420	409.186	3349	130.065	10.8418	264574	90	QSC_T1
M409T420	409.186	3349	131.069	0.680777	16613.1	90	QSC_T1
M409T420	409.186	3349	132.044	0.289819	7072.51	90	QSC_T1
M409T420	409.186	3349	132.07	0.134954	3293.3	90	QSC_T1
M409T420	409.186	3349	132.081	13.5791	331374	90	QSC_T1
M409T420	409.186	3349	133.065	0.130806	3192.09	90	QSC_T1
M409T420	409.186	3349	133.084	1.12285	27401.2	90	QSC_T1
M409T420	409.186	3349	134.06	0.428871	10465.8	90	QSC_T1
M409T420	409.186	3349	140.049	0.826273	20163.7	90	QSC_T1
M409T420	409.186	3349	141.057	0.465227	11353	90	QSC_T1
M409T420	409.186	3349	142.065	10.818	263993	90	QSC_T1
M409T420	409.186	3349	143.073	25.089	612252	90	QSC_T1
M409T420	409.186	3349	144.045	0.505751	12341.9	90	QSC_T1
M409T420	409.186	3349	144.057	0.105081	2564.31	90	QSC_T1
M409T420	409.186	3349	144.081	10.5737	258032	90	QSC_T1
M409T420	409.186	3349	145.065	1.22387	29866.4	90	QSC_T1
M409T420	409.186	3349	145.084	0.99763	24345.3	90	QSC_T1
M409T420	409.186	3349	146.06	17.5157	427440	90	QSC_T1
M409T420	409.186	3349	146.084	0.13062	3187.54	90	QSC_T1
M409T420	409.186	3349	147.063	1.58798	38751.9	90	QSC_T1
M409T420	409.186	3349	155.06	1.94851	47549.9	90	QSC_T1
M409T420	409.186	3349	156.063	0.145708	3555.75	90	QSC_T1
M409T420	409.186	3349	158.084	0.387005	9444.14	90	QSC_T1
M409T420	409.186	3349	159.092	1.66972	40746.5	90	QSC_T1
M409T420	409.186	3349	160.076	1.4835	36202	90	QSC_T1
M409T420	409.186	3349	160.095	0.194766	4752.9	90	QSC_T1
M409T420	409.186	3349	170.06	3.84485	93826.7	90	QSC_T1
M409T420	409.186	3349	171.063	0.510032	12446.4	90	QSC_T1
M409T420	409.186	3349	188.07	0.191218	4666.32	90	QSC_T1
M409T420	409.186	3349	256.545	0.0946544	2309.87	90	QSC_T1
M409T420	409.186	3349	388.866	0.0923698	2254.12	90	QSC_T1
M409T420	409.186	3349	389.002	0.0969654	2366.26	90	QSC_T1
M410T420	410.19	3315	56.53	0.0469591	3642.18	30	QSC_T1
M410T420	410.19	3315	70.0658	0.246925	19151.6	30	QSC_T1
M410T420	410.19	3315	72.1864	0.0407129	3157.71	30	QSC_T1
M410T420	410.19	3315	74.0243	0.09003	6982.78	30	QSC_T1
M410T420	410.19	3315	86.0968	0.0813516	6309.67	30	QSC_T1
M410T420	410.19	3315	89.0387	0.0533665	4139.13	30	QSC_T1
M410T420	410.19	3315	91.0545	0.0916183	7105.97	30	QSC_T1
M410T420	410.19	3315	91.2167	0.0450636	3495.15	30	QSC_T1
M410T420	410.19	3315	115.054	0.303084	23507.4	30	QSC_T1
M410T420	410.19	3315	116.05	0.0531968	4125.97	30	QSC_T1
M410T420	410.19	3315	116.071	0.0465484	3610.32	30	QSC_T1
M410T420	410.19	3315	117.057	0.162427	12597.9	30	QSC_T1
M410T420	410.19	3315	118.065	0.58726	45548.2	30	QSC_T1
M410T420	410.19	3315	120.081	0.133777	10375.8	30	QSC_T1
M410T420	410.19	3315	130.065	0.206776	16037.7	30	QSC_T1
M410T420	410.19	3315	132.081	0.910848	70645.9	30	QSC_T1
M410T420	410.19	3315	133.084	0.0689153	5345.11	30	QSC_T1
M410T420	410.19	3315	143.072	0.219243	17004.6	30	QSC_T1
M410T420	410.19	3315	144.042	0.0619784	4807.08	30	QSC_T1
M410T420	410.19	3315	144.081	0.933633	72413	30	QSC_T1
M410T420	410.19	3315	145.084	0.0812866	6304.63	30	QSC_T1
M410T420	410.19	3315	146.06	5.75703	446518	30	QSC_T1
M410T420	410.19	3315	147.063	0.552014	42814.5	30	QSC_T1
M410T420	410.19	3315	153.101	0.0842727	6536.24	30	QSC_T1
M410T420	410.19	3315	159.092	2.35367	182552	30	QSC_T1
M410T420	410.19	3315	160.075	0.0618474	4796.92	30	QSC_T1
M410T420	410.19	3315	160.095	0.241077	18698	30	QSC_T1
M410T420	410.19	3315	160.108	0.0484196	3755.45	30	QSC_T1
M410T420	410.19	3315	169.133	0.0648273	5028.04	30	QSC_T1
M410T420	410.19	3315	170.06	0.321646	24947.1	30	QSC_T1
M410T420	410.19	3315	181.097	0.087437	6781.66	30	QSC_T1
M410T420	410.19	3315	187.865	0.0562913	4365.98	30	QSC_T1
M410T420	410.19	3315	187.961	0.067334	5222.46	30	QSC_T1
M410T420	410.19	3315	187.974	0.0740933	5746.71	30	QSC_T1
M410T420	410.19	3315	188.025	0.245314	19026.7	30	QSC_T1
M410T420	410.19	3315	188.035	0.578766	44889.4	30	QSC_T1
M410T420	410.19	3315	188.043	0.543349	42142.5	30	QSC_T1
M410T420	410.19	3315	188.07	100	7.75605e+06	30	QSC_T1
M410T420	410.19	3315	188.098	0.435636	33788.1	30	QSC_T1
M410T420	410.19	3315	188.106	0.629695	48839.5	30	QSC_T1
M410T420	410.19	3315	188.137	0.0988001	7662.98	30	QSC_T1
M410T420	410.19	3315	188.174	0.0983164	7625.47	30	QSC_T1
M410T420	410.19	3315	189.074	15.2092	1.17964e+06	30	QSC_T1
M410T420	410.19	3315	190.076	1.21669	94367.5	30	QSC_T1
M410T420	410.19	3315	205.097	17.0887	1.32541e+06	30	QSC_T1
M410T420	410.19	3315	205.137	0.129593	10051.3	30	QSC_T1
M410T420	410.19	3315	206.1	2.57684	199861	30	QSC_T1
M410T420	410.19	3315	207.103	0.166761	12934.1	30	QSC_T1
M410T420	410.19	3315	211.105	0.0794112	6159.18	30	QSC_T1
M410T420	410.19	3315	215.139	0.0928381	7200.57	30	QSC_T1
M410T420	410.19	3315	247.103	0.122952	9536.24	30	QSC_T1
M410T420	410.19	3315	264.167	0.106454	8256.64	30	QSC_T1
M410T420	410.19	3315	273.131	0.277267	21505	30	QSC_T1
M410T420	410.19	3315	274.136	0.0560853	4350.01	30	QSC_T1
M410T420	410.19	3315	275.134	0.619795	48071.6	30	QSC_T1
M410T420	410.19	3315	280.087	0.0716553	5557.62	30	QSC_T1
M410T420	410.19	3315	296.159	0.0926951	7189.48	30	QSC_T1
M410T420	410.19	3315	310.173	0.721444	55955.6	30	QSC_T1
M410T420	410.19	3315	311.176	0.15983	12396.5	30	QSC_T1
M410T420	410.19	3315	371.163	0.236223	18321.6	30	QSC_T1
M410T420	410.19	3315	409.173	0.133031	10318	30	QSC_T1
M410T420	410.19	3315	409.242	0.542666	42089.5	30	QSC_T1
M410T420	410.19	3315	410.168	0.0876634	6799.22	30	QSC_T1
M410T420	410.19	3315	410.244	0.214439	16632	30	QSC_T1
M410T420	410.19	3315	411.239	0.0657935	5102.98	30	QSC_T1
M410T420	410.19	3351	50.0158	0.212043	4103	90	QSC_T1
M410T420	410.19	3351	51.0237	0.233787	4523.74	90	QSC_T1
M410T420	410.19	3351	55.0187	0.195047	3774.14	90	QSC_T1
M410T420	410.19	3351	56.0503	0.3966	7674.14	90	QSC_T1
M410T420	410.19	3351	62.9825	0.389426	7535.32	90	QSC_T1
M410T420	410.19	3351	63.0236	0.443121	8574.32	90	QSC_T1
M410T420	410.19	3351	64.9443	0.112112	2169.36	90	QSC_T1
M410T420	410.19	3351	65.0392	1.61091	31170.8	90	QSC_T1
M410T420	410.19	3351	66.0471	0.283701	5489.57	90	QSC_T1
M410T420	410.19	3351	67.0422	0.160531	3106.25	90	QSC_T1
M410T420	410.19	3351	67.0549	0.106814	2066.84	90	QSC_T1
M410T420	410.19	3351	70.0658	1.87064	36196.6	90	QSC_T1
M410T420	410.19	3351	72.0811	0.141139	2731.01	90	QSC_T1
M410T420	410.19	3351	74.0243	1.95599	37848	90	QSC_T1
M410T420	410.19	3351	77.0391	0.266538	5157.48	90	QSC_T1
M410T420	410.19	3351	79.0548	0.430382	8327.81	90	QSC_T1
M410T420	410.19	3351	82.0658	0.137858	2667.53	90	QSC_T1
M410T420	410.19	3351	84.0449	0.233341	4515.11	90	QSC_T1
M410T420	410.19	3351	86.0968	0.26924	5209.75	90	QSC_T1
M410T420	410.19	3351	87.2846	0.107858	2087.03	90	QSC_T1
M410T420	410.19	3351	89.039	1.65955	32112	90	QSC_T1
M410T420	410.19	3351	90.0421	0.176217	3409.77	90	QSC_T1
M410T420	410.19	3351	90.0468	1.16989	22637.2	90	QSC_T1
M410T420	410.19	3351	91.0546	29.7701	576046	90	QSC_T1
M410T420	410.19	3351	91.0664	0.153887	2977.69	90	QSC_T1
M410T420	410.19	3351	92.0579	2.51202	48607.3	90	QSC_T1
M410T420	410.19	3351	93.0575	0.303421	5871.15	90	QSC_T1
M410T420	410.19	3351	95.0496	0.997287	19297.3	90	QSC_T1
M410T420	410.19	3351	96.045	0.214219	4145.1	90	QSC_T1
M410T420	410.19	3351	96.081	0.183133	3543.58	90	QSC_T1
M410T420	410.19	3351	102.047	0.208737	4039.03	90	QSC_T1
M410T420	410.19	3351	103.054	2.47256	47843.6	90	QSC_T1
M410T420	410.19	3351	104.05	0.215404	4168.04	90	QSC_T1
M410T420	410.19	3351	104.058	0.241435	4671.73	90	QSC_T1
M410T420	410.19	3351	105.045	0.471388	9121.28	90	QSC_T1
M410T420	410.19	3351	105.07	1.5981	30923	90	QSC_T1
M410T420	410.19	3351	109.065	0.231545	4480.35	90	QSC_T1
M410T420	410.19	3351	115.054	31.0286	600399	90	QSC_T1
M410T420	410.19	3351	116.05	0.918132	17765.7	90	QSC_T1
M410T420	410.19	3351	116.058	2.63301	50948.3	90	QSC_T1
M410T420	410.19	3351	116.063	0.830831	16076.4	90	QSC_T1
M410T420	410.19	3351	116.651	0.114454	2214.67	90	QSC_T1
M410T420	410.19	3351	117.058	19.2033	371580	90	QSC_T1
M410T420	410.19	3351	117.07	6.36375	123137	90	QSC_T1
M410T420	410.19	3351	118.013	0.147834	2860.55	90	QSC_T1
M410T420	410.19	3351	118.048	0.598454	11580	90	QSC_T1
M410T420	410.19	3351	118.065	100	1.93498e+06	90	QSC_T1
M410T420	410.19	3351	118.113	0.149432	2891.48	90	QSC_T1
M410T420	410.19	3351	119.062	0.393385	7611.94	90	QSC_T1
M410T420	410.19	3351	119.069	9.83447	190295	90	QSC_T1
M410T420	410.19	3351	119.078	0.228605	4423.47	90	QSC_T1
M410T420	410.19	3351	120.072	0.309083	5980.71	90	QSC_T1
M410T420	410.19	3351	120.081	0.38046	7361.83	90	QSC_T1
M410T420	410.19	3351	121.076	0.158421	3065.42	90	QSC_T1
M410T420	410.19	3351	127.054	0.666455	12895.8	90	QSC_T1
M410T420	410.19	3351	128.049	1.00316	19410.9	90	QSC_T1
M410T420	410.19	3351	128.062	0.309603	5990.76	90	QSC_T1
M410T420	410.19	3351	129.058	0.222801	4311.17	90	QSC_T1
M410T420	410.19	3351	130.055	0.261998	5069.62	90	QSC_T1
M410T420	410.19	3351	130.057	0.168433	3259.15	90	QSC_T1
M410T420	410.19	3351	130.065	10.7005	207054	90	QSC_T1
M410T420	410.19	3351	130.079	0.166332	3218.49	90	QSC_T1
M410T420	410.19	3351	131.067	0.939315	18175.6	90	QSC_T1
M410T420	410.19	3351	132.045	0.215162	4163.35	90	QSC_T1
M410T420	410.19	3351	132.07	0.176565	3416.5	90	QSC_T1
M410T420	410.19	3351	132.073	0.149919	2900.9	90	QSC_T1
M410T420	410.19	3351	132.081	14.0495	271856	90	QSC_T1
M410T420	410.19	3351	133.066	0.140314	2715.05	90	QSC_T1
M410T420	410.19	3351	133.084	1.48531	28740.6	90	QSC_T1
M410T420	410.19	3351	134.06	0.630506	12200.2	90	QSC_T1
M410T420	410.19	3351	134.088	0.14009	2710.72	90	QSC_T1
M410T420	410.19	3351	140.049	0.906342	17537.6	90	QSC_T1
M410T420	410.19	3351	141.057	0.434553	8408.54	90	QSC_T1
M410T420	410.19	3351	142.053	0.286066	5535.33	90	QSC_T1
M410T420	410.19	3351	142.065	11.1954	216630	90	QSC_T1
M410T420	410.19	3351	142.076	0.296548	5738.16	90	QSC_T1
M410T420	410.19	3351	143.05	0.172164	3331.34	90	QSC_T1
M410T420	410.19	3351	143.073	24.8877	481572	90	QSC_T1
M410T420	410.19	3351	144.044	0.430934	8338.51	90	QSC_T1
M410T420	410.19	3351	144.081	10.2733	198786	90	QSC_T1
M410T420	410.19	3351	145.065	1.21121	23436.7	90	QSC_T1
M410T420	410.19	3351	145.084	1.30043	25163.1	90	QSC_T1
M410T420	410.19	3351	146.05	0.259083	5013.21	90	QSC_T1
M410T420	410.19	3351	146.06	16.4218	317758	90	QSC_T1
M410T420	410.19	3351	147.064	1.75528	33964.4	90	QSC_T1
M410T420	410.19	3351	155.06	2.09579	40553.2	90	QSC_T1
M410T420	410.19	3351	156.064	0.231441	4478.35	90	QSC_T1
M410T420	410.19	3351	158.084	0.342536	6628.01	90	QSC_T1
M410T420	410.19	3351	159.091	1.83082	35426.1	90	QSC_T1
M410T420	410.19	3351	160.075	1.26041	24388.8	90	QSC_T1
M410T420	410.19	3351	160.095	0.147434	2852.83	90	QSC_T1
M410T420	410.19	3351	161.08	0.220268	4262.14	90	QSC_T1
M410T420	410.19	3351	170.06	3.85568	74606.8	90	QSC_T1
M410T420	410.19	3351	171.063	0.471678	9126.9	90	QSC_T1
M410T420	410.19	3351	188.07	0.129212	2500.22	90	QSC_T1
M436T428	436.121	3461	57.0756	0.0270366	2546.15	30	QSC_T1
M436T428	436.121	3461	57.0781	0.0417241	3929.34	30	QSC_T1
M436T428	436.121	3461	62.055	0.0284091	2675.41	30	QSC_T1
M436T428	436.121	3461	62.2651	0.0920586	8669.55	30	QSC_T1
M436T428	436.121	3461	62.9825	0.0460228	4334.17	30	QSC_T1
M436T428	436.121	3461	68.1917	0.0323284	3044.51	30	QSC_T1
M436T428	436.121	3461	70.0657	0.10418	9811.06	30	QSC_T1
M436T428	436.121	3461	72.0812	0.1017	9577.56	30	QSC_T1
M436T428	436.121	3461	85.2332	0.0280477	2641.37	30	QSC_T1
M436T428	436.121	3461	86.0969	0.122137	11502.2	30	QSC_T1
M436T428	436.121	3461	89.9693	0.0410603	3866.83	30	QSC_T1
M436T428	436.121	3461	97.9595	0.0292294	2752.66	30	QSC_T1
M436T428	436.121	3461	102.786	0.0271745	2559.14	30	QSC_T1
M436T428	436.121	3461	112.291	0.0287411	2706.67	30	QSC_T1
M436T428	436.121	3461	117.987	0.193008	18176.4	30	QSC_T1
M436T428	436.121	3461	118.996	0.0985581	9281.64	30	QSC_T1
M436T428	436.121	3461	120.081	0.168805	15897.1	30	QSC_T1
M436T428	436.121	3461	125.198	0.0294408	2772.57	30	QSC_T1
M436T428	436.121	3461	166.086	0.048825	4598.06	30	QSC_T1
M436T428	436.121	3461	209.044	0.0376556	3546.19	30	QSC_T1
M436T428	436.121	3461	210.008	0.249393	23486.4	30	QSC_T1
M436T428	436.121	3461	210.017	0.147864	13925	30	QSC_T1
M436T428	436.121	3461	210.05	33.4173	3147055	30	QSC_T1
M436T428	436.121	3461	210.083	0.193603	18232.4	30	QSC_T1
M436T428	436.121	3461	210.091	0.242264	22815.1	30	QSC_T1
M436T428	436.121	3461	210.103	0.0859349	8092.86	30	QSC_T1
M436T428	436.121	3461	211.053	3.02382	284766	30	QSC_T1
M436T428	436.121	3461	212.056	0.0922224	8684.98	30	QSC_T1
M436T428	436.121	3461	219.148	0.0544146	5124.46	30	QSC_T1
M436T428	436.121	3461	227.08	0.0407456	3837.19	30	QSC_T1
M436T428	436.121	3461	229.157	0.0414662	3905.05	30	QSC_T1
M436T428	436.121	3461	248.896	0.074011	6969.94	30	QSC_T1
M436T428	436.121	3461	248.917	0.0472706	4451.68	30	QSC_T1
M436T428	436.121	3461	248.962	0.0850802	8012.37	30	QSC_T1
M436T428	436.121	3461	248.976	0.124165	11693.2	30	QSC_T1
M436T428	436.121	3461	248.991	0.215917	20333.9	30	QSC_T1
M436T428	436.121	3461	249.006	0.695864	65532.5	30	QSC_T1
M436T428	436.121	3461	249.019	0.417949	39360.1	30	QSC_T1
M436T428	436.121	3461	249.06	100	9417432	30	QSC_T1
M436T428	436.121	3461	249.103	0.623694	58735.9	30	QSC_T1
M436T428	436.121	3461	249.114	0.722747	68064.2	30	QSC_T1
M436T428	436.121	3461	249.13	0.257416	24242	30	QSC_T1
M436T428	436.121	3461	249.161	0.0766099	7214.69	30	QSC_T1
M436T428	436.121	3461	249.172	0.0502559	4732.81	30	QSC_T1
M436T428	436.121	3461	249.213	0.0889194	8373.92	30	QSC_T1
M436T428	436.121	3461	249.373	0.0430855	4057.55	30	QSC_T1
M436T428	436.121	3461	250.064	12.0647	1.13619e+06	30	QSC_T1
M436T428	436.121	3461	250.21	0.0421969	3973.87	30	QSC_T1
M436T428	436.121	3461	251.066	0.532067	50107.1	30	QSC_T1
M436T428	436.121	3461	264.144	0.0427984	4030.51	30	QSC_T1
M436T428	436.121	3461	267.073	0.0493739	4649.75	30	QSC_T1
M436T428	436.121	3461	273.119	0.0674079	6348.09	30	QSC_T1
M436T428	436.121	3461	290.087	0.11673	10993	30	QSC_T1
M436T428	436.121	3461	436.177	0.0438334	4127.98	30	QSC_T1
M436T428	436.121	3461	437.228	0.315512	29713.1	30	QSC_T1
M436T428	436.121	3461	438.236	0.0371871	3502.07	30	QSC_T1
M504T427	504.108	3391	51.2423	0.0553269	3709.8	30	QSC_T1
M504T427	504.108	3391	52.5119	0.0352641	2364.54	30	QSC_T1
M504T427	504.108	3391	56.1341	0.0558286	3743.44	30	QSC_T1
M504T427	504.108	3391	57.0706	0.0351907	2359.62	30	QSC_T1
M504T427	504.108	3391	57.078	0.0604617	4054.1	30	QSC_T1
M504T427	504.108	3391	60.393	0.0259823	1742.17	30	QSC_T1
M504T427	504.108	3391	62.265	0.108144	7251.33	30	QSC_T1
M504T427	504.108	3391	62.9824	0.0530758	3558.85	30	QSC_T1
M504T427	504.108	3391	63.6221	0.0371952	2494.02	30	QSC_T1
M504T427	504.108	3391	66.0274	0.0298536	2001.75	30	QSC_T1
M504T427	504.108	3391	70.0658	0.307326	20606.9	30	QSC_T1
M504T427	504.108	3391	71.086	0.155877	10451.9	30	QSC_T1
M504T427	504.108	3391	72.0813	0.0367534	2464.4	30	QSC_T1
M504T427	504.108	3391	73.0654	0.0384032	2575.03	30	QSC_T1
M504T427	504.108	3391	75.0781	0.0341064	2286.92	30	QSC_T1
M504T427	504.108	3391	78.0261	0.0329962	2212.48	30	QSC_T1
M504T427	504.108	3391	85.1015	0.0862309	5781.98	30	QSC_T1
M504T427	504.108	3391	86.0969	0.356636	23913.3	30	QSC_T1
M504T427	504.108	3391	87.0446	0.0546463	3664.16	30	QSC_T1
M504T427	504.108	3391	89.0602	0.466567	31284.4	30	QSC_T1
M504T427	504.108	3391	89.9694	0.0523131	3507.71	30	QSC_T1
M504T427	504.108	3391	90.9768	0.0616585	4134.34	30	QSC_T1
M504T427	504.108	3391	114.066	0.0529565	3550.85	30	QSC_T1
M504T427	504.108	3391	117.988	0.237596	15931.4	30	QSC_T1
M504T427	504.108	3391	118.995	0.0753089	5049.64	30	QSC_T1
M504T427	504.108	3391	121.065	0.16074	10778	30	QSC_T1
M504T427	504.108	3391	130.065	0.0417807	2801.49	30	QSC_T1
M504T427	504.108	3391	132.102	0.0429819	2882.04	30	QSC_T1
M504T427	504.108	3391	133.086	0.222498	14919	30	QSC_T1
M504T427	504.108	3391	143.117	0.0406042	2722.6	30	QSC_T1
M504T427	504.108	3391	151.062	0.0383814	2573.56	30	QSC_T1
M504T427	504.108	3391	162.05	0.0523974	3513.36	30	QSC_T1
M504T427	504.108	3391	165.091	0.0830123	5566.16	30	QSC_T1
M504T427	504.108	3391	177.112	0.0385059	2581.91	30	QSC_T1
M504T427	504.108	3391	183.148	0.343313	23019.9	30	QSC_T1
M504T427	504.108	3391	184.075	0.115616	7752.35	30	QSC_T1
M504T427	504.108	3391	184.663	0.0393089	2635.75	30	QSC_T1
M504T427	504.108	3391	188.071	0.0750671	5033.42	30	QSC_T1
M504T427	504.108	3391	199.18	0.0704852	4726.2	30	QSC_T1
M504T427	504.108	3391	210.008	0.251151	16840.3	30	QSC_T1
M504T427	504.108	3391	210.017	0.149295	10010.6	30	QSC_T1
M504T427	504.108	3391	210.05	34.7198	2.32804e+06	30	QSC_T1
M504T427	504.108	3391	210.083	0.20281	13598.9	30	QSC_T1
M504T427	504.108	3391	210.091	0.232043	15559	30	QSC_T1
M504T427	504.108	3391	210.103	0.0735523	4931.85	30	QSC_T1
M504T427	504.108	3391	211.053	3.24052	217284	30	QSC_T1
M504T427	504.108	3391	211.144	0.363848	24396.9	30	QSC_T1
M504T427	504.108	3391	212.056	0.106273	7125.82	30	QSC_T1
M504T427	504.108	3391	214.052	0.0481914	3231.35	30	QSC_T1
M504T427	504.108	3391	222.189	0.0421284	2824.81	30	QSC_T1
M504T427	504.108	3391	229.096	0.192592	12913.8	30	QSC_T1
M504T427	504.108	3391	229.155	0.161399	10822.2	30	QSC_T1
M504T427	504.108	3391	231.08	0.0584836	3921.46	30	QSC_T1
M504T427	504.108	3391	232.091	0.196306	13162.8	30	QSC_T1
M504T427	504.108	3391	248.906	0.106266	7125.41	30	QSC_T1
M504T427	504.108	3391	248.951	0.061565	4128.08	30	QSC_T1
M504T427	504.108	3391	248.959	0.0924396	6198.29	30	QSC_T1
M504T427	504.108	3391	248.991	0.247839	16618.2	30	QSC_T1
M504T427	504.108	3391	249.007	0.671976	45057.5	30	QSC_T1
M504T427	504.108	3391	249.019	0.518012	34733.9	30	QSC_T1
M504T427	504.108	3391	249.061	100	6705232	30	QSC_T1
M504T427	504.108	3391	249.103	0.535126	35881.5	30	QSC_T1
M504T427	504.108	3391	249.114	0.624372	41865.6	30	QSC_T1
M504T427	504.108	3391	249.13	0.226307	15174.4	30	QSC_T1
M504T427	504.108	3391	249.146	0.155681	10438.8	30	QSC_T1
M504T427	504.108	3391	249.159	0.0591385	3965.38	30	QSC_T1
M504T427	504.108	3391	249.227	0.0492823	3304.49	30	QSC_T1
M504T427	504.108	3391	250.064	11.6158	778863	30	QSC_T1
M504T427	504.108	3391	251.066	0.466374	31271.5	30	QSC_T1
M504T427	504.108	3391	267.072	0.086962	5831	30	QSC_T1
M504T427	504.108	3391	273.117	0.205778	13797.9	30	QSC_T1
M504T427	504.108	3391	275.134	0.0640777	4296.56	30	QSC_T1
M504T427	504.108	3391	276.138	0.0534194	3581.89	30	QSC_T1
M504T427	504.108	3391	290.088	0.152715	10239.9	30	QSC_T1
M504T427	504.108	3391	291.232	0.0608122	4077.6	30	QSC_T1
M504T427	504.108	3391	295.163	0.0495604	3323.14	30	QSC_T1
M504T427	504.108	3391	315.173	0.0398639	2672.97	30	QSC_T1
M504T427	504.108	3391	316.175	0.0583597	3913.15	30	QSC_T1
M504T427	504.108	3391	339.13	0.194704	13055.4	30	QSC_T1
M504T427	504.108	3391	392.219	0.0744812	4994.14	30	QSC_T1
M504T427	504.108	3391	404.159	0.113917	7638.4	30	QSC_T1
M504T427	504.108	3391	436.121	0.615188	41249.8	30	QSC_T1
M504T427	504.108	3391	437.126	0.169762	11382.9	30	QSC_T1
M504T427	504.108	3391	443.169	0.118514	7946.62	30	QSC_T1
M504T427	504.108	3391	461.18	1.18691	79585.3	30	QSC_T1
M504T427	504.108	3391	461.229	0.0250468	1679.45	30	QSC_T1
M504T427	504.108	3391	462.182	0.0695966	4666.62	30	QSC_T1
M504T427	504.108	3391	502.382	0.0652566	4375.61	30	QSC_T1
M504T427	504.108	3391	503.228	0.270203	18117.8	30	QSC_T1
M504T427	504.108	3391	504.234	0.110091	7381.87	30	QSC_T1
M504T427	504.108	3391	505.206	1.22862	82381.7	30	QSC_T1
M504T427	504.108	3391	506.21	0.109838	7364.91	30	QSC_T1
M623T429	623.181	3465	52.3618	0.0685543	5679.97	30	QSC_T1
M623T429	623.181	3465	52.5119	0.0475395	3938.82	30	QSC_T1
M623T429	623.181	3465	57.078	0.0768982	6371.29	30	QSC_T1
M623T429	623.181	3465	62.2648	0.0743109	6156.92	30	QSC_T1
M623T429	623.181	3465	62.9825	0.0817652	6774.54	30	QSC_T1
M623T429	623.181	3465	67.6912	0.0297589	2465.63	30	QSC_T1
M623T429	623.181	3465	70.0657	0.214823	17798.9	30	QSC_T1
M623T429	623.181	3465	72.0815	0.0434037	3596.15	30	QSC_T1
M623T429	623.181	3465	86.0969	0.0623812	5168.5	30	QSC_T1
M623T429	623.181	3465	90.9769	0.0468895	3884.96	30	QSC_T1
M623T429	623.181	3465	104.053	0.0624282	5172.39	30	QSC_T1
M623T429	623.181	3465	115.086	0.072014	5966.62	30	QSC_T1
M623T429	623.181	3465	117.98	0.0353029	2924.97	30	QSC_T1
M623T429	623.181	3465	117.987	0.169174	14016.6	30	QSC_T1
M623T429	623.181	3465	118.781	0.0374658	3104.17	30	QSC_T1
M623T429	623.181	3465	118.996	0.100323	8312.1	30	QSC_T1
M623T429	623.181	3465	134.809	0.0320646	2656.67	30	QSC_T1
M623T429	623.181	3465	164.634	0.0325131	2693.83	30	QSC_T1
M623T429	623.181	3465	175.108	0.0364678	3021.49	30	QSC_T1
M623T429	623.181	3465	188.068	0.190917	15818.1	30	QSC_T1
M623T429	623.181	3465	195.995	0.044487	3685.9	30	QSC_T1
M623T429	623.181	3465	209.177	0.0380615	3153.53	30	QSC_T1
M623T429	623.181	3465	209.931	0.0407904	3379.63	30	QSC_T1
M623T429	623.181	3465	209.962	0.0625971	5186.39	30	QSC_T1
M623T429	623.181	3465	209.996	0.174572	14463.9	30	QSC_T1
M623T429	623.181	3465	210.008	0.44363	36756.3	30	QSC_T1
M623T429	623.181	3465	210.016	0.256561	21256.9	30	QSC_T1
M623T429	623.181	3465	210.05	67.4781	5590796	30	QSC_T1
M623T429	623.181	3465	210.083	0.450636	37336.7	30	QSC_T1
M623T429	623.181	3465	210.091	0.541459	44861.8	30	QSC_T1
M623T429	623.181	3465	210.103	0.137902	11425.7	30	QSC_T1
M623T429	623.181	3465	210.114	0.105522	8742.91	30	QSC_T1
M623T429	623.181	3465	210.126	0.0592687	4910.62	30	QSC_T1
M623T429	623.181	3465	210.175	0.0636794	5276.06	30	QSC_T1
M623T429	623.181	3465	210.29	0.0478734	3966.48	30	QSC_T1
M623T429	623.181	3465	211.053	6.17097	511286	30	QSC_T1
M623T429	623.181	3465	212.036	0.0350569	2904.59	30	QSC_T1
M623T429	623.181	3465	212.055	0.234164	19401.3	30	QSC_T1
M623T429	623.181	3465	217.137	0.319412	26464.4	30	QSC_T1
M623T429	623.181	3465	227.079	0.0417971	3463.04	30	QSC_T1
M623T429	623.181	3465	229.153	0.159626	13225.6	30	QSC_T1
M623T429	623.181	3465	230.154	0.0399423	3309.36	30	QSC_T1
M623T429	623.181	3465	245.131	0.140782	11664.3	30	QSC_T1
M623T429	623.181	3465	248.91	0.0606064	5021.45	30	QSC_T1
M623T429	623.181	3465	248.946	0.0526619	4363.23	30	QSC_T1
M623T429	623.181	3465	248.991	0.244361	20246.2	30	QSC_T1
M623T429	623.181	3465	249.006	0.647543	53651.2	30	QSC_T1
M623T429	623.181	3465	249.018	0.337751	27983.9	30	QSC_T1
M623T429	623.181	3465	249.06	100	8.28535e+06	30	QSC_T1
M623T429	623.181	3465	249.103	0.702737	58224.3	30	QSC_T1
M623T429	623.181	3465	249.114	0.780332	64653.2	30	QSC_T1
M623T429	623.181	3465	249.13	0.215426	17848.8	30	QSC_T1
M623T429	623.181	3465	249.145	0.140681	11655.9	30	QSC_T1
M623T429	623.181	3465	249.16	0.128237	10624.9	30	QSC_T1
M623T429	623.181	3465	249.224	0.111693	9254.14	30	QSC_T1
M623T429	623.181	3465	249.372	0.0581018	4813.94	30	QSC_T1
M623T429	623.181	3465	250.064	11.1138	920814	30	QSC_T1
M623T429	623.181	3465	250.117	0.0716058	5932.79	30	QSC_T1
M623T429	623.181	3465	251.067	0.389281	32253.3	30	QSC_T1
M623T429	623.181	3465	259.33	0.0363873	3014.81	30	QSC_T1
M623T429	623.181	3465	267.072	0.0560928	4647.48	30	QSC_T1
M623T429	623.181	3465	273.117	0.0514484	4262.68	30	QSC_T1
M623T429	623.181	3465	289.054	0.109645	9084.46	30	QSC_T1
M623T429	623.181	3465	290.087	0.14901	12346	30	QSC_T1
M623T429	623.181	3465	346.112	0.121167	10039.1	30	QSC_T1
M623T429	623.181	3465	372.186	0.209117	17326.1	30	QSC_T1
M623T429	623.181	3465	386.202	0.730368	60513.5	30	QSC_T1
M623T429	623.181	3465	387.204	0.0928031	7689.06	30	QSC_T1
M623T429	623.181	3465	397.11	0.474093	39280.3	30	QSC_T1
M623T429	623.181	3465	398.114	0.0683226	5660.77	30	QSC_T1
M623T429	623.181	3465	404.158	0.0963327	7981.5	30	QSC_T1
M623T429	623.181	3465	420.184	0.085155	7055.39	30	QSC_T1
M623T429	623.181	3465	436.121	1.48153	122750	30	QSC_T1
M623T429	623.181	3465	436.175	0.0754114	6248.1	30	QSC_T1
M623T429	623.181	3465	437.124	0.428888	35534.8	30	QSC_T1
M623T429	623.181	3465	445.235	0.0485566	4023.09	30	QSC_T1
M623T429	623.181	3465	458.102	0.0369275	3059.57	30	QSC_T1
M623T429	623.181	3465	461.27	0.113448	9399.59	30	QSC_T1
M623T429	623.181	3465	463.192	0.0489261	4053.7	30	QSC_T1
M623T429	623.181	3465	471.255	1.09707	90896	30	QSC_T1
M623T429	623.181	3465	472.259	0.358296	29686.1	30	QSC_T1
M623T429	623.181	3465	473.262	0.0778245	6448.03	30	QSC_T1
M623T429	623.181	3465	477.202	0.0406882	3371.16	30	QSC_T1
M623T429	623.181	3465	485.272	0.158113	13100.2	30	QSC_T1
M623T429	623.181	3465	486.258	0.0438227	3630.86	30	QSC_T1
M623T429	623.181	3465	503.284	0.173623	14385.2	30	QSC_T1
M623T429	623.181	3465	532.429	0.0382007	3165.06	30	QSC_T1
M623T429	623.181	3465	584.169	0.0565782	4687.7	30	QSC_T1
M623T429	623.181	3465	587.301	0.0467209	3870.99	30	QSC_T1
M623T429	623.181	3465	596.337	0.0612776	5077.06	30	QSC_T1
M623T429	623.181	3465	623.176	0.11071	9172.71	30	QSC_T1
M623T429	623.181	3465	623.328	0.167174	13850.9	30	QSC_T1
M623T429	623.181	3465	624.18	0.0739301	6125.37	30	QSC_T1
M623T429	623.181	3465	624.328	0.100255	8306.49	30	QSC_T1

## Sheet: B
Supplementary Table 2B MS2 spectra identifications in Mz Cloud ID database. The top hit for each compound is shown. Spectra were searched using the following parameters: positive mode, search type as either "identity" (column D) or "similarity" (column E), match algorithm is symmetric, MS level compound identification MS2, Scoring method HighChem HighRes, Scoring threshold 30.
Metabolite ID	precursor m/z	Scan	Mz Cloud ID (Identity)	HighChem HighRes score (Identity)	Mz Cloud ID (Similarity)	HighChem HighRes score (Similarity)
M117T419	117.076	3437	none	none	indoline-2-carboxylic acid	65.3
M117T419	117.076	3473	none	none	m-Xylylenediamine	78.9
M188T421	188.072	3367	trans-3-Indoleacrylic acid	91.4	trans-3-Indoleacrylic acid	91.4
M188T421	188.072	3331	trans-3-Indoleacrylic acid	91.2	DL-Tryptophan	91.6
M189T421	189.075	3297	Indole-3-acrylic acid	81.5	trans-3-Indoleacrylic acid	88.4
M189T421	189.075	3333	Indole-3-acrylic acid	87.4	DL-Tryptophan	90.9
M205T421	205.097	3371	DL-Tryptophan	91.9	DL-Tryptophan	91.9
M205T421	205.097	3335	L-Tryptophan	94.8	L-Tryptophan	94.8
M206T421	206.1	3445	L-Tryptophan	57.9	m-Xylylenediamine	88.2
M206T421	206.1	3409	L-Tryptophan	59.9	Phe-Trp	92.2
M249T424	249.061	3375	Pyridoxamine 5-phosphate	69.6	Pyridoxamine 5-phosphate	69.6
M250T424	250.065	3449	none	none	methyl isoquinoline-3-carboxylate	77.7
M290T423	290.087	3379	none	none	Pyridoxamine 5-phosphate	75.9
M309T198	309.151	1457	none	none	3-Methoxycinnamic acid	66
M309T198	309.151	1465	none	none	α-Lipoic Acid	52.4
M317T424	317.048	3381	none	none	Pyridoxamine 5-phosphate	73.4
M385T424	385.035	3383	none	none	Pyridoxamine 5-phosphate	76
M409T420	409.186	3313	DL-Tryptophan	82.1	DL-Tryptophan	94.7
M409T420	409.186	3349	Gly-Trp-Phe	80.8	DL-Tryptophan	93.5
M410T420	410.19	3315	none	none	DL-Tryptophan	94.8
M410T420	410.19	3351	Asp-Tyr-Ile	68	DL-Tryptophan	93.2
M436T428	436.121	3461	none	none	Pyridoxamine 5-phosphate	67.5
M504T427	504.108	3391	none	none	Pyridoxamine 5-phosphate	67.8
M623T429	623.181	3465	none	none	methyl isoquinoline-3-carboxylate	76.4
