# Supplementary material for: L-tryptophan and copper interactions linked to reduced colibactin genotoxicity in pks+ Escherichia coli
Source: mSystems. 2024 Sep 12;9(10):e00992-24. doi: 10.1128/msystems.00992-24 (PMC11495049; doi:10.1128/msystems.00992-24)
Supplement: Table S3 — Differential mRNA expression. [file msystems.00992-24-s0004.xlsx]

## Sheet: A
Supplementary Table 3 Differential mRNA expression of E. coli ATCC25922 in culture growing in MS medium supplemented with 50 mM tryptophan relative to MS medium. Columns show gene identification, gene names, gene products, p-values corrected for multiple hypotheses testing using the Benjamini and Hochberg method (padj), and log2(fold change) in tryptophan-supplemented cultures relative to unsuppl…
gene_id	gene	product	padj	log2FoldChange
DR76_4421	cusB	cation efflux system protein CusB	2.5576e-11	5.76392
DR76_4420	cusA	cation efflux system protein CusA	3.09951e-15	5.26554
DR76_759	tnaA	tryptophanase	8.6425e-42	4.84977
DR76_724	asnA	aspartate--ammonia ligase, converts aspartate + NH3 to asparagine	2.58923e-30	4.26482
DR76_4422	cusF	cation efflux system protein CusF	3.84605e-21	3.84498
DR76_4423	cusC	cation efflux system protein CusC	3.12283e-07	3.52481
DR76_4424	cusR	transcriptional regulatory protein CusR	7.55691e-07	3.24016
DR76_2426	NA	fimA, fimbrial family protein	3.0392e-17	3.01321
DR76_4473	NA	copA, copper-translocating P-type ATPase	6.46624e-06	2.95518
DR76_1132	NA	putative nitrite transporter	0.000103007	2.93999
DR76_3774	NA	putative membrane protein	0.00148219	2.90787
DR76_2138	gltP	proton glutamate symport protein, proton dependent transporter for glutamate and aspartate.	7.42357e-05	2.87435
DR76_3457	NA	hlyD secretion family protein	0.023583	2.82485
DR76_4668	crl	sigma factor-binding protein crl, induced by indole (PMID 17224607)	4.10141e-06	2.76637
DR76_4299	dtpD	dipeptide permease D	8.554e-15	2.70385
DR76_4506	glnK	nitrogen regulatory protein P-II 2, responds to ammonium level	5.52911e-05	2.68404
DR76_4201	NA	ABC transporter family protein	0.00237986	2.59405
DR76_487	argB	acetylglutamate kinase, catalyzes the second step in ornithine and arginine biosynthesis.	1.02406e-09	2.56947
DR76_39	yohC	inner membrane protein yohC	3.48274e-05	2.56475
DR76_2178	proP	proline/betaine transporter, osmosensing transporter which mediates the uptake of proline and glycine betaine;	4.73986e-06	2.56257
DR76_1786	argA	amino-acid N-acetyltransferase, first step in ornithine and arginine biosynthesis	2.78957e-15	2.54806
DR76_2516	thrC	threonine synthase	4.37312e-05	2.54117
DR76_2430	fimG	protein fimG	1.81875e-10	2.52447
DR76_3626	NA	hypothetical protein	5.70768e-10	2.50912
DR76_1381	NA	hypothetical protein	9.92104e-08	2.47942
DR76_2429	fimF	protein fimF	2.91004e-10	2.47337
DR76_4175	NA	biofilm formation family protein	1.55146e-07	2.45784
DR76_1844	gudD	glucarate dehydratase	9.95552e-09	2.3898
DR76_2515	thrB	homoserine kinase, atalyzes the phosphorylation of homoserine to O-phospho-L-homoserine en route to generating threonine	4.56173e-10	2.37826
DR76_4505	amtB	ammonia channel	7.11754e-05	2.35819
DR76_2777	NA	hypothetical protein	3.29371e-14	2.29834
DR76_2092	pspG	phage shock protein G	9.76415e-09	2.28881
DR76_486	argH	argininosuccinate lyase, convert arginosuccinate to arginine	2.08836e-05	2.27852
DR76_3014	htpX	protease HtpX	3.31246e-08	2.27542
DR76_2690	cdsA	phosphatidate cytidylyltransferase	0.370812	2.2645
DR76_3027	NA	hypothetical protein	0.000975778	2.26026
DR76_4844	NA	putative phage tail protein gpX	0.479351	2.25429
DR76_1388	yqjE	inner membrane protein yqjE	8.19017e-06	2.25115
DR76_788	emrD	multidrug resistance protein D	1.62493e-12	2.25109
DR76_1747	arcC	carbamate kinase	0.00144159	2.24869
DR76_1870	hokA	protein HokA	8.46962e-05	2.22579
DR76_4051	yccA	modulator of FtsH protease YccA	5.63473e-18	2.22425
DR76_379	arsC	arsenate reductase	0.0039937	2.21403
DR76_2727	NA	hypothetical protein	3.00851e-05	2.21375
DR76_4113	NA	hypothetical protein	7.50342e-05	2.20613
DR76_2080	malK	maltose/maltodextrin import ATP-binding protein MalK	1.88886e-06	2.2036
DR76_435	glnB	nitrogen regulatory protein P-II 1	0.00337145	2.20338
DR76_2509	NA	hypothetical protein	9.66728e-05	2.20232
DR76_2324	argF	ornithine carbamoyltransferase, carbamoyl-P + ornithine to citrulline	3.27386e-22	2.2003
DR76_1004	NA	efflux transporter, RND family, MFP subunit	0.000491718	2.18115
DR76_138	ompC	outer membrane protein C	2.06062e-09	2.1644
DR76_4093	smtA	protein smtA	4.10205e-09	2.16431
DR76_3383	NA	N-acetyltransferase family protein	1.5538e-14	2.14416
DR76_1140	argD	acetylornithine/succinyldiaminopimelate aminotransferase, ornithine biosynthesis	1.13119e-05	2.14236
DR76_4478	fsr	fosmidomycin resistance protein	1.80227e-19	2.14189
DR76_2678	degP	protease do	0.000178927	2.14066
DR76_2937	NA	yecA family protein	0.000699755	2.13889
DR76_4174	NA	hypothetical protein	3.99017e-06	2.13447
DR76_1006	yhhJ	inner membrane transport permease yhhJ	1.43258e-05	2.12732
DR76_2427	fimC	chaperone protein fimC	7.11501e-08	2.09608
DR76_1843	NA	hypothetical protein	3.16933e-06	2.09182
DR76_1472	NA	response regulator	0.000102334	2.0911
DR76_2425	fimA	type-1 fimbrial protein, A chain	1.73624e-22	2.07581
DR76_1615	NA	hypothetical protein	8.43345e-09	2.0675
DR76_4640	ykgB	inner membrane protein ykgB	0.0038903	2.0447
DR76_4218	ybhQ	inner membrane protein ybhQ	0.000521238	2.02766
DR76_161	glpT	glycerol-3-phosphate transporter	0.00420788	2.02517
DR76_1347	NA	BON domain protein	0.0149885	2.01998
DR76_4499	ylaC	inner membrane protein ylaC	0.000355134	2.00586
DR76_263	NA	putative phospholipid-binding lipoprotein mlaA	0.00207462	1.97834
DR76_702	ilvB	acetolactate synthase, large subunit, biosynthetic type, the bifunctional acetohydroxybutanoate synthase/acetolactate synthase which carries out both the first step in valine biosynthesis and the second step in isoleucine biosynthesis.	7.55691e-07	1.97785
DR76_4624	NA	transporter, betaine/carnitine/choline transporter family protein	8.94146e-07	1.95711
DR76_488	argC	N-acetyl-gamma-glutamyl-phosphate reductase, ornithine biosynthesis	7.18031e-09	1.95604
DR76_1394	exuT	hexuronate transporter	0.000210177	1.95314
DR76_3411	NA	bacterial extracellular solute-binding family protein	0.00637741	1.94635
DR76_3967	NA	hypothetical protein	0.0185741	1.93527
DR76_409	sseA	3-mercaptopyruvate sulfurtransferase	0.000577249	1.91957
DR76_4479	ybaL	inner membrane protein ybaL	1.5408e-05	1.91414
DR76_2547	caiD	carnitinyl-CoA dehydratase	0.00351561	1.90864
DR76_1089	nfuA	fe/S biogenesis protein nfuA	0.00538076	1.90413
DR76_4320	pdxA	4-hydroxythreonine-4-phosphate dehydrogenase PdxA	0.000313389	1.88801
DR76_3319	NA	putative amino-acid metabolite efflux pump	5.21163e-16	1.87947
DR76_2575	araC	arabinose operon regulatory protein	0.000226416	1.8766
DR76_1525	NA	bacterial regulatory s, gntR family protein	0.000160749	1.87124
DR76_1722	NA	hypothetical protein	3.05295e-14	1.86132
DR76_2718	metN	D-methionine ABC transporter, ATP-binding protein	0.0391267	1.85924
DR76_1961	NA	alkylhydroperoxidase AhpD family core domain protein	0.000663904	1.85825
DR76_643	NA	bacterial regulatory helix-turn-helix , lysR family protein	0.00890148	1.84791
DR76_4115	NA	DMSO reductase anchor subunit family protein	0.0018873	1.84356
DR76_3124	pheT	phenylalanine--tRNA ligase, beta subunit	1.98743e-09	1.83936
DR76_991	NA	hypothetical protein	0.706268	1.83663
DR76_4296	NA	hypothetical protein	0.000545243	1.83108
DR76_847	pyrE	orotate phosphoribosyltransferase	0.00419982	1.82966
DR76_427	NA	zinc-binding dehydrogenase family protein	0.00271706	1.82086
DR76_4151	artJ	ABC transporter arginine-binding protein 1	2.99841e-07	1.81
DR76_4185	moeB	molybdopterin synthase sulfurylase MoeB	0.00491025	1.8056
DR76_2945	araG	arabinose import ATP-binding protein AraG	0.000121943	1.79896
DR76_4145	NA	hypothetical protein	0.013413	1.77633
DR76_3779	NA	hypothetical protein	0.798849	1.76622
DR76_4010	phoH	protein phoH	0.0113542	1.7602
DR76_3003	yebZ	inner membrane protein YebZ	4.88234e-07	1.75937
DR76_731	atpE	ATP synthase F0, C subunit	0.0065652	1.7563
DR76_1746	NA	hypothetical protein	0.0113493	1.75594
DR76_3582	NA	chaC-like family protein	2.55278e-05	1.75403
DR76_4460	NA	ftsX-like permease family protein	0.00137584	1.75383
DR76_2797	cobT	nicotinate-nucleotide--dimethylbenzimidazole phosphoribosyltransferase	0.0117912	1.74729
DR76_1920	norR	anaerobic nitric oxide reductase transcription regulator norR	0.0180066	1.74281
DR76_700	ilvE	branched-chain amino acid aminotransferase	0.0117869	1.74142
DR76_849	dut	deoxyuridine 5'-triphosphate nucleotidohydrolase	0.00121222	1.74021
DR76_2844	NA	major Facilitator Superfamily protein	0.00418085	1.74009
DR76_2330	pepA	cytosol aminopeptidase	0.0125403	1.72697
DR76_2717	metI	D-methionine transport system permease protein metI	0.012834	1.72586
DR76_4410	fes	enterochelin esterase	0.0521591	1.72412
DR76_2614	NA	hypothetical protein	0.0313761	1.71395
DR76_3204	dtpA	dipeptide and tripeptide permease A	5.35087e-07	1.71387
DR76_2184	adiY	HTH-type transcriptional regulator AdiY	0.00587036	1.70281
DR76_2544	carB	carbamoyl-phosphate synthase large chain	0.00760785	1.70166
DR76_3624	NA	fumarylacetoacetate (FAA) hydrolase family protein	1.51238e-13	1.69788
DR76_1950	NA	winged helix DNA-binding domain protein	5.44424e-05	1.69643
DR76_2134	nrfD	cytochrome c nitrite reductase, NrfD subunit	0.0201306	1.68752
DR76_2334	NA	zinc-binding dehydrogenase family protein	0.00139901	1.6835
DR76_4419	pheP	phenylalanine-specific permease	9.57297e-06	1.68139
DR76_2748	NA	putative structural protein	0.0062595	1.68102
DR76_1346	NA	putative permease family protein	0.022427	1.67569
DR76_2079	malE	maltose-binding periplasmic protein	1.1554e-08	1.67312
DR76_4199	NA	bacterial extracellular solute-binding s, 3 family protein	3.44052e-12	1.67121
DR76_3819	NA	hypothetical protein	0.0104143	1.66751
DR76_1467	NA	flavodoxin-like fold family protein	0.0149665	1.66392
DR76_740	pstS	phosphate ABC transporter, phosphate-binding protein PstS	0.00756711	1.66211
DR76_1670	NA	YGGT family protein	0.00316853	1.65796
DR76_870	tdh	L-threonine 3-dehydrogenase, conversion of L-threonine to the unstable intermediate L-2-amino-3-oxobutanoate, which can spontaneously decarboxylate yielding aminoacetone and CO2 or be converted to acetyl-CoA and glycine	2.89839e-07	1.65115
DR76_4172	dacC	D-alanyl-D-alanine carboxypeptidase dacC	0.00538076	1.64728
DR76_3248	NA	DMSO reductase anchor subunit family protein	8.24926e-08	1.64445
DR76_3055	mipA	mltA-interacting protein	0.00426675	1.63958
DR76_4149	NA	amino ABC transporter, permease , 3-TM region, His/Glu/Gln/Arg/opine family domain protein	2.2404e-06	1.63774
DR76_2706	NA	hypothetical protein	7.25281e-07	1.63741
DR76_2170	phnF	phosphonate metabolism transcriptional regulator PhnF	0.0420187	1.62483
DR76_2016	secE	preprotein translocase, SecE subunit	0.0248077	1.62479
DR76_1033	ftsX	putative protein insertion permease FtsX	0.0159348	1.62187
DR76_4035	torR	torCAD operon transcriptional regulatory protein torR	0.00417703	1.6195
DR76_1634	NA	transposase C of IS166 homeodomain protein	1.15714e-05	1.61857
DR76_2938	NA	aromatic amino acid transport family protein	1.57113e-05	1.61611
DR76_2078	NA	binding--dependent transport system inner membrane component family protein	3.87146e-07	1.61548
DR76_336	yfeZ	inner membrane protein yfeZ	2.54374e-06	1.6099
DR76_4396	cstA	carbon starvation protein A	0.00660618	1.60758
DR76_242	fabB	3-oxoacyl-[acyl-carrier-protein] synthase 1	0.0001119	1.6017
DR76_2508	NA	creA family protein	3.03344e-05	1.59586
DR76_1399	alx	inner membrane protein alx	0.000682758	1.59288
DR76_3002	yobA	periplasmic copper-binding proteins; purified YobA binds a single Cu2+ ion with high affinity	4.5828e-05	1.59264
DR76_2194	NA	hypothetical protein	0.000119202	1.58662
DR76_3544	cls	cardiolipin synthase	1.82204e-05	1.58376
DR76_4550	yajC	preprotein translocase, YajC subunit	6.40965e-13	1.58176
DR76_1436	rfaE1	bifunctional protein RfaE, domain I	0.0167043	1.58089
DR76_3639	NA	putative two-component-system connector protein AriR	0.1309	1.5795
DR76_3816	NA	hypothetical protein	0.00159057	1.57784
DR76_1	NA	putative nucleoside transporter yegT	0.000358539	1.57724
DR76_4925	NA	putative membrane protein	0.0460168	1.57664
DR76_2265	ulaE	L-ribulose-5-phosphate 3-epimerase ulaE	0.0261247	1.57417
DR76_1326	argG	argininosuccinate synthase	1.80478e-06	1.57246
DR76_536	cpxP	periplasmic protein CpxP	0.0054493	1.57066
DR76_4070	NA	mce related family protein	0.0113896	1.56761
DR76_2116	NA	hypothetical protein	8.24926e-08	1.56708
DR76_1098	ompR	transcriptional regulatory protein ompR	0.00980005	1.56427
DR76_941	NA	binding--dependent transport system inner membrane component family protein	0.065371	1.55732
DR76_3238	mdtJ	spermidine export protein mdtJ	0.00332601	1.55389
DR76_697	ilvA	threonine ammonia-lyase	0.0139453	1.55207
DR76_1273	NA	hypothetical protein	9.88306e-08	1.54693
DR76_1209	mscL	large conductance mechanosensitive channel protein	0.00237986	1.54574
DR76_4166	ybjJ	inner membrane protein ybjJ	0.000132467	1.54341
DR76_2864	NA	putative exported protein	0.0137684	1.54166
DR76_3488	NA	phage shock PspD family protein	0.000385815	1.54149
DR76_2020	rplJ	50S ribosomal protein L10	0.0981177	1.53678
DR76_4897	NA	parB-like nuclease domain protein	0.000883418	1.53477
DR76_1115	aroK	shikimate kinase 1	0.0180066	1.53474
DR76_3573	narJ	nitrate reductase molybdenum cofactor assembly chaperone	0.0620866	1.53366
DR76_3145	aroD	3-dehydroquinate dehydratase	4.87539e-05	1.53283
DR76_67	NA	putative pseudouridine transporter	4.36297e-05	1.53227
DR76_2985	NA	lysM domain protein	6.31848e-08	1.53157
DR76_2239	miaA	tRNA dimethylallyltransferase	0.0117869	1.53006
DR76_2877	NA	ferric reductase like transmembrane component family protein	8.15702e-09	1.52615
DR76_2287	qorB	quinone oxidoreductase 2	0.00871513	1.52212
DR76_554	fdxH	formate dehydrogenase, beta subunit	0.0455105	1.52047
DR76_4418	mscM	miniconductance mechanosensitive channel	2.39591e-11	1.51433
DR76_4333	asnB	asparagine synthase	0.000104665	1.51155
DR76_2746	NA	putative yeeW protein	9.96741e-05	1.50983
DR76_364	NA	RND transporter, hydrophobe/amphiphile efflux-1 family protein	0.00750152	1.50851
DR76_1956	proV	glycine betaine/L-proline transport ATP binding subunit	0.00121583	1.50599
DR76_2917	NA	yedD-like family protein	0.0598746	1.50332
DR76_654	corA	magnesium and cobalt transport protein CorA	0.0207806	1.50309
DR76_3413	NA	hypothetical protein	1.25622e-05	1.5023
DR76_4015	putP	sodium/proline symporter	0.0098967	1.50087
DR76_4297	NA	allophanate hydrolase subunit 1 family protein	4.80982e-14	1.50067
DR76_3058	gap	glyceraldehyde-3-phosphate dehydrogenase, type I	0.0206946	1.50006
DR76_3109	NA	dicarboxylate symporter family protein	0.0439425	1.4993
DR76_4551	tgt	tRNA-guanine transglycosylase	5.79685e-05	1.49617
DR76_1759	NA	acetyl-CoA C-acyltransferase family protein	1.58719e-05	1.4937
DR76_70	NA	PTS system, Fru family, IIB component domain protein	0.00355964	1.4927
DR76_742	pstA	phosphate ABC transporter, permease protein PstA	0.0031615	1.48875
DR76_2764	NA	dynamin family protein	0.0216343	1.48768
DR76_2996	yebE	inner membrane protein yebE	1.39079e-07	1.48344
DR76_3491	pspA	phage shock protein A	0.000576294	1.48267
DR76_1429	uppP	undecaprenyl-diphosphatase UppP	0.000389829	1.48186
DR76_1861	NA	electron transfer flavodomain protein	0.0468932	1.48121
DR76_524	glpK	glycerol kinase	0.0188888	1.48087
DR76_62	NA	hypothetical protein	0.00666391	1.48056
DR76_2049	NA	hypothetical protein	0.00385194	1.48047
DR76_492	NA	PTS system, Fru family, IIB component domain protein	0.018253	1.47562
DR76_2978	ruvC	crossover junction endodeoxyribonuclease RuvC	0.0636041	1.47307
DR76_929	NA	hypothetical protein	0.000167799	1.47188
DR76_2992	eda	KHG/KDPG aldolase	0.0850203	1.46731
DR76_4154	NA	binding--dependent transport system inner membrane component family protein	0.00496398	1.46197
DR76_4449	glxK	glycerate kinase 1	0.00587036	1.45834
DR76_1023	dcrB	protein dcrB	9.75902e-10	1.45808
DR76_4290	NA	hypothetical protein	0.0682958	1.45765
DR76_371	purC	phosphoribosylaminoimidazolesuccinocarboxamide synthase	0.032058	1.45394
DR76_1969	NA	proteolipid membrane potential modulator family protein	0.0431365	1.45212
DR76_4761	dacD	D-alanyl-D-alanine carboxypeptidase dacD	0.0154229	1.45199
DR76_3572	narI	respiratory nitrate reductase, gamma subunit	0.0220929	1.45023
DR76_4477	ushA	protein UshA	1.36818e-05	1.44976
DR76_2123	NA	putative permease yjcD	0.0128341	1.44892
DR76_31	NA	putative osmoprotectant uptake system permease protein yehW	0.0275356	1.44748
DR76_4456	iclR	acetate operon repressor	2.96379e-10	1.44747
DR76_4817	NA	phosphatase 2C family protein	0.00933759	1.43916
DR76_442	NA	haloacid dehalogenase-like hydrolase family protein	0.00217646	1.43897
DR76_2176	NA	miro-like family protein	0.000904359	1.43805
DR76_2231	orn	oligoribonuclease	1.01746e-09	1.43645
DR76_3096	spy	spheroplast protein Y	0.0163071	1.43578
DR76_1971	csiR	HTH-type transcriptional repressor CsiR	0.00856615	1.43555
DR76_3232	ydgC	inner membrane protein ydgC	0.00832962	1.43394
DR76_2747	NA	hypothetical protein	0.211275	1.43257
DR76_3419	tehA	tellurite resistance protein tehA	3.26449e-06	1.43059
DR76_1097	greB	transcription elongation factor GreB	0.00201414	1.43027
DR76_3123	pheS	phenylalanine--tRNA ligase, alpha subunit	1.94016e-05	1.42773
DR76_4710	NA	PTS system sugar-specific permease component family protein	0.00282373	1.42579
DR76_1005	ccmA	heme ABC exporter, ATP-binding protein CcmA	0.0116448	1.42217
DR76_4287	sdhA	succinate dehydrogenase, flavoprotein subunit	0.0292254	1.42049
DR76_1320	ftsH	ATP-dependent zinc metalloprotease FtsH	0.0110961	1.41755
DR76_2612	NA	transposase family protein	0.0146798	1.41608
DR76_3957	NA	transposase family protein	0.0340649	1.41466
DR76_543	rhaT	L-rhamnose-proton symporter	1.73805e-07	1.41454
DR76_4483	adk	adenylate kinase	7.7362e-05	1.41377
DR76_1780	NA	hypothetical protein	0.0129745	1.41311
DR76_1877	ispD	2-C-methyl-D-erythritol 4-phosphate cytidylyltransferase	0.0527678	1.41298
DR76_4825	NA	hypothetical protein	0.00587036	1.41193
DR76_4621	NA	hypothetical protein	0.138681	1.41193
DR76_1449	NA	disulfide bond formation DsbB family protein	8.73517e-09	1.40754
DR76_3801	NA	bacterial extracellular solute-binding family protein	0.0309055	1.4059
DR76_3239	NA	small Multidrug Resistance family protein	1.60365e-06	1.40462
DR76_4144	NA	3-beta hydroxysteroid dehydrogenase/isomerase family protein	0.0285534	1.39964
DR76_753	NA	putative adenine permease PurP	0.00713834	1.39928
DR76_4765	yeeZ	protein yeeZ	5.1852e-05	1.39844
DR76_1811	NA	type IV/VI secretion system , DotU family domain protein	0.118924	1.39656
DR76_198	nuoJ	NADH-quinone oxidoreductase subunit J	0.00198481	1.39651
DR76_1087	malQ	4-alpha-glucanotransferase	0.00132129	1.39598
DR76_4248	modA	molybdate ABC transporter, periplasmic molybdate-binding protein	0.000351199	1.39542
DR76_614	NA	hypothetical protein	0.037672	1.39174
DR76_1307	NA	putative phospholipid ABC transporter-binding protein mlaB	0.00235428	1.3904
DR76_4394	NA	iron-containing alcohol dehydrogenase family protein	0.102976	1.38824
DR76_4468	ybbJ	inner membrane protein ybbJ	0.0103247	1.38727
DR76_4345	corC	magnesium and cobalt efflux protein CorC	0.0353269	1.38667
DR76_4578	NA	hypothetical protein	0.0013101	1.37772
DR76_2697	lpxA	acyl-[acyl-carrier-protein]-UDP-N-acetylglucosamine O-acyltransferase	0.0143445	1.37745
DR76_2623	ampE	protein AmpE	8.25504e-07	1.37505
DR76_4024	rutG	pyrimidine utilization transport protein G	0.0216135	1.37482
DR76_890	mtlA	PTS system mannitol-specific EIICBA component	0.0206305	1.37471
DR76_2263	ulaC	ascorbate-specific phosphotransferase enzyme IIA component	0.0497119	1.37343
DR76_4595	frmR	transcriptional repressor frmR	0.0637148	1.37311
DR76_1692	NA	mannitol repressor family protein	0.0253357	1.37249
DR76_3761	NA	hypothetical protein	0.0030214	1.37159
DR76_4579	sbmA	protein sbmA	2.96871e-06	1.37057
DR76_611	tatB	twin arginine-targeting protein translocase TatB	0.0417679	1.36578
DR76_2981	ruvB	Holliday junction DNA helicase RuvB	0.00824204	1.36464
DR76_2532	nhaA	Na+/H+ antiporter NhaA	0.0098967	1.36436
DR76_1001	pitA	low-affinity inorganic phosphate transporter 1	0.0142998	1.3608
DR76_2511	creD	inner membrane protein CreD	0.0404124	1.35845
DR76_3616	NA	ketopantoate reductase PanE/ApbA family protein	0.00666391	1.35237
DR76_2599	mraY	phospho-N-acetylmuramoyl-pentapeptide-transferase	0.000120472	1.35185
DR76_610	tatC	twin arginine-targeting protein translocase TatC	0.00229618	1.35036
DR76_68	psuG	pseudouridine-5'-phosphate glycosidase	0.0316675	1.34731
DR76_997	NA	SAM-dependent methyltransferase family protein	0.0237469	1.34269
DR76_1575	NA	hypothetical protein	0.000210344	1.33957
DR76_77	NA	cobW/HypB/UreG, nucleotide-binding domain protein	0.0092489	1.33957
DR76_3800	NA	binding--dependent transport system inner membrane component family protein	8.16517e-11	1.33857
DR76_2556	NA	sugar (and other) transporter family protein	0.0240643	1.33647
DR76_3410	NA	ABC transporter family protein	0.0403055	1.3347
DR76_4081	ssuB	aliphatic sulfonates import ATP-binding protein SsuB	0.0633823	1.33294
DR76_1304	NA	putative phospholipid ABC transporter permease protein mlaE	0.00124395	1.33117
DR76_1032	ftsE	cell division ATP-binding protein FtsE	0.0286515	1.32992
DR76_4417	nfnB	oxygen-insensitive NAD(P)H nitroreductase	0.101288	1.32633
DR76_2987	pyk	pyruvate kinase	0.0942875	1.32294
DR76_34	NA	putative osmoprotectant uptake system permease protein yehY	0.065141	1.32115
DR76_3046	NA	hypothetical protein	0.0652401	1.32043
DR76_4558	phoB	phosphate regulon transcriptional regulatory protein PhoB	0.0756799	1.3169
DR76_1414	aer	aerotaxis receptor	0.0240643	1.31529
DR76_119	ccmE	cytochrome c-type biogenesis protein CcmE	0.00573685	1.31327
DR76_3537	ompW	outer membrane protein W	4.73991e-08	1.31129
DR76_2291	cysQ	3'(2'),5'-bisphosphate nucleotidase	0.000576294	1.31124
DR76_2033	nfi	endonuclease V	0.0624405	1.31071
DR76_1909	NA	formate hydrogenlyase maturation HycH family protein	NA	1.30719
DR76_3000	NA	carbon-nitrogen hydrolase family protein	0.000798116	1.30232
DR76_3760	NA	putative membrane protein	0.151667	1.30009
DR76_4484	NA	hsp90 family protein	0.128719	1.29917
DR76_1841	NA	flavodoxin family protein	1.07273e-07	1.29824
DR76_4228	moaB	molybdenum cofactor biosynthesis protein B	0.012315	1.29725
DR76_3430	aldA	lactaldehyde dehydrogenase	8.34582e-06	1.29364
DR76_3858	NA	major Facilitator Superfamily protein	0.00018961	1.29331
DR76_3346	NA	fimbrial family protein	0.0175975	1.29162
DR76_69	psuK	pseudouridine kinase	0.108979	1.28817
DR76_2162	phnN	phosphonate metabolism protein/1,5-bisphosphokinase (PRPP-forming) PhnN	0.0730531	1.28758
DR76_2558	kefC	glutathione-regulated potassium-efflux system protein kefC	0.0767699	1.28715
DR76_1162	NA	putative bifunctional chitinase/lysozyme	0.000193601	1.28478
DR76_3175	mdtK	multidrug resistance protein mdtK	5.97391e-07	1.28114
DR76_4080	NA	putative aliphatic sulfonates transport permease protein ssuC	0.101292	1.27814
DR76_3004	NA	hypothetical protein	1.3011e-08	1.2753
DR76_2428	fimD	outer membrane usher protein fimD	0.000161287	1.27472
DR76_1827	fucU	L-fucose mutarotase	0.00597745	1.2733
DR76_1955	NA	binding--dependent transport system inner membrane component family protein	0.0256526	1.27301
DR76_4625	betI	transcriptional repressor BetI	0.000211038	1.27288
DR76_2602	murG	undecaprenyldiphospho-muramoylpentapeptide beta-N-acetylglucosaminyltransferase	0.00542222	1.26806
DR76_3201	tyrS	tyrosine--tRNA ligase	0.000313389	1.26679
DR76_4224	ybhL	inner membrane protein YbhL	1.34e-05	1.26646
DR76_3106	NA	ydjC-like family protein	1.07505e-07	1.26511
DR76_4235	bioB	biotin synthase	4.33166e-06	1.26069
DR76_51	NA	dihydroorotate dehydrogenase family domain protein	0.0143243	1.25969
DR76_881	lldD	L-lactate dehydrogenase cytochrome	0.0393347	1.25635
DR76_810	NA	hypothetical protein	0.659131	1.2554
DR76_3557	hns	DNA-binding protein H-NS	0.123911	1.2552
DR76_2796	cobS	cobalamin 5'-phosphate synthase	0.00948183	1.2539
DR76_744	phoU	phosphate transport system regulatory protein PhoU	0.00863643	1.2539
DR76_4481	hemH	ferrochelatase	0.0811088	1.25382
DR76_331	ucpA	oxidoreductase ucpA	0.0315092	1.25268
DR76_4701	NA	hypothetical protein	0.0796919	1.25156
DR76_851	NA	DNA repair RadC family protein	6.75745e-09	1.25129
DR76_1883	rpoS	RNA polymerase sigma factor RpoS	1.70731e-06	1.25055
DR76_590	dsbA	disulfide interchange protein DsbA	0.00119292	1.24954
DR76_4953	NA	putative bis protein	1.27157e-05	1.24854
DR76_3037	NA	outer membrane lipo, Slp family protein	0.0477262	1.24747
DR76_3464	mppA	periplasmic murein peptide-binding protein	0.0234321	1.24696
DR76_4055	NA	hemimethylated DNA binding domain protein	0.0272639	1.24476
DR76_4353	NA	hypothetical protein	0.0103381	1.24464
DR76_2272	NA	helix-turn-helix family protein	0.0475804	1.2446
DR76_2631	aceF	dihydrolipoyllysine-residue acetyltransferase	0.0707913	1.24365
DR76_2967	cutC	copper homeostasis protein CutC	6.53575e-05	1.24066
DR76_4665	proA	gamma-glutamyl phosphate reductase	0.0460168	1.24029
DR76_3168	NA	prokaryotic cytochrome b561 family protein	0.00305565	1.23628
DR76_1702	mscS	small-conductance mechanosensitive channel	1.3479e-05	1.23609
DR76_3182	ydhP	inner membrane transport protein ydhP	0.00752722	1.23454
DR76_1768	lplT	lysophospholipid transporter lplT	0.014132	1.23422
DR76_2084	ubiA	4-hydroxybenzoate polyprenyl transferase	0.000436402	1.23395
DR76_732	atpF	ATP synthase F0, B subunit	0.0279636	1.23307
DR76_2916	NA	hypothetical protein	0.0651502	1.23083
DR76_2760	NA	putative intergenic-region protein	0.149124	1.23025
DR76_1983	NA	grpE family protein	0.109605	1.22899
DR76_1358	nagA	N-acetylglucosamine-6-phosphate deacetylase	0.0319531	1.22563
DR76_3093	astD	succinylglutamate-semialdehyde dehydrogenase	0.0138974	1.22488
DR76_1709	rpiA	ribose 5-phosphate isomerase A	0.140138	1.22258
DR76_1453	NA	hypothetical protein	0.000384974	1.22213
DR76_127	NA	MauM/NapG ferredoxin-type family protein	0.24561	1.22115
DR76_1497	NA	hypothetical protein	1.53274e-06	1.21746
DR76_3138	NA	pyridine nucleotide-disulfide oxidoreductase family protein	0.0155678	1.21444
DR76_540	kdgT	2-keto-3-deoxygluconate transporter	8.07214e-06	1.21192
DR76_4190	ccmA	heme ABC exporter, ATP-binding protein CcmA	0.0495065	1.21152
DR76_3071	sppA	signal peptide peptidase SppA, 67K type	2.94088e-08	1.21051
DR76_4491	NA	hypothetical protein	0.0007017	1.21021
DR76_347	eutG	ethanolamine utilization protein EutG	0.0349903	1.20999
DR76_1781	NA	hypothetical protein	0.000576294	1.20793
DR76_1207	NA	hypothetical protein	0.0202977	1.20718
DR76_2633	NA	hypothetical protein	0.182373	1.20611
DR76_1944	luxS	S-ribosylhomocysteine lyase	0.0682324	1.20504
DR76_1842	NA	putative glucarate transporter	0.0263951	1.20438
DR76_904	NA	TRAP transporter, DctM subunit	0.0214129	1.20217
DR76_413	fdx	ferredoxin, 2Fe-2S type, ISC system	0.158602	1.20064
DR76_2077	NA	binding--dependent transport system inner membrane component family protein	0.00156711	1.19883
DR76_4464	NA	hypothetical protein	0.111411	1.1985
DR76_834	NA	hypothetical protein	0.0121724	1.19828
DR76_538	cpxA	sensor protein CpxA	0.0312386	1.1946
DR76_1367	garD	galactarate dehydratase	2.61486e-06	1.19438
DR76_2653	NA	hypothetical protein	0.0665036	1.19244
DR76_2886	dcm	DNA-cytosine methyltransferase	3.69592e-08	1.19188
DR76_741	pstC	phosphate ABC transporter, permease protein PstC	0.037672	1.1911
DR76_226	hisQ	histidine transport system permease protein hisQ	0.00870525	1.18833
DR76_3029	NA	L-serine ammonia-lyase	0.0297971	1.18826
DR76_4605	prpE	propionate--CoA ligase	0.0507413	1.18779
DR76_3499	NA	drug resistance transporter, Bcr/CflA subfamily protein	0.00868967	1.18547
DR76_4196	ompX	outer membrane protein X	6.16229e-07	1.18547
DR76_4303	kdpA	K+-transporting ATPase, A subunit	0.0341045	1.18471
DR76_4304	kdpB	K+-transporting ATPase, B subunit	0.0666719	1.18395
DR76_1039	NA	branched-chain amino acid transport system / permease component family protein	0.0214326	1.18373
DR76_1825	rlmM	ribosomal RNA large subunit methyltransferase M	2.34501e-05	1.18342
DR76_4549	secD	export membrane protein SecD	0.0215197	1.18237
DR76_3740	NA	phage minor tail protein L	0.0598179	1.18212
DR76_3473	NA	hypothetical protein	0.0267246	1.18182
DR76_869	kbl	glycine C-acetyltransferase	0.0433734	1.18175
DR76_534	pfkA	6-phosphofructokinase	0.000210344	1.18087
DR76_4298	NA	hypothetical protein	0.102617	1.18055
DR76_1052	NA	acetyltransferase family protein	0.0016254	1.18007
DR76_887	NA	hypothetical protein	0.00616452	1.17874
DR76_11	NA	hypothetical protein	0.197111	1.17806
DR76_4212	NA	hypothetical protein	0.00132444	1.17454
DR76_1970	NA	hypothetical protein	0.0027335	1.17192
DR76_2173	phnC	phosphonate ABC transporter, ATP-binding protein	0.0513736	1.17135
DR76_537	cpxR	transcriptional regulatory protein CpxR	1.4023e-09	1.17066
DR76_3472	tyrR	transcriptional regulatory protein tyrR	0.00733291	1.16952
DR76_635	tkt	transketolase	0.039304	1.16934
DR76_337	NA	acetyltransferase domain protein	0.00377256	1.16767
DR76_4949	NA	antitoxin Phd YefM, type II toxin-antitoxin system family protein	0.00795018	1.16427
DR76_3364	osmC	peroxiredoxin osmC	0.00689561	1.16368
DR76_4735	NA	ABC 3 transport family protein	0.0319531	1.15392
DR76_2639	cueO	blue copper oxidase CueO	0.00033233	1.15293
DR76_2993	purT	phosphoribosylglycinamide formyltransferase 2	0.000166306	1.15229
DR76_3011	yebR	protein yebR	0.000262664	1.15207
DR76_2187	yjdF	inner membrane protein yjdF	0.0067561	1.15102
DR76_2248	rlmB	23S rRNA (guanosine-2'-O-)-methyltransferase RlmB	0.1309	1.1499
DR76_3615	alr	alanine racemase	0.09246	1.14824
DR76_1151	slyD	FKBP-type peptidyl-prolyl cis-trans isomerase slyD	0.0338826	1.14696
DR76_284	NA	hypothetical protein	0.0398563	1.14542
DR76_3758	NA	hypothetical protein	0.00305565	1.14319
DR76_4030	cbpM	chaperone modulatory protein CbpM	0.0686365	1.14182
DR76_4895	NA	hypothetical protein	0.0575703	1.14167
DR76_4690	NA	type I secretion membrane fusion , HlyD family protein	0.013989	1.14107
DR76_233	NA	sporulation related domain protein	0.00396018	1.14099
DR76_2522	yaaH	inner membrane protein yaaH	0.0211541	1.13909
DR76_4938	NA	hypothetical protein	0.00716175	1.13773
DR76_108	NA	bacteriophage lambda head decoration D family protein	0.0185741	1.13574
DR76_86	bcr	bicyclomycin resistance protein	0.00272138	1.13454
DR76_758	tnaB	low affinity tryptophan permease	0.0244058	1.13199
DR76_4563	rdgC	recombination-associated protein rdgC	0.109164	1.13106
DR76_2242	hflK	HflK protein	0.00419982	1.13051
DR76_2158	rpiB	ribose 5-phosphate isomerase B	0.0449452	1.12921
DR76_1511	NA	phosphate transporter family protein	0.0204228	1.129
DR76_202	nuoF	NADH oxidoreductase (quinone), F subunit	0.128385	1.12884
DR76_206	NA	NADH-ubiquinone/plastoquinone oxidoreductase, chain 3 family protein	2.62155e-07	1.12689
DR76_1431	NA	bacterial SH3 domain protein	3.10306e-05	1.12654
DR76_1918	norV	anaerobic nitric oxide reductase flavorubredoxin	0.0385661	1.12626
DR76_4099	lpxK	tetraacyldisaccharide 4'-kinase	0.0790412	1.12526
DR76_3960	cea	colicin-E1	0.00595577	1.12477
DR76_2946	NA	branched-chain amino acid transport system / permease component family protein	0.000901479	1.1244
DR76_1377	tdcF	protein tdcF	0.0349903	1.12428
DR76_485	rspA	starvation-sensing protein rspA	0.0655725	1.12338
DR76_797	NA	putative permease yicO	0.102304	1.1221
DR76_2254	NA	glutathionylspermidine synthase preATP-grasp family protein	0.00968849	1.12161
DR76_4518	lon	endopeptidase La	0.0228957	1.12116
DR76_4231	uvrB	excinuclease ABC subunit B	0.0796919	1.11744
DR76_3180	NA	bacterial regulatory helix-turn-helix , lysR family protein	0.000358539	1.11687
DR76_2109	sucD	succinate-CoA ligase, alpha subunit	0.0105021	1.11683
DR76_455	rpoE	RNA polymerase sigma factor RpoE	0.0163071	1.11419
DR76_4522	bolA	protein BolA	0.0393347	1.1138
DR76_383	purM	phosphoribosylformylglycinamidine cyclo-ligase	0.0632576	1.11361
DR76_343	eutC	ethanolamine ammonia-lyase light chain	0.0717324	1.11306
DR76_2974	NA	isochorismatase family protein	0.00647453	1.11214
DR76_332	murQ	N-acetylmuramic acid 6-phosphate etherase	0.112628	1.10853
DR76_2529	NA	nucleoside-specific channel-forming , Tsx family protein	0.590306	1.10795
DR76_1289	elbB	enhancing lycopene biosynthesis protein 2	0.000577743	1.10693
DR76_568	NA	sugar (and other) transporter family protein	0.316002	1.10596
DR76_2887	NA	hypothetical protein	0.00243882	1.10504
DR76_1416	NA	siderophore-interacting FAD-binding domain protein	0.0460168	1.10504
DR76_2434	NA	mannitol dehydrogenase Rossmann domain protein	0.140659	1.10486
DR76_1282	NA	putative N-acetylmannosamine-6-phosphate 2-epimerase	0.142292	1.10459
DR76_1099	envZ	osmolarity sensor protein envZ	0.0243653	1.10361
DR76_3169	NA	hypothetical protein	0.0474269	1.10342
DR76_4364	dacA	D-alanyl-D-alanine carboxypeptidase dacA	0.0375336	1.10273
DR76_1787	amiC	N-acetylmuramoyl-L-alanine amidase AmiC	4.65698e-08	1.10263
DR76_2514	thrA	bifunctional aspartokinase/homoserine dehydrogenase 1	0.000323002	1.09978
DR76_933	NA	molybdopterin guanine dinucleotide-containing S/N-oxide reductases family protein	0.063172	1.09947
DR76_3994	NA	bacterial regulatory , arsR family protein	0.148615	1.09848
DR76_4241	ybhI	inner membrane protein ybhI	0.0409533	1.09373
DR76_4747	NA	hypothetical protein	0.00155002	1.09289
DR76_2579	yabI	inner membrane protein yabI	0.00400218	1.0913
DR76_1530	glcB	malate synthase G	0.016171	1.09054
DR76_4893	NA	putative membrane protein	0.291471	1.08947
DR76_3614	NA	trkA-C domain protein	0.00750152	1.08916
DR76_4745	NA	patatin-like phospholipase family protein	0.000142827	1.08793
DR76_3812	bhsA	multiple stress resistance protein BhsA	0.203356	1.0876
DR76_2521	mog	molybdopterin adenylyltransferase	0.234971	1.08752
DR76_1199	rplO	ribosomal protein L15	0.105874	1.08675
DR76_2086	dgkA	diacylglycerol kinase	0.0459928	1.08515
DR76_350	eutN	ethanolamine utilization protein eutN	0.474659	1.08436
DR76_3463	NA	mechanosensitive ion channel family protein	0.0597887	1.08344
DR76_4445	fdrA	protein fdrA	0.0694519	1.08311
DR76_4570	proC	pyrroline-5-carboxylate reductase	0.0464681	1.08136
DR76_295	glk	glucokinase	0.00273964	1.07811
DR76_2149	NA	efflux transporter, RND family, MFP subunit	0.141668	1.07746
DR76_3040	leuE	leucine efflux protein	0.0118425	1.07674
DR76_3104	chbR	HTH-type transcriptional regulator ChbR	0.0137696	1.07595
DR76_1060	NA	DNA recombination-mediator A family protein	0.000243136	1.0757
DR76_2031	NA	NADH pyrophosphatase zinc ribbon domain protein	0.000699279	1.07398
DR76_4016	putA	bifunctional protein putA	0.038588	1.07383
DR76_1850	eno	phosphopyruvate hydratase	0.161855	1.07147
DR76_3425	NA	bacterial regulatory helix-turn-helix , lysR family protein	0.0410103	1.06963
DR76_529	NA	hypothetical protein	0.0154498	1.06678
DR76_1322	glmM	phosphoglucosamine mutase	0.0253443	1.06594
DR76_1128	NA	hypothetical protein	0.0218184	1.06592
DR76_4495	acrB	acriflavine resistance protein B	0.0348761	1.0654
DR76_4279	cydA	cytochrome d ubiquinol oxidase subunit 1	0.0390481	1.06474
DR76_2177	NA	yjcZ-like family protein	0.00276978	1.06402
DR76_1361	NA	PTS system sorbose-specific iic component family protein	0.0981138	1.06396
DR76_4226	moaD	molybdopterin converting factor, subunit 1	0.213371	1.06354
DR76_2899	fliO	flagellar biosynthetic protein FliO	0.274166	1.06295
DR76_4256	gpmA	2,3-bisphosphoglycerate-dependent phosphoglycerate mutase	0.0473766	1.06216
DR76_3640	NA	biofilm development YmgB/AriR family protein	0.0756803	1.06093
DR76_1727	xerD	tyrosine recombinase XerD	1.25622e-05	1.06068
DR76_3866	NA	hypothetical protein	0.081657	1.06057
DR76_4351	NA	ABC transporter family protein	0.0567153	1.0589
DR76_3398	NA	amino acid permease family protein	0.000122364	1.05683
DR76_372	nlpB	lipoprotein 34	0.0526509	1.05653
DR76_2503	slt	soluble lytic murein transglycosylase	0.000178927	1.05569
DR76_2315	NA	reactive intermediate/imine deaminase family protein	0.000542208	1.05561
DR76_3371	higA	addiction module antidote protein, HigA family	0.0166751	1.05483
DR76_3460	fnr	fumarate and nitrate reduction regulatory protein	0.0704941	1.0538
DR76_3399	NA	hypothetical protein	0.0999029	1.05226
DR76_229	NA	bacterial extracellular solute-binding s, 3 family protein	0.0571526	1.0522
DR76_2278	NA	enoyl-CoA hydratase/isomerase family protein	0.429052	1.0521
DR76_3219	hdhA	7-alpha-hydroxysteroid dehydrogenase	0.04974	1.05037
DR76_298	mntH	manganese transport protein mntH	0.000814714	1.05017
DR76_3658	NA	phage minor tail family protein	0.179393	1.04839
DR76_4936	NA	putative zinc metalloproteinase	0.88811	1.04656
DR76_625	NA	hypothetical protein	0.88811	1.04656
DR76_113	NA	hypothetical protein	0.189587	1.04633
DR76_3273	NA	hok/gef family protein	0.214205	1.0455
DR76_4461	NA	ABC transporter family protein	0.0150565	1.04519
DR76_4792	wzxC	lipopolysaccharide biosynthesis protein wzxC	0.155201	1.04405
DR76_1129	NA	aminotransferase class I and II family protein	0.0552467	1.04308
DR76_3146	NA	shikimate dehydrogenase substrate binding domain protein	0.337448	1.04299
DR76_3188	nemA	N-ethylmaleimide reductase	0.0368786	1.04146
DR76_1127	NA	hypothetical protein	0.450049	1.0405
DR76_212	NA	HAD hydrolase, IA, variant 1 family protein	0.0149885	1.03999
DR76_963	yhjE	inner membrane metabolite transport protein yhjE	0.0374213	1.03968
DR76_310	xapR	HTH-type transcriptional regulator xapR	0.000120629	1.03947
DR76_4209	NA	hypothetical protein	0.018418	1.03849
DR76_3166	NA	putative oxidoreductase	0.0115215	1.03776
DR76_733	atpH	ATP synthase F1, delta subunit	0.0283866	1.03766
DR76_2686	pyrH	UMP kinase	0.0883666	1.03765
DR76_836	gltS	sodium/glutamate symporter	0.00351561	1.03719
DR76_1513	NA	thymidylate kinase family protein	0.0351527	1.03609
DR76_3328	marR	multiple antibiotic resistance protein marR	0.00385194	1.0341
DR76_1341	NA	hypothetical protein	0.0216469	1.03193
DR76_140	rcsB	rcsB protein	0.0013101	1.0319
DR76_1353	NA	PTS system, mannose/fructose/sorbose , IID component family protein	0.0668652	1.03064
DR76_3091	astC	succinylornithine transaminase	0.0598179	1.03047
DR76_1973	gabT	4-aminobutyrate transaminase	0.11163	1.02826
DR76_3001	holE	DNA polymerase III subunit theta	0.00630442	1.02758
DR76_3612	emtA	endo-type membrane-bound lytic murein transglycosylase A	0.00156711	1.02722
DR76_3081	ynjF	inner membrane protein YnjF	0.000563743	1.02694
DR76_2666	mrcB	penicillin-binding protein 1B	0.0379657	1.02673
DR76_2431	fimH	protein fimH	0.0218125	1.02537
DR76_4444	NA	hypothetical protein	0.110804	1.02486
DR76_4879	NA	hypothetical protein	0.114874	1.02447
DR76_4087	NA	beta-lactamase superfamily domain protein	8.05716e-05	1.02229
DR76_962	NA	asmA family protein	0.0641431	1.02158
DR76_1378	NA	L-serine ammonia-lyase	0.0214677	1.02011
DR76_341	eutK	ethanolamine utilization protein EutK	0.237906	1.01758
DR76_450	lepB	signal peptidase I	0.043385	1.01715
DR76_1928	ygaD	protein YgaD	0.0836663	1.01554
DR76_1380	NA	serine dehydratase alpha chain family protein	0.196489	1.01417
DR76_3316	ydeH	diguanylate cyclase YdeH	5.45795e-05	1.01319
DR76_85	NA	yejG-like family protein	0.0658224	1.01144
DR76_4155	potH	putrescine transport system permease protein PotH	0.0391267	1.01139
DR76_3623	NA	putative zinc-/iron-chelating domain protein	0.107823	1.01085
DR76_2982	znuB	high-affinity zinc uptake system membrane protein znuB	0.0179719	1.00943
DR76_194	nuoN	NADH-quinone oxidoreductase subunit N	0.123478	1.0082
DR76_936	yhjX	inner membrane protein yhjX	0.000304884	1.00742
DR76_915	NA	branched-chain amino acid transport system / permease component family protein	0.0039937	1.00669
DR76_3421	NA	bacterial transferase hexapeptide family protein	0.00219462	1.00646
DR76_2332	lptG	LPS export ABC transporter permease LptG	0.0541657	1.0059
DR76_2306	NA	hypothetical protein	0.0720655	1.0052
DR76_1262	NA	modulator of DNA gyrase family protein	0.0390481	1.0052
DR76_1766	NA	bacterial regulatory s, lacI family protein	0.00114725	1.00509
DR76_2751	NA	DNA repair RadC family protein	0.218388	1.00475
DR76_833	NA	hypothetical protein	0.0428964	1.00279
DR76_61	NA	bacterial regulatory helix-turn-helix , lysR family protein	0.0159307	1.00273
DR76_4521	tig	trigger factor	0.0386083	1.0025
DR76_494	NA	glycyl-radical enzyme activating family protein	0.00257454	1.00144
DR76_3252	NA	hypothetical protein	0.090566	1.00054
DR76_2058	pnaS	sodium-dependent inorganic phosphate (Pi) transporter family protein	0.0822018	1.00008
DR76_1364	NA	deoR-like helix-turn-helix domain protein	0.212607	0.998866
DR76_647	rhtC	threonine efflux protein	6.64483e-05	0.998201
DR76_4533	yajL	chaperone protein YajL	0.0109607	0.997433
DR76_551	NA	formate dehydrogenase family accessory protein FdhD	0.0778304	0.996783
DR76_2546	NA	bacterial transferase hexapeptide family protein	0.018341	0.996436
DR76_1153	fkpA	FKBP-type peptidyl-prolyl cis-trans isomerase fkpA	8.14883e-05	0.991619
DR76_3038	fadD	long-chain-fatty-acid--CoA ligase	0.0724537	0.991164
DR76_3873	mdoH	glucans biosynthesis glucosyltransferase H	0.0566901	0.990512
DR76_2543	carA	carbamoyl-phosphate synthase small chain	0.000577249	0.990296
DR76_2465	yjjL	L-galactonate transporter	0.0259817	0.990059
DR76_650	NA	hypothetical protein	0.0102422	0.989923
DR76_4215	NA	efflux transporter, RND family, MFP subunit	0.0621873	0.989382
DR76_2124	NA	Na+/H+ antiporter	0.0799755	0.988105
DR76_1413	ygjG	putrescine aminotransferase	0.0357415	0.987932
DR76_1606	NA	putative transposase	0.137484	0.986777
DR76_3092	astA	arginine N-succinyltransferase	0.281109	0.986649
DR76_218	NA	hypothetical protein	0.0220557	0.985565
DR76_3444	NA	hypothetical protein	0.00708424	0.984722
DR76_4517	hupB	DNA-binding protein HU-beta	0.158254	0.984036
DR76_3763	NA	hypothetical protein	0.0122407	0.983673
DR76_2933	pgsA	CDP-diacylglycerol--glycerol-3-phosphate 3-phosphatidyltransferase	0.014008	0.983138
DR76_2526	dnaJ	chaperone protein DnaJ	0.10204	0.982105
DR76_1315	cgtA	Obg family GTPase CgtA	0.0921676	0.981568
DR76_1396	NA	hypothetical protein	0.0348765	0.980999
DR76_1370	NA	2-hydroxy-3-oxopropionate reductase	0.0673243	0.980346
DR76_2731	mltD	membrane-bound lytic murein transglycosylase D	0.0162616	0.97915
DR76_4508	NA	ABC transporter family protein	5.96691e-06	0.97778
DR76_3462	NA	hypothetical protein	0.000154582	0.976857
DR76_527	NA	universal stress family protein	0.0297971	0.972344
DR76_779	ibpA	small heat shock protein ibpA	0.00344019	0.970769
DR76_1976	csiD	protein CsiD	0.213371	0.969086
DR76_4530	yajR	inner membrane transport protein yajR	0.00230028	0.969017
DR76_2502	ccmA	heme ABC exporter, ATP-binding protein CcmA	0.126139	0.968006
DR76_2838	NA	thiazolinyl imide reductase family protein	0.108006	0.965226
DR76_4169	mdfA	multidrug transporter MdfA	0.000555704	0.963937
DR76_757	mdtL	multidrug resistance protein mdtL	0.00439247	0.963345
DR76_4465	NA	hypothetical protein	0.04472	0.963098
DR76_2692	rseP	RIP metalloprotease RseP	0.00638332	0.962659
DR76_4561	araJ	protein AraJ	0.00851307	0.962334
DR76_3250	NA	anaerobic dimethyl sulfoxide reductase, A subunit, DmsA/YnfE family protein	0.00338881	0.962039
DR76_2245	purA	adenylosuccinate synthase	0.127485	0.962002
DR76_848	slmA	HTH-type protein slmA	0.0798088	0.961761
DR76_3642	ycgE	HTH-type transcriptional repressor YcgE	0.00184329	0.961048
DR76_4222	ybhN	inner membrane protein ybhN	0.0158975	0.953515
DR76_4763	yeeF	inner membrane transport protein YeeF	0.174335	0.953088
DR76_3370	NA	plasmid maintenance system killer family protein	0.0814041	0.952565
DR76_2998	exoX	exodeoxyribonuclease 10	0.0704692	0.952168
DR76_4886	NA	hypothetical protein	0.0030214	0.951768
DR76_591	NA	ecdysteroid kinase family protein	0.00103224	0.951609
DR76_4150	NA	amino ABC transporter, permease , 3-TM region, His/Glu/Gln/Arg/opine family domain protein	0.0143193	0.949879
DR76_500	gldA	glycerol dehydrogenase	0.0460168	0.949571
DR76_2284	cycA	D-serine/D-alanine/glycine transporter	0.0765926	0.94897
DR76_3741	NA	phage minor tail family protein	0.114389	0.946446
DR76_581	ntrC	nitrogen regulation protein NR	0.0407801	0.944901
DR76_1061	NA	hypothetical protein	0.0621323	0.942387
DR76_2395	mtnA	S-methyl-5-thioribose-1-phosphate isomerase	0.0400521	0.939745
DR76_286	NA	aminotransferase class I and II family protein	0.000554003	0.93947
DR76_4814	alkA	DNA-3-methyladenine glycosylase 2	0.0426763	0.93888
DR76_58	fghA	S-formylglutathione hydrolase	0.0144898	0.937948
DR76_2098	NA	bacterial regulatory s, lacI family protein	0.137199	0.937823
DR76_3380	narJ	nitrate reductase molybdenum cofactor assembly chaperone	0.215555	0.935396
DR76_964	yhjD	inner membrane protein YhjD	0.0621323	0.935035
DR76_1665	ansB	L-asparaginase 2	0.0366849	0.934647
DR76_1371	garK	glycerate kinase 2	0.0264777	0.933481
DR76_367	NA	hypothetical protein	0.0889959	0.930836
DR76_593	mobA	molybdenum cofactor guanylyltransferase	0.000293929	0.93066
DR76_2593	NA	mraZ family protein	0.154175	0.929392
DR76_1664	NA	hypothetical protein	0.0636066	0.928342
DR76_3098	ves	protein ves	0.252645	0.927878
DR76_3805	NA	glucokinase family protein	0.017231	0.927244
DR76_2093	qorA	quinone oxidoreductase 1	0.000475954	0.925966
DR76_3085	ynjB	protein ynjB	0.117289	0.925808
DR76_4842	NA	mu-like prophage FluMu gp41 family protein	0.115179	0.924641
DR76_2691	cdsA	phosphatidate cytidylyltransferase	0.000576294	0.924091
DR76_2537	lspA	signal peptidase II	0.00666391	0.924018
DR76_4403	entS	enterobactin exporter EntS	0.329097	0.923684
DR76_4129	clpA	ATP-dependent Clp protease ATP-binding subunit ClpA	0.0790761	0.923373
DR76_3781	NA	hypothetical protein	0.336602	0.923308
DR76_2912	NA	helix-turn-helix domain protein	0.0402668	0.92166
DR76_1078	glpD	aerobic glycerol-3-phosphate dehydrogenase	0.0109607	0.921117
DR76_406	ndk	nucleoside diphosphate kinase	0.109633	0.918377
DR76_2909	fliE	flagellar hook-basal body complex protein FliE	0.0724115	0.917926
DR76_3251	NA	putative dimethyl sulfoxide reductase chain ynfE	0.0127324	0.917862
DR76_623	udp	uridine phosphorylase	0.192371	0.917509
DR76_4617	NA	hypothetical protein	0.278872	0.917294
DR76_1847	relA	GTP pyrophosphokinase	0.0258414	0.915784
DR76_132	NA	ecotin family protein	0.00928949	0.915409
DR76_1447	zupT	zinc transporter ZupT	0.000898204	0.912761
DR76_4332	NA	HAD hydrolase, IA, variant 1 family protein	0.037877	0.912671
DR76_297	NA	hypothetical protein	0.0238357	0.911625
DR76_845	NA	hypothetical protein	0.0478682	0.91037
DR76_3329	NA	marC integral membrane family protein	0.009634	0.91003
DR76_3135	ppsA	phosphoenolpyruvate synthase	0.145709	0.909403
DR76_3113	NA	fructosamine kinase family protein	0.00119283	0.909155
DR76_657	uvrD	DNA helicase II	0.0779687	0.908399
DR76_4069	NA	hypothetical protein	0.0228957	0.908153
DR76_3631	NA	outer membrane autotransporter barrel domain protein	0.284557	0.907306
DR76_291	ypdE	aminopeptidase ypdE	0.15397	0.906845
DR76_4200	NA	amino ABC transporter, permease , 3-TM region, His/Glu/Gln/Arg/opine family domain protein	0.0098967	0.906036
DR76_4648	NA	X-Pro dipeptidyl-peptidase family protein	0.11086	0.90596
DR76_776	dgoT	D-galactonate transporter	0.0154641	0.904152
DR76_423	NA	MFS transporter, phenyl propionate permease family protein	0.000798116	0.903534
DR76_1035	NA	receptor ligand binding region family protein	0.0920629	0.903362
DR76_539	yiiM	protein yiiM	0.00249279	0.903282
DR76_569	NA	sugar (and other) transporter family protein	0.0313935	0.902773
DR76_4855	NA	hypothetical protein	0.154175	0.901963
DR76_4626	betB	betaine-aldehyde dehydrogenase	0.21617	0.900392
DR76_699	ilvD	dihydroxy-acid dehydratase	0.159144	0.898601
DR76_4910	NA	hypothetical protein	0.351562	0.897442
DR76_4139	hcr	NADH oxidoreductase hcr	0.190377	0.896616
DR76_799	nepI	purine ribonucleoside efflux pump nepI	0.0018873	0.895537
DR76_1910	hycI	hydrogenase maturation peptidase HycI	0.207607	0.895143
DR76_3376	yddG	inner membrane protein yddG	0.0598235	0.894776
DR76_4034	torT	TMAO reductase system periplasmic protein TorT	0.0786827	0.893916
DR76_3489	pspC	phage shock protein C	0.0421866	0.893694
DR76_4112	pflA	pyruvate formate-lyase 1-activating enzyme	0.0422018	0.893598
DR76_4556	brnQ	branched-chain amino acid transport system II carrier protein	0.020574	0.893578
DR76_126	NA	ferredoxin-type , NapH/MauN family protein	0.126318	0.892725
DR76_3476	ompG	outer membrane protein G	0.0258339	0.890682
DR76_317	ligA	DNA ligase, NAD-dependent	0.0791639	0.890259
DR76_1156	tusC	sulfur relay protein TusC/DsrF	0.0357415	0.88737
DR76_428	NA	branched-chain amino acid transport system / permease component family protein	0.0879341	0.886302
DR76_627	NA	hypothetical protein	0.0313231	0.886076
DR76_3128	btuD	vitamin B12 import ATP-binding protein BtuD	0.00391188	0.885457
DR76_718	NA	branched-chain amino acid transport system / permease component family protein	0.126118	0.885366
DR76_3384	NA	flavin reductase like domain protein	0.252528	0.88321
DR76_4132	macB	macrolide export ATP-binding/permease protein MacB	0.00337145	0.880733
DR76_1026	cadA	cadmium-translocating P-type ATPase	0.100562	0.8802
DR76_1558	yeeU	antitoxin YeeU	0.0687847	0.879259
DR76_1439	glgS	glycogen synthesis protein glgS	0.154278	0.877913
DR76_4908	NA	hypothetical protein	0.35935	0.877664
DR76_2411	NA	hypothetical protein	0.28945	0.877135
DR76_2363	NA	hypothetical protein	0.588942	0.876845
DR76_2924	fliZ	flagellar regulatory protein FliZ	0.108878	0.876788
DR76_3783	NA	hypothetical protein	0.0789326	0.876457
DR76_408	NA	alpha-2-macroglobulin family protein	0.0236613	0.876264
DR76_1034	rpoH	alternative sigma factor RpoH	0.0433734	0.874994
DR76_2750	NA	hypothetical protein	0.420674	0.874914
DR76_3999	rsmI	ribosomal RNA small subunit methyltransferase I domain protein	0.490876	0.874548
DR76_196	nuoL	NADH-quinone oxidoreductase subunit L	0.183008	0.873405
DR76_4349	NA	amino ABC transporter, permease , 3-TM region, His/Glu/Gln/Arg/opine family domain protein	0.177409	0.872964
DR76_2568	djlA	dnaJ-like protein djlA	0.000241558	0.872088
DR76_153	gyrA	DNA gyrase, A subunit	0.211487	0.871892
DR76_3742	NA	phage tail tape measure protein, lambda family	0.0772932	0.87053
DR76_4203	NA	mechanosensitive ion channel family protein	0.0207806	0.870282
DR76_1143	yhfA	protein yhfA	0.252546	0.870078
DR76_4205	fiu	catecholate siderophore receptor fiu	0.0146209	0.869758
DR76_1740	NA	[2Fe-2S] binding domain protein	0.0127432	0.869576
DR76_3584	chaA	calcium/proton antiporter	0.0103931	0.86767
DR76_195	nuoM	NADH-quinone oxidoreductase subunit M	0.210321	0.867221
DR76_3477	NA	ABC transporter family protein	0.156722	0.864755
DR76_3756	NA	phage DNA packaging Nu1 family protein	0.0102239	0.863072
DR76_4068	rmf	ribosome modulation factor	0.124223	0.861824
DR76_2606	ftsA	cell division protein FtsA	0.0459928	0.860001
DR76_622	NA	tripartite tricarboxylate transporter TctA family protein	0.000849328	0.859309
DR76_4288	sdhD	succinate dehydrogenase, hydrophobic membrane anchor protein	0.163316	0.858388
DR76_3013	prc	tail-specific protease	0.0143445	0.857283
DR76_1725	NA	hypothetical protein	0.0146209	0.857047
DR76_4180	gsiC	glutathione transport system permease protein gsiC	0.00980005	0.85672
DR76_1804	NA	PAAR motif family protein	0.305886	0.856119
DR76_2094	NA	FAD dependent oxidoreductase family protein	0.0110818	0.856091
DR76_3470	NA	zinc carboxypeptidase family protein	0.0738856	0.855856
DR76_3167	NA	4Fe-4S dicluster domain protein	0.0407801	0.8556
DR76_4065	NA	organizer of macrodomain of Terminus of chromosome family protein	0.290043	0.855197
DR76_1270	mdh	malate dehydrogenase, NAD-dependent	0.288186	0.85466
DR76_4223	NA	inhibitor of apoptosis-promoting Bax1 family protein	0.0811632	0.854592
DR76_416	iscA	iron-sulfur cluster assembly protein IscA	0.215555	0.854242
DR76_2452	NA	hypothetical protein	0.00215876	0.853206
DR76_3236	pntB	NAD(P) transhydrogenase subunit beta	0.224221	0.853152
DR76_2956	tar	methyl-accepting chemotaxis protein II	0.0502707	0.853132
DR76_4841	fbaB	fructose-bisphosphate aldolase class 1	0.0637148	0.852989
DR76_3501	NA	RND transporter, hydrophobe/amphiphile efflux-1 family protein	0.00513155	0.852979
DR76_329	cysT	sulfate ABC transporter, permease protein CysT	0.172856	0.850502
DR76_3223	uidC	membrane-associated protein uidC	0.224052	0.850119
DR76_2112	ldh	L-lactate dehydrogenase	0.0483842	0.849274
DR76_232	cvpA	colicin V production protein	0.0444033	0.848232
DR76_357	maeB	NADP-dependent malic enzyme	0.116031	0.847938
DR76_3424	NA	hypothetical protein	0.0367656	0.847556
DR76_2770	NA	hypothetical protein	0.281109	0.847527
DR76_2214	NA	hypothetical protein	0.0853014	0.847352
DR76_4350	NA	amino ABC transporter, permease , 3-TM region, His/Glu/Gln/Arg/opine family domain protein	0.0250373	0.845181
DR76_2081	lamB	maltoporin	0.156972	0.84487
DR76_4613	NA	hypothetical protein	0.0404124	0.843468
DR76_3548	oppC	oligopeptide transport system permease protein oppC	0.108006	0.84282
DR76_1832	fucO	lactaldehyde reductase	0.017898	0.841931
DR76_4637	NA	cysteine-rich domain protein	0.0506187	0.841876
DR76_2317	pyrB	aspartate carbamoyltransferase	0.0899395	0.839795
DR76_794	uhpC	regulatory protein uhpC	0.00381376	0.839327
DR76_925	glyS	glycyl-tRNA synthetase beta subunit	0.3327	0.83828
DR76_2995	yebF	protein yebF	0.0643235	0.837046
DR76_1441	ribB	3,4-dihydroxy-2-butanone 4-phosphate synthase	0.0333019	0.8365
DR76_1478	sufI	protein SufI	0.121335	0.836342
DR76_2107	lpdA	dihydrolipoyl dehydrogenase	0.0333612	0.83611
DR76_1483	NA	zinc-binding dehydrogenase family protein	0.473686	0.835589
DR76_2303	NA	branched-chain amino acid transport system / permease component family protein	0.00363741	0.834771
DR76_1859	NA	FAD binding domain protein	0.143517	0.834608
DR76_4289	sdhC	succinate dehydrogenase, cytochrome b556 subunit	0.179393	0.834043
DR76_2865	NA	putative dNA-directed RNA polymerase, beta subunit	0.0915828	0.832876
DR76_693	NA	ppx/GppA phosphatase family protein	0.124666	0.832576
DR76_183	menC	o-succinylbenzoate synthase	0.168523	0.83202
DR76_480	NA	sugar (and other) transporter family protein	0.104949	0.83113
DR76_1149	kefB	glutathione-regulated potassium-efflux system protein kefB	0.0694305	0.830727
DR76_2441	yjiG	inner membrane protein yjiG	0.167938	0.829396
DR76_3868	NA	rhodanese-like domain protein	0.114828	0.827381
DR76_3753	NA	phage portal protein, lambda family	0.0637148	0.826991
DR76_219	yfcE	phosphodiesterase yfcE	0.00872838	0.826113
DR76_3125	ihfA	integration host factor, alpha subunit	0.000480122	0.825542
DR76_1031	ftsY	signal recognition particle-docking protein FtsY	0.193212	0.825143
DR76_311	xapB	xanthosine permease	0.0420187	0.825002
DR76_4748	NA	hypothetical protein	0.147566	0.823859
DR76_3428	NA	prokaryotic cytochrome b561 family protein	0.223974	0.823158
DR76_2878	yedY	sulfoxide reductase catalytic subunit yedY	0.00857088	0.822358
DR76_4451	allB	allantoinase	0.0118809	0.821912
DR76_2009	birA	bifunctional protein BirA	0.0560258	0.821884
DR76_3826	tmk	dTMP kinase	8.52106e-05	0.821496
DR76_3086	NA	carboxymuconolactone decarboxylase family protein	0.111411	0.818726
DR76_3403	ydcZ	inner membrane protein ydcZ	0.00795018	0.815626
DR76_3474	NA	hypothetical protein	0.146506	0.8156
DR76_3827	NA	yceG-like family protein	0.196489	0.81339
DR76_884	NA	coiled stalk of trimeric autotransporter adhesin family protein	0.000576294	0.813087
DR76_535	fieF	ferrous-iron efflux pump FieF	0.00275749	0.812721
DR76_1527	NA	FAD binding domain protein	0.125241	0.812351
DR76_556	fdhE	formate dehydrogenase accessory protein FdhE	0.19357	0.811829
DR76_781	NA	AspT/YidE/YbjL antiporter duplication domain protein	0.0272966	0.811392
DR76_2128	actP	cation/acetate symporter ActP	0.0745092	0.811341
DR76_4286	sdhB	succinate dehydrogenase iron-sulfur subunit	0.0891397	0.811232
DR76_2032	hemE	uroporphyrinogen decarboxylase	0.175243	0.811073
DR76_328	cysW	sulfate ABC transporter, permease protein CysW	0.264624	0.809696
DR76_2066	sorC	sorbitol operon regulator	0.00718972	0.809574
DR76_1546	kdsB	3-deoxy-D-manno-octulosonate cytidylyltransferase	0.00614032	0.807007
DR76_3072	NA	putative NAD(P)H nitroreductase ydjA	0.0169423	0.806904
DR76_235	accD	acetyl-CoA carboxylase, carboxyl transferase, beta subunit	0.0841226	0.806821
DR76_2963	flhA	flagellar biosynthesis protein FlhA	0.00680358	0.804695
DR76_2050	metA	homoserine O-succinyltransferase	0.254097	0.804006
DR76_4370	NA	carbon-nitrogen hydrolase family protein	0.0156736	0.803163
DR76_4098	NA	hypothetical protein	0.0177749	0.802682
DR76_628	NA	coA-ligase family protein	0.0159257	0.802655
DR76_730	atpB	ATP synthase F0, A subunit	0.0057553	0.800983
DR76_1248	NA	branched-chain amino acid transport system / permease component family protein	0.504046	0.800657
DR76_4428	NA	hypothetical protein	0.0367885	0.800607
DR76_3909	NA	tetratricopeptide repeat family protein	0.0218125	0.799376
DR76_750	NA	glucosamine-6-phosphate isomerases/6-phosphogluconolactonase family protein	0.125989	0.799201
DR76_2541	NA	hypothetical protein	0.0527678	0.798721
DR76_322	ptsI	phosphoenolpyruvate-protein phosphotransferase	0.0942229	0.798449
DR76_902	lyx	L-xylulose/3-keto-L-gulonate kinase	0.106768	0.797858
DR76_2523	NA	ubiquinol-cytochrome C chaperone family protein	0.0757598	0.793912
DR76_2915	NA	hypothetical protein	0.283634	0.792346
DR76_2243	hflC	HflC protein	0.153841	0.791002
DR76_1779	NA	hypothetical protein	0.0363611	0.790044
DR76_670	NA	hemY family protein	0.0498433	0.789907
DR76_401	NA	tetratricopeptide repeat family protein	0.000776167	0.788806
DR76_3962	NA	integrase core domain protein	0.0279619	0.788663
DR76_3214	NA	hypothetical protein	0.0118809	0.787754
DR76_461	grcA	autonomous glycyl radical cofactor GrcA	0.0484099	0.787712
DR76_1374	stp	serine transporter family protein	0.124666	0.786267
DR76_615	ubiE	ubiquinone/menaquinone biosynthesis methyltransferase ubiE	0.0621083	0.78556
DR76_3222	uidB	glucuronide carrier protein	0.108006	0.785364
DR76_71	pfkB	6-phosphofructokinase isozyme 2	0.069151	0.785131
DR76_463	NA	RNA 2'-O ribose methyltransferase substrate binding family protein	0.0981601	0.785118
DR76_958	dctA	aerobic C4-dicarboxylate transport protein	0.0838472	0.785095
DR76_1268	NA	hypothetical protein	0.0578015	0.784403
DR76_4146	NA	hypothetical protein	0.299373	0.783923
DR76_2829	amn	AMP nucleosidase	0.0816236	0.782558
DR76_2607	ftsZ	cell division protein FtsZ	0.00941336	0.781431
DR76_2283	fklB	FKBP-type 22 kDa peptidyl-prolyl cis-trans isomerase	0.260873	0.781273
DR76_547	rhaD	rhamnulose-1-phosphate aldolase	0.0452979	0.780672
DR76_4090	mukB	chromosome partition protein mukB	0.168523	0.780547
DR76_4503	NA	hypothetical protein	0.0114361	0.780467
DR76_2911	NA	hypothetical protein	0.156432	0.779823
DR76_1526	glcD	glycolate oxidase, subunit GlcD	0.251497	0.779595
DR76_316	NA	hypothetical protein	0.00466687	0.779378
DR76_600	hemG	protoporphyrinogen IX dehydrogenase menaquinone	0.0678075	0.777742
DR76_2701	accA	acetyl-CoA carboxylase, carboxyl transferase, alpha subunit	0.187327	0.777511
DR76_1628	NA	pilus-assembly fibrillin subunit, chaperone family protein	0.284535	0.776313
DR76_1663	NA	hypothetical protein	0.358007	0.775852
DR76_3396	NA	PAAR motif family protein	0.514215	0.775768
DR76_2517	NA	hypothetical protein	0.160936	0.772606
DR76_2235	NA	hypothetical protein	0.0405284	0.770387
DR76_3258	NA	zinc-binding dehydrogenase family protein	0.0542065	0.769865
DR76_3177	cfa	cyclopropane-fatty-acyl-phospholipid synthase	0.0374856	0.769807
DR76_2960	cheY	chemotaxis protein CheY	0.15076	0.76892
DR76_1895	NA	putative molybdenum-pterin-binding-protein	0.0137696	0.768802
DR76_2600	murD	UDP-N-acetylmuramoylalanine--D-glutamate ligase	0.121335	0.768308
DR76_903	yiaO	2,3-diketo-L-gulonate-binding periplasmic protein yiaO	0.448764	0.768208
DR76_878	NA	ketopantoate reductase PanE/ApbA family protein	0.340567	0.7653
DR76_2495	deoD	purine nucleoside phosphorylase	0.125127	0.762216
DR76_4889	NA	MT-A70 family protein	0.0872432	0.76211
DR76_1290	NA	phoP regulatory network YrbL family protein	0.00202651	0.76152
DR76_4811	dcd	deoxycytidine triphosphate deaminase	0.185846	0.761421
DR76_1091	bioH	pimelyl-[acyl-carrier protein] methyl ester esterase	0.0707913	0.760224
DR76_213	NA	hypothetical protein	0.0694519	0.758487
DR76_2679	cdaR	carbohydrate diacid regulator	0.266285	0.757724
DR76_159	inaA	protein inaA	0.0522359	0.756955
DR76_4134	NA	AAA domain protein	0.0670903	0.756482
DR76_4247	modB	molybdate ABC transporter, permease protein	0.0165953	0.756328
DR76_3332	yneI	aldehyde dehydrogenase-like protein yneI	0.265371	0.755573
DR76_2166	phnJ	protein phnJ	0.358193	0.755219
DR76_1819	NA	thiF family protein	0.0850429	0.755085
DR76_496	frwB	fructose-like phosphotransferase enzyme IIB component 2	0.472717	0.753494
DR76_253	NA	fimbrial family protein	0.450097	0.752503
DR76_3210	NA	electron transport complex, RnfABCDGE type, B subunit	0.20413	0.751478
DR76_1476	parC	DNA topoisomerase IV, A subunit	0.0223526	0.750857
DR76_681	wzxE	protein wzxE	0.0417679	0.750476
DR76_2920	fliS	flagellar protein FliS	0.396865	0.749431
DR76_1301	NA	sugar isomerase, KpsF/GutQ family protein	0.0566901	0.749244
DR76_4880	NA	hypothetical protein	0.0651502	0.749037
DR76_2463	yjiY	inner membrane protein YjiY	0.107639	0.74897
DR76_4369	tatA	twin arginine-targeting translocase, TatA/E family protein	0.0624974	0.748492
DR76_4525	cyoA	ubiquinol oxidase, subunit II	0.491059	0.748425
DR76_629	NA	hypothetical protein	0.26904	0.748299
DR76_3521	topA	DNA topoisomerase I	0.0404124	0.748107
DR76_608	tatD	deoxyribonuclease tatD	0.043435	0.747422
DR76_1452	NA	glutathionylspermidine synthase preATP-grasp family protein	0.000999019	0.747402
DR76_1059	NA	ATP-dependent DNA helicase, RecQ family protein	0.021862	0.746794
DR76_3514	yciS	inner membrane protein yciS	0.0065652	0.746538
DR76_567	NA	aldose 1-epimerase family protein	0.12242	0.745607
DR76_667	hemC	hydroxymethylbilane synthase	0.150781	0.745542
DR76_2398	NA	helix-turn-helix family protein	0.0039937	0.745014
DR76_123	ccmA	heme ABC exporter, ATP-binding protein CcmA	0.081819	0.744872
DR76_942	dppC	dipeptide transport system permease protein dppC	0.140659	0.743482
DR76_4529	cyoE	protoheme IX farnesyltransferase	0.461821	0.742961
DR76_312	xapA	xanthosine phosphorylase	0.159144	0.742131
DR76_566	yihX	phosphatase yihX	0.00348647	0.741727
DR76_1383	NA	bacterial regulatory helix-turn-helix , lysR family protein	0.254479	0.740509
DR76_2072	NA	group 4 capsule polysaccharide formation lipogfcB family protein	0.651467	0.740397
DR76_4653	NA	bacterial regulatory s, luxR family protein	0.035803	0.738148
DR76_293	fryC	fructose-like permease IIC component 1	0.200833	0.738099
DR76_2754	NA	hypothetical protein	0.13181	0.738067
DR76_3174	NA	pertactin family protein	0.107179	0.737249
DR76_4307	kdpE	KDP operon transcriptional regulatory protein kdpE	0.140335	0.736041
DR76_166	rhmA	2-keto-3-deoxy-L-rhamnonate aldolase	0.100447	0.735908
DR76_432	NA	ROK family protein	0.113094	0.735818
DR76_3877	NA	hypothetical protein	0.0203838	0.734247
DR76_1102	pckA	phosphoenolpyruvate carboxykinase	0.226926	0.734054
DR76_2212	groL	chaperonin GroL	0.232493	0.733975
DR76_3190	NA	hypothetical protein	0.155516	0.733958
DR76_3059	msrB	peptide methionine sulfoxide reductase MsrB	0.0877611	0.73367
DR76_4846	NA	phage baseplate assembly V family protein	0.342669	0.732945
DR76_1434	NA	CYTH domain protein	0.141977	0.732789
DR76_504	metF	methylenetetrahydrofolate reductase [NAD(P)H]	0.367933	0.732522
DR76_118	ccmF	cytochrome c-type biogenesis protein CcmF	0.0992591	0.732433
DR76_4355	lptE	LPS-assembly lipoprotein lptE	0.192371	0.731849
DR76_3874	mdoG	glucans biosynthesis protein G	0.076699	0.731841
DR76_4393	ybdL	aminotransferase YbdL	0.314356	0.731246
DR76_1105	hslR	heat shock protein 15	0.081657	0.729284
DR76_4118	serS	serine--tRNA ligase	0.13756	0.729165
DR76_2597	murE	UDP-N-acetylmuramoyl-L-alanyl-D-glutamate--2,6-diaminopimelate ligase	0.179837	0.728635
DR76_2135	ccmF	cytochrome c-type biogenesis protein CcmF	0.109078	0.727306
DR76_2782	NA	phosphotriesterase family protein	0.10929	0.727189
DR76_2407	gatC	galactitol permease IIC component	0.0617296	0.725447
DR76_3934	NA	fimbrial family protein	0.055432	0.723572
DR76_3814	NA	glycine zipper 2TM domain protein	0.0464191	0.722483
DR76_1131	cysG	siroheme synthase	0.00908042	0.721179
DR76_4359	rsfS	ribosome silencing factor	0.00750152	0.720973
DR76_4014	efeU	ferrous iron permease efeU	0.360969	0.720507
DR76_1017	nikC	nickel ABC transporter, permease subunit NikC	0.142943	0.718
DR76_1494	exbB	tonB-system energizer ExbB	0.345712	0.717443
DR76_167	rhmT	inner membrane transport protein RhmT	0.226384	0.717034
DR76_3154	sufA	FeS assembly scaffold SufA	0.525634	0.716272
DR76_2964	flhE	flagellar protein flhE	0.360983	0.716128
DR76_1277	NA	putative stringent starvation protein A	0.0724427	0.716045
DR76_1181	rplD	50S ribosomal protein L4	0.419614	0.71541
DR76_4500	NA	EAL domain protein	0.00362723	0.714866
DR76_2644	yadH	inner membrane transport permease yadH	0.00484523	0.714148
DR76_1538	NA	ABC transporter family protein	0.0447688	0.713708
DR76_3469	ycjG	L-Ala-D/L-Glu epimerase	0.0107301	0.713667
DR76_3147	ydiN	inner membrane transport protein ydiN	0.592781	0.71357
DR76_2709	nlpE	lipoprotein NlpE	0.140659	0.712979
DR76_4452	NA	putative allantoin permease	0.391372	0.712934
DR76_346	NA	ethanolamine utilization , EutH family protein	0.309157	0.712786
DR76_4300	phrB	deoxyribodipyrimidine photo-lyase	0.187238	0.711791
DR76_220	NA	hypothetical protein	0.247739	0.710416
DR76_4666	proB	glutamate 5-kinase	0.125095	0.710267
DR76_4507	mdlB	multidrug resistance-like ATP-binding protein MdlB	0.0197367	0.710029
DR76_943	NA	hypothetical protein	0.148105	0.709801
DR76_3871	NA	msyB family protein	0.254795	0.709635
DR76_267	NA	outer membrane autotransporter barrel domain protein	0.0682324	0.7086
DR76_1422	tsaD	tRNA threonylcarbamoyl adenosine modification protein TsaD	0.175137	0.708474
DR76_3243	NA	bacterial regulatory helix-turn-helix , lysR family protein	0.0527678	0.707529
DR76_661	dapF	diaminopimelate epimerase	0.00753302	0.707172
DR76_798	NA	hypothetical protein	0.128132	0.706797
DR76_3510	NA	glycine zipper 2TM domain protein	0.118924	0.706227
DR76_2554	NA	pyridine nucleotide-disulfide oxidoreductase family protein	0.174279	0.705461
DR76_4167	ybjI	phosphatase YbjI	0.129382	0.705415
DR76_2698	lpxB	lipid-A-disaccharide synthase	0.0928809	0.704731
DR76_1820	csdE	cysteine desulfurase, sulfur acceptor subunit CsdE	0.12393	0.702987
DR76_3156	sufC	FeS assembly ATPase SufC	0.254453	0.702835
DR76_908	dlgD	2,3-diketo-L-gulonate reductase	0.211369	0.701734
DR76_616	rmuC	DNA recombination protein rmuC	0.00997231	0.701707
DR76_1415	NA	transcriptional regulator PadR-like family protein	0.0427146	0.700699
DR76_1772	mutH	DNA mismatch repair endonuclease MutH	0.00392497	0.700306
DR76_3334	glsA	glutaminase A	0.199676	0.699773
DR76_4548	secF	export membrane protein secF	0.00381376	0.699266
DR76_4251	NA	ABC transporter family protein	0.109633	0.699176
DR76_482	oxyR	hydrogen peroxide-inducible activator	0.0324633	0.698588
DR76_1459	parE	DNA topoisomerase IV, B subunit	0.0721893	0.697697
DR76_4682	NA	hypothetical protein	0.0375336	0.697216
DR76_1951	NA	branched-chain amino acid transport family protein	0.115873	0.6966
DR76_3095	astE	succinylglutamate desuccinylase	0.391578	0.69654
DR76_3750	NA	phage major capsid E family protein	0.0989861	0.696384
DR76_899	araD	L-ribulose-5-phosphate 4-epimerase	0.129186	0.696319
DR76_425	yphA	inner membrane protein yphA	0.095847	0.695607
DR76_816	NA	WYL domain protein	0.362302	0.695358
DR76_4019	rutB	pyrimidine utilization protein B	0.747965	0.694772
DR76_2340	NA	hypothetical protein	0.0940875	0.694738
DR76_3330	sotB	sugar efflux transporter	0.0695142	0.694007
DR76_4158	NA	bacterial sensory transduction regulator family protein	0.291064	0.693977
DR76_2497	lplA	lipoate-protein ligase A	0.0714564	0.693163
DR76_4462	NA	GDSL-like Lipase/Acylhydrolase family protein	0.0156467	0.692907
DR76_4284	sucB	dihydrolipoyllysine-residue succinyltransferase, E2 component of oxoglutarate dehydrogenase complex	0.313513	0.692726
DR76_1241	panF	sodium/pantothenate symporter	0.172856	0.691965
DR76_2662	dksA	RNA polymerase-binding protein DksA	0.165528	0.691682
DR76_1578	NA	hypothetical protein	0.0521591	0.691586
DR76_795	uhpT	hexose phosphate transport protein	0.193888	0.691482
DR76_4360	rlmH	rRNA large subunit m3Psi methyltransferase RlmH	0.0137721	0.690905
DR76_3407	prr	gamma-aminobutyraldehyde dehydrogenase	0.265371	0.690482
DR76_1430	cca	multifunctional CCA protein	0.00334536	0.690334
DR76_4696	NA	adhesin biosynthesis transcription regulatory family protein	0.616979	0.690132
DR76_1319	rrmJ	ribosomal RNA large subunit methyltransferase J	0.00795018	0.688638
DR76_2713	proS	proline--tRNA ligase	0.224221	0.688622
DR76_349	NA	aldehyde dehydrogenase family protein	0.412087	0.688446
DR76_188	elaB	protein elaB	0.218388	0.688271
DR76_4386	uspG	universal stress protein G	0.0196361	0.687764
DR76_114	NA	putative autotransporter, IS5K-containing domain protein	0.659003	0.687523
DR76_3436	NA	cytidylyltransferase family protein	0.568727	0.687115
DR76_3754	NA	gpW family protein	0.212328	0.686083
DR76_603	pepQ	xaa-Pro dipeptidase	0.0773306	0.685693
DR76_2574	araB	ribulokinase	0.258762	0.685462
DR76_1623	papB	major pilu subunit operon regulatory protein papB	0.23225	0.684487
DR76_2139	NA	sel1 repeat family protein	0.195674	0.682537
DR76_2671	hemL	glutamate-1-semialdehyde-2,1-aminomutase	0.234906	0.681076
DR76_4210	NA	glycosyl transferase family, helical bundle domain protein	0.261306	0.680959
DR76_152	NA	hypothetical protein	0.127846	0.680415
DR76_3576	narK	nitrite extrusion protein 1	0.137727	0.680248
DR76_3889	ghrA	glyoxylate/hydroxypyruvate reductase A	0.0237469	0.679807
DR76_3245	clcB	voltage-gated ClC-type chloride channel ClcB	0.0599298	0.67968
DR76_2826	nac	nitrogen assimilation regulatory protein nac	0.302886	0.679588
DR76_2625	NA	type VI secretion system effector, Hcp1 family protein	0.0695161	0.679135
DR76_1531	glcA	glycolate permease glcA	0.149868	0.67888
DR76_4486	NA	DNA-binding protein, YbaB/EbfC family	0.0075427	0.677561
DR76_1406	NA	hypothetical protein	0.0668783	0.674994
DR76_2498	NA	bacterial virulence factor hemolysin family protein	0.212953	0.674908
DR76_3073	selD	selenide, water dikinase	0.161304	0.67431
DR76_377	NA	hypothetical protein	0.0218184	0.674039
DR76_1134	nirB	nitrite reductase [NAD(P)H], large subunit	0.124666	0.673727
DR76_3681	NA	phage antitermination Q family protein	0.304959	0.673389
DR76_3253	NA	hypothetical protein	0.141668	0.673218
DR76_2059	pepE	peptidase E	0.152269	0.672507
DR76_4170	NA	putative undecaprenyl-diphosphatase ybjG	0.0621802	0.672259
DR76_3453	zntB	zinc transport protein ZntB	0.00425289	0.671928
DR76_2823	NA	MATE efflux family protein	0.0407083	0.67123
DR76_1041	livF	high-affinity branched-chain amino acid transport ATP-binding protein LivF	0.272475	0.670944
DR76_1266	aaeB	p-hydroxybenzoic acid efflux pump subunit AaeB	0.045294	0.670654
DR76_729	NA	ATP synthase I chain family protein	0.418298	0.670504
DR76_2316	pyrI	aspartate carbamoyltransferase, regulatory subunit	0.00890148	0.670292
DR76_225	hisM	histidine transport system permease protein hisM	0.258306	0.669597
DR76_4691	NA	type I secretion system ATPase family protein	0.0498433	0.669144
DR76_2201	NA	transporter, basic amino acid/polyamine antiporter family protein	0.226342	0.668961
DR76_3226	fumA	fumarate hydratase class I, aerobic	0.00666391	0.668769
DR76_2293	NA	hypothetical protein	0.313989	0.668612
DR76_1000	uspB	universal stress protein B	0.0453456	0.668137
DR76_1862	NA	electron transfer flavoFAD-binding domain protein	0.140659	0.667289
DR76_2207	dcuA	anaerobic C4-dicarboxylate transporter dcuA	0.0413054	0.667253
DR76_998	NA	amino acid/peptide transporter family protein	0.0455105	0.6667
DR76_1716	NA	ubiquinone biosynthesis hydroxylase, UbiH/UbiF/VisC/COQ6 family protein	0.104078	0.665753
DR76_3218	NA	bacterial regulatory s, lacI family protein	0.261266	0.665622
DR76_812	NA	hypothetical protein	0.252645	0.665054
DR76_3538	NA	hypothetical protein	0.167975	0.663405
DR76_994	gor	glutathione-disulfide reductase	0.260428	0.663077
DR76_2247	rnr	ribonuclease R	0.215737	0.662752
DR76_1500	NA	hypothetical protein	0.685905	0.66249
DR76_3100	NA	smpA / OmlA family protein	0.0437161	0.661806
DR76_3054	NA	hypothetical protein	0.126569	0.661528
DR76_4278	cydB	cytochrome d ubiquinol oxidase, subunit II	0.0357157	0.660825
DR76_2525	dnaK	chaperone protein DnaK	0.359228	0.659505
DR76_555	NA	formate dehydrogenase, gamma subunit	0.171765	0.658874
DR76_107	NA	putative capsid protein of prophage	0.148105	0.658682
DR76_1975	lhgO	L-2-hydroxyglutarate oxidase LhgO	0.249149	0.658401
DR76_1392	yqjA	inner membrane protein YqjA	0.207012	0.657756
DR76_2632	lpdA	dihydrolipoyl dehydrogenase	0.264748	0.65633
DR76_2067	rluF	ribosomal large subunit pseudouridine synthase F	0.0282161	0.656297
DR76_1737	NA	permease family protein	0.0798088	0.656202
DR76_3817	nagZ	beta-hexosaminidase	0.0626363	0.655881
DR76_3331	NA	bacterial regulatory helix-turn-helix , lysR family protein	0.0475428	0.655491
DR76_932	NA	acetyltransferase family protein	0.115209	0.654388
DR76_1228	yhdY	inner membrane amino-acid ABC transporter permease protein yhdY	0.369277	0.65419
DR76_468	kgtP	alpha-ketoglutarate permease	0.153826	0.654183
DR76_2845	NA	salicylate synthase	0.0979725	0.653885
DR76_1084	rtcA	RNA 3'-phosphate cyclase	0.347165	0.653854
DR76_3820	NA	hypothetical protein	0.0132574	0.653721
DR76_1691	yggF	fructose-1,6-bisphosphatase 2 class 2	0.675245	0.651473
DR76_2164	phnL	phosphonate C-P lyase system protein PhnL	0.38938	0.651132
DR76_117	dsbE	disulfide interchange protein DsbE	0.126192	0.650583
DR76_3667	NA	phage major capsid E family protein	0.214748	0.649431
DR76_4778	gnd	6-phosphogluconate dehydrogenase	0.360911	0.648987
DR76_2977	NA	DNA-binding regulatory , YebC/PmpR family protein	0.149745	0.648858
DR76_4246	modC	molybdate ABC transporter, ATP-binding protein	0.125515	0.648231
DR76_3074	topB	DNA topoisomerase 3	0.226342	0.647915
DR76_996	NA	peptidase M3 family protein	0.2036	0.646367
DR76_3961	NA	exonuclease family protein	0.157292	0.644614
DR76_1027	NA	yhhN-like family protein	0.0789421	0.643824
DR76_3585	NA	toxin Ldr, type I toxin-antitoxin system family protein	0.192371	0.643668
DR76_3459	ogt	methylated-DNA--protein-cysteine methyltransferase	0.195494	0.6429
DR76_2209	NA	hypothetical protein	0.0900408	0.642064
DR76_2986	msbB	lipid A biosynthesis (KDO)2-(lauroyl)-lipid IVA acyltransferase	0.0785326	0.640773
DR76_4946	NA	hypothetical protein	0.397782	0.640741
DR76_4435	ybcI	inner membrane protein ybcI	0.140659	0.640608
DR76_3178	ydhC	inner membrane transport protein ydhC	0.0795417	0.640365
DR76_243	mnmC	tRNA 5-methylaminomethyl-2-thiouridine biosynthesis bifunctional protein mnmC	0.0928185	0.639921
DR76_300	NA	EAL domain protein	0.267704	0.638876
DR76_4032	torA	trimethylamine-N-oxide reductase TorA	0.0747697	0.638833
DR76_4328	nagE	PTS system, N-acetylglucosamine-specific IIBC component	0.15961	0.638414
DR76_228	argT	lysine-arginine-ornithine-binding periplasmic protein	0.373807	0.637932
DR76_2132	nrfB	cytochrome c nitrite reductase, pentaheme subunit	0.238433	0.637584
DR76_3997	NA	C-S lyase family protein	0.0284918	0.636408
DR76_4636	NA	iron-sulfur cluster-binding protein	0.0527458	0.635196
DR76_4306	kdpD	sensor protein kdpD	0.301878	0.635066
DR76_2041	zraR	transcriptional regulatory protein zraR	0.170476	0.634729
DR76_1180	rplC	50S ribosomal protein L3	0.366568	0.633742
DR76_1729	recJ	single-stranded-DNA-specific exonuclease RecJ	0.149147	0.633389
DR76_4448	NA	hypothetical protein	0.250927	0.633218
DR76_2859	NA	firmicute plasmid replication family protein	0.412765	0.632893
DR76_4485	recR	recombination protein RecR	0.0248939	0.63269
DR76_2672	clcA	H(+)/Cl(-) exchange transporter ClcA	0.0701512	0.63251
DR76_4576	NA	hypothetical protein	0.117026	0.63109
DR76_4138	hcp	hydroxylamine reductase	0.197996	0.630953
DR76_1782	recC	exodeoxyribonuclease V, gamma subunit	0.1045	0.630436
DR76_2973	NA	hypothetical protein	0.268196	0.629909
DR76_3246	bioD	dethiobiotin synthase	0.127846	0.629088
DR76_1395	NA	glucuronate isomerase family protein	0.124076	0.629087
DR76_3956	NA	hypothetical protein	0.376335	0.62751
DR76_1079	glpE	thiosulfate sulfurtransferase glpE	0.231151	0.62702
DR76_1904	NA	NADH-Ubiquinone/plastoquinone (complex I), various chains family protein	0.358571	0.626836
DR76_4197	rhtA	inner membrane transporter rhtA	0.0341045	0.625698
DR76_4773	hisA	1-(5-phosphoribosyl)-5-[(5-phosphoribosylamino)methylideneamino]imidazole-4-carboxamide isomerase	0.447595	0.625594
DR76_3682	NA	hypothetical protein	0.488814	0.624877
DR76_560	NA	helix-turn-helix family protein	0.123683	0.624581
DR76_1942	yqaA	inner membrane protein yqaA	0.15353	0.624367
DR76_3150	NA	hypothetical protein	0.193888	0.623968
DR76_1848	mazG	nucleoside triphosphate pyrophosphohydrolase	0.121448	0.622922
DR76_4519	clpX	ATP-dependent Clp protease, ATP-binding subunit ClpX	0.142466	0.622357
DR76_3757	NA	hypothetical protein	0.0653514	0.622316
DR76_261	NA	hypothetical protein	0.0533531	0.621843
DR76_3511	NA	hypothetical protein	0.39224	0.621528
DR76_583	hemN	oxygen-independent coproporphyrinogen III oxidase	0.251691	0.621178
DR76_3406	NA	aldehyde dehydrogenase family protein	0.290125	0.621075
DR76_1375	ackA	acetate kinase	0.380847	0.61997
DR76_783	NA	hypothetical protein	0.0824411	0.619471
DR76_1083	rtcB	RNA-splicing ligase RtcB	0.178275	0.617438
DR76_2156	alsB	D-allose-binding periplasmic protein	0.289558	0.61667
DR76_3620	NA	disulfide bond formation DsbB family protein	0.221233	0.616437
DR76_3249	dmsB	dimethylsulfoxide reductase, chain B	0.0736066	0.615758
DR76_3651	NA	hypothetical protein	0.266411	0.61439
DR76_3632	NA	glycine zipper 2TM domain protein	0.590306	0.613963
DR76_1345	NA	NAD dependent epimerase/dehydratase family protein	0.0440684	0.613032
DR76_445	acpS	holo-[acyl-carrier-protein] synthase	0.107154	0.613019
DR76_785	NA	hypothetical protein	0.327822	0.611261
DR76_1418	mug	G/U mismatch-specific DNA glycosylase	0.126192	0.609836
DR76_4694	NA	transposase family protein	0.465	0.609554
DR76_1389	NA	hypothetical protein	0.038588	0.609356
DR76_874	gpmI	phosphoglycerate mutase	0.276331	0.60729
DR76_2472	NA	hypothetical protein	0.178587	0.605911
DR76_224	hisP	histidine transport ATP-binding protein HisP	0.221327	0.605462
DR76_3547	NA	hypothetical protein	0.349069	0.6028
DR76_1245	NA	class II aldolase, tagatose bisphosphate family	0.578415	0.60271
DR76_2302	NA	branched-chain amino acid transport system / permease component family protein	0.167317	0.602638
DR76_3773	NA	hok/gef family protein	0.491326	0.602516
DR76_2617	guaC	guanosine monophosphate reductase	0.384245	0.602188
DR76_380	hda	DnaA regulatory inactivator Hda	0.0204223	0.602004
DR76_1080	glpG	rhomboid family protease GlpG	0.187795	0.600986
DR76_689	wecA	undecaprenyl-phosphate alpha-N-acetylglucosaminyl 1-phosphatetransferase	0.459498	0.600849
DR76_3381	narI	respiratory nitrate reductase, gamma subunit	0.340775	0.600637
DR76_2608	lpxC	UDP-3-O-[3-hydroxymyristoyl] N-acetylglucosamine deacetylase	0.0449452	0.599695
DR76_3755	NA	phage terminase large subunit family protein	0.0794144	0.59935
DR76_2229	psd	phosphatidylserine decarboxylase	0.162435	0.599066
DR76_2312	treB	PTS system trehalose-specific EIIBC component	0.390696	0.598806
DR76_3855	NA	hypothetical protein	0.0604879	0.598655
DR76_1283	nanK	N-acetylmannosamine kinase	0.367933	0.598602
DR76_4711	NA	transposase family protein	0.412355	0.598466
DR76_3142	NA	helix-turn-helix domain protein	0.148858	0.598152
DR76_4693	NA	hypothetical protein	0.407604	0.597978
DR76_446	pdxJ	pyridoxine 5'-phosphate synthase	0.39978	0.597588
DR76_353	NA	cobalamin adenosyltransferase family protein	0.577267	0.597157
DR76_2017	nusG	transcription termination/antitermination factor NusG	0.261266	0.597131
DR76_3619	nhaB	Na+/H+ antiporter NhaB	0.0983756	0.596174
DR76_2288	NA	hxlR-like helix-turn-helix family protein	0.205285	0.594809
DR76_1519	lptG	LPS export ABC transporter permease LptG	0.340567	0.594696
DR76_3701	ciii	regulatory protein CIII	0.571046	0.594594
DR76_523	glpF	glycerol uptake facilitator protein	0.409339	0.59445
DR76_4004	NA	hypothetical protein	0.789621	0.593289
DR76_3402	NA	acetyltransferase domain protein	0.0231019	0.593156
DR76_1357	NA	putative tagatose-6-phosphate ketose/aldose isomerase	0.377983	0.592471
DR76_150	NA	alpha-2-macroglobulin family protein	0.21216	0.592295
DR76_3090	xth	exodeoxyribonuclease III	0.23704	0.590923
DR76_3395	NA	Rhs element Vgr family protein	0.432569	0.590834
DR76_1689	cmtA	PTS system mannitol-specific cryptic EIICB component	0.427668	0.589602
DR76_3066	NA	aldo/keto reductase family protein	0.076699	0.589254
DR76_1448	NA	hypothetical protein	0.314826	0.588083
DR76_133	mqo	malate dehydrogenase	0.223097	0.587896
DR76_992	arsC	arsenate reductase	0.321414	0.587801
DR76_4555	proY	proline-specific permease ProY	0.0270501	0.586777
DR76_2893	NA	hypothetical protein	0.232289	0.586603
DR76_326	cysM	cysteine synthase B	0.162435	0.586493
DR76_1891	NA	deoR-like helix-turn-helix domain protein	0.299825	0.586092
DR76_3856	NA	hypothetical protein	0.261306	0.585476
DR76_3711	NA	ead/Ea22-like family protein	0.0450221	0.58511
DR76_2776	NA	transposase family protein	0.187189	0.584671
DR76_2629	pdhR	pyruvate dehydrogenase complex repressor	0.341767	0.584112
DR76_1619	NA	transposase family protein	0.0704932	0.581909
DR76_2083	ubiC	chorismate--pyruvate lyase	0.38843	0.581566
DR76_2171	phnE	phosphonate ABC transporter, permease protein PhnE	0.336379	0.581161
DR76_3119	thrS	threonine--tRNA ligase	0.26285	0.581023
DR76_4183	iaaA	isoaspartyl peptidase	0.401563	0.580682
DR76_4131	cspD	cold shock domain protein CspD	0.534899	0.580353
DR76_1036	NA	hypothetical protein	0.0751225	0.580114
DR76_1536	NA	type II secretion system (T2SS), M family protein	0.323691	0.579528
DR76_967	NA	trehalase family protein	0.39476	0.579371
DR76_2906	NA	flagellar assembly FliH family protein	0.316002	0.578776
DR76_3806	lolE	liporeleasing system, transmembrane protein LolE	0.017084	0.578694
DR76_2055	metH	methionine synthase	0.190304	0.578025
DR76_2601	ftsW	cell division protein FtsW	0.123712	0.577994
DR76_792	uhpA	transcriptional regulatory protein uhpA	0.436975	0.577846
DR76_3807	lolD	liporeleasing system, ATP-binding protein	0.466289	0.577661
DR76_636	ptsG	PTS system glucose-specific EIICB component	0.336379	0.576469
DR76_2019	rplA	ribosomal protein L1	0.407294	0.576237
DR76_3744	NA	phage minor tail protein G	0.122407	0.575033
DR76_3815	ndh	NADH dehydrogenase	0.307108	0.574636
DR76_4164	NA	AspT/YidE/YbjL antiporter duplication domain protein	0.0314363	0.574437
DR76_1440	NA	hypothetical protein	0.223934	0.572681
DR76_1234	NA	efflux transporter, RND family, MFP subunit	0.348097	0.572623
DR76_825	yicI	alpha-xylosidase	0.144509	0.572542
DR76_705	NA	bacterial regulatory helix-turn-helix , lysR family protein	0.497829	0.572281
DR76_1723	ygfZ	tRNA-modifying protein ygfZ	0.309591	0.571857
DR76_1285	gltD	glutamate synthase [NADPH] small chain	0.327094	0.571259
DR76_1593	nanM	N-acetylneuraminate epimerase	0.535951	0.571232
DR76_33	NA	ABC transporter family protein	0.360788	0.568836
DR76_227	hisJ	histidine-binding periplasmic protein	0.0453614	0.567985
DR76_1022	NA	hypothetical protein	0.110861	0.567591
DR76_1192	rplE	50S ribosomal protein L5	0.57571	0.56689
DR76_249	prmB	(glutamine-N5) methyltransferase, ribosomal protein L3-specific	0.198469	0.56663
DR76_4192	ybiR	inner membrane protein YbiR	0.124666	0.566004
DR76_2228	NA	mechanosensitive ion channel family protein	0.292381	0.565645
DR76_3315	NA	peptidase M3 family protein	0.113094	0.565558
DR76_503	katG	catalase/peroxidase HPI	0.457602	0.565231
DR76_656	NA	S-adenosyl-l-methionine hydroxide adenosyltransferase family protein	0.0270451	0.565116
DR76_1577	NA	dynamin family protein	0.501538	0.563805
DR76_2108	sucC	succinate-CoA ligase, beta subunit	0.134955	0.561501
DR76_679	NA	wzyE family protein	0.132719	0.560899
DR76_4845	NA	phage late control D family protein	0.590632	0.559964
DR76_4309	potE	putrescine-ornithine antiporter	0.179837	0.559685
DR76_4003	NA	phage integrase family protein	0.117289	0.559642
DR76_3205	nth	endonuclease III	0.30473	0.559157
DR76_4173	yliI	soluble aldose sugar dehydrogenase yliI	0.314356	0.559024
DR76_1473	ygiW	protein ygiW	0.0547282	0.558672
DR76_1387	NA	yqjK-like family protein	0.422151	0.558455
DR76_605	fadA	acetyl-CoA C-acyltransferase FadA	0.118064	0.558404
DR76_2694	skp	chaperone protein skp	0.431536	0.557992
DR76_1616	NA	bacterial regulatory s, tetR family protein	0.316002	0.556934
DR76_1509	NA	hypothetical protein	0.375018	0.556911
DR76_3181	NA	hypothetical protein	NA	0.556545
DR76_402	hisS	histidine--tRNA ligase	0.221823	0.555973
DR76_2594	rsmH	16S rRNA (cytosine(1402)-N(4))-methyltransferase	0.185263	0.555714
DR76_4341	ubiF	2-octaprenyl-3-methyl-6-methoxy-1,4-benzoquinol hydroxylase	0.138668	0.554873
DR76_2634	acnB	aconitate hydratase 2	0.466573	0.554457
DR76_1952	ygaZ	inner membrane protein YgaZ	0.303041	0.554093
DR76_4684	NA	carbon-nitrogen hydrolase family protein	0.0402668	0.553088
DR76_889	mtlD	mannitol-1-phosphate 5-dehydrogenase	0.0475428	0.552316
DR76_813	NA	prophage CP4-57 regulatory family protein	0.82934	0.551501
DR76_1343	NA	acetyltransferase domain protein	0.038233	0.551327
DR76_4027	NA	yccJ-like family protein	0.414755	0.550882
DR76_4088	NA	hypothetical protein	0.623442	0.549804
DR76_3831	fabG	3-oxoacyl-[acyl-carrier-protein] reductase	0.124666	0.54977
DR76_12	NA	fimbrial family protein	0.434297	0.549747
DR76_4343	ybeZ	phoH-like protein	0.518994	0.549029
DR76_546	rhaA	L-rhamnose isomerase	0.380976	0.548182
DR76_1147	NA	hypothetical protein	0.0811088	0.547505
DR76_2833	NA	bacterial Ig-like domain family protein	0.0663441	0.5472
DR76_2566	NA	PPIC-type PPIASE domain protein	0.103767	0.546739
DR76_1675	gshB	glutathione synthase	0.512345	0.546385
DR76_1002	NA	flavo, family protein	0.200845	0.546051
DR76_2296	NA	hypothetical protein	0.284761	0.545233
DR76_116	ccmH	cytochrome c-type biogenesis protein CcmH	0.135213	0.544988
DR76_1554	NA	transposase family protein	0.187258	0.544033
DR76_3298	NA	phage tail assembly protein T	0.509628	0.54374
DR76_3888	NA	putative hydrolase ycdX	0.0304687	0.543608
DR76_1726	NA	flavodoxin	0.54277	0.543364
DR76_1520	NA	beta-eliminating lyase family protein	0.221823	0.543271
DR76_3932	NA	hypothetical protein	0.141668	0.543088
DR76_344	eutB	ethanolamine ammonia-lyase heavy chain	0.429896	0.542991
DR76_3333	NA	aldehyde dehydrogenase family protein	0.171765	0.54153
DR76_3602	dhaM	PTS-dependent dihydroxyacetone kinase, phosphotransferase subunit dhaM	0.215737	0.541348
DR76_1323	secG	preprotein translocase, SecG subunit	0.114141	0.540638
DR76_4516	ppiD	peptidyl-prolyl cis-trans isomerase D	0.144509	0.540553
DR76_2367	NA	prophage CP4-57 regulatory family protein	0.38843	0.540506
DR76_604	fadB	fatty oxidation complex, alpha subunit FadB	0.290269	0.540375
DR76_2880	NA	putative transcriptional regulatory protein yedW	0.366568	0.540296
DR76_3235	pntA	NAD(P)(+) transhydrogenase (AB-specific), alpha subunit	0.233032	0.539978
DR76_1309	murA	UDP-N-acetylglucosamine 1-carboxyvinyltransferase	0.247739	0.539933
DR76_3079	nudG	CTP pyrophosphohydrolase	0.263387	0.538862
DR76_47	cdd	cytidine deaminase	0.271069	0.538828
DR76_4295	NA	hypothetical protein	0.302886	0.538256
DR76_4504	tesB	acyl-CoA thioesterase II	0.0991993	0.53806
DR76_1735	NA	glutamate synthase, small subunit domain protein	0.102613	0.53741
DR76_2603	murC	UDP-N-acetylmuramate--L-alanine ligase	0.0845567	0.537052
DR76_4021	rutD	pyrimidine utilization protein D	0.172856	0.537029
DR76_4480	gsk	inosine-guanosine kinase	0.226342	0.536352
DR76_3905	NA	dynamin family protein	0.321414	0.536213
DR76_30	NA	merR regulatory family protein	0.113057	0.535263
DR76_3784	NA	hypothetical protein	0.180731	0.535026
DR76_1103	NA	hypothetical protein	0.252645	0.534683
DR76_145	atoA	acetate CoA-transferase subunit beta	0.564111	0.534634
DR76_1680	metK	methionine adenosyltransferase	0.347209	0.534595
DR76_3481	NA	xylose isomerase-like TIM barrel family protein	0.298437	0.534126
DR76_4232	bioD	dethiobiotin synthase	0.126118	0.533965
DR76_2167	NA	bacterial phosphonate metabolism family protein	0.454908	0.533951
DR76_3492	pspF	psp operon transcriptional activator	0.275532	0.533669
DR76_2613	NA	integrase core domain protein	0.0676156	0.5331
DR76_3176	ribE	riboflavin synthase, alpha subunit	0.224221	0.532317
DR76_1382	yhaK	pirin-like protein yhaK	0.179837	0.530779
DR76_2795	cobU	bifunctional adenosylcobalamin biosynthesis protein CobU	0.106962	0.53037
DR76_620	NA	tripartite tricarboxylate transporter receptor family protein	0.406547	0.529527
DR76_3898	NA	DNA repair RadC family protein	0.461323	0.529198
DR76_3728	NA	cupin superfamily protein	0.276372	0.528325
DR76_1120	gph	phosphoglycolate phosphatase, bacterial	0.0735992	0.528236
DR76_3657	NA	phage minor tail protein L	0.28013	0.527802
DR76_3625	NA	hypothetical protein	0.407294	0.526908
DR76_2418	nanM	N-acetylneuraminate epimerase	0.438177	0.526082
DR76_155	NA	outer membrane autotransporter barrel domain protein	0.0261544	0.525913
DR76_4826	NA	hypothetical protein	0.371865	0.52551
DR76_434	hmp	flavohemoprotein	0.258291	0.525503
DR76_4184	moeA	molybdopterin molybdenumtransferase	0.214726	0.525356
DR76_3105	chbF	6-phospho-beta-glucosidase	0.154915	0.524901
DR76_3343	NA	bacterial regulatory helix-turn-helix , lysR family protein	0.481518	0.524785
DR76_4822	NA	acrB/AcrD/AcrF family protein	0.0658224	0.524776
DR76_1269	argR	arginine repressor	0.116421	0.524705
DR76_4208	NA	hypothetical protein	0.152984	0.523377
DR76_1784	recB	exodeoxyribonuclease V, beta subunit	0.251797	0.52288
DR76_2259	yjfP	esterase yjfP	0.213371	0.521753
DR76_2705	rof	protein rof	0.499207	0.521207
DR76_1339	NA	peptidase U32 family protein	0.416499	0.520822
DR76_3247	dmsD	twin-arginine leader-binding protein dmsD	0.0499971	0.519635
DR76_4736	NA	periplasmic binding family protein	0.39476	0.519602
DR76_3099	nadE	NH(3)-dependent NAD(+) synthetase	0.465729	0.519353
DR76_3729	pepT	peptidase T	0.102304	0.519218
DR76_4074	NA	hypothetical protein	0.0345905	0.518545
DR76_40	yohD	inner membrane protein yohD	0.218388	0.518047
DR76_966	NA	putative HTH-type transcriptional regulator yhjB	0.353325	0.517917
DR76_3670	NA	phage portal protein, lambda family	0.346865	0.51759
DR76_172	nudI	nucleoside triphosphatase nudI	0.349569	0.516555
DR76_1463	NA	fecCD transport family protein	0.397782	0.516035
DR76_3811	NA	putative L,D-transpeptidase YcfS	0.170439	0.515942
DR76_3787	NA	hypothetical protein	0.328539	0.515912
DR76_484	NA	major Facilitator Superfamily protein	0.25527	0.515241
DR76_2741	NA	zinc-finger binding domain of transposase IS66 family protein	0.516153	0.514239
DR76_2604	ddlB	D-alanine--D-alanine ligase B	0.0464681	0.514156
DR76_4672	prfH	putative peptide chain release factor H	0.211172	0.513735
DR76_1876	ftsB	cell division protein ftsB	0.660005	0.512879
DR76_3191	ydhF	oxidoreductase YdhF	0.124524	0.512322
DR76_4310	pgm	phosphoglucomutase, alpha-D-glucose phosphate-specific	0.315919	0.511337
DR76_3131	NA	hypothetical protein	0.155201	0.510782
DR76_2001	NA	hypothetical protein	0.154175	0.51013
DR76_3546	NA	hypothetical protein	0.269588	0.509934
DR76_3336	NA	diguanylate cyclase domain protein	0.0663426	0.508254
DR76_3034	NA	endoribonuclease L-PSP family protein	0.195039	0.507468
DR76_3497	NA	hypothetical protein	0.177409	0.507228
DR76_1962	NA	aminotransferase class I and II family protein	0.121335	0.506667
DR76_1090	NA	comF family protein	0.354296	0.505764
DR76_1533	NA	type II secretion system (T2SS), K family protein	0.255192	0.50516
DR76_2366	NA	hypothetical protein	0.797769	0.505033
DR76_983	NA	nmrA-like family protein	0.351856	0.504498
DR76_457	nadB	L-aspartate oxidase	0.281109	0.504289
DR76_3867	NA	yceI-like domain protein	0.681787	0.503947
DR76_2133	nrfC	cytochrome c nitrite reductase, Fe-S protein	0.300726	0.503732
DR76_3556	NA	thymidine kinase family protein	0.616956	0.503511
DR76_1650	NA	putative transposase	0.650795	0.502901
DR76_586	polA	DNA polymerase I	0.247988	0.502874
DR76_3198	anmK	anhydro-N-acetylmuramic acid kinase	0.155235	0.502484
DR76_1155	tusD	sulfurtransferase tusD	0.181167	0.502322
DR76_3341	NA	hypothetical protein	0.205467	0.502263
DR76_1227	NA	hypothetical protein	0.213958	0.502148
DR76_2969	NA	molybdopterin guanine dinucleotide-containing S/N-oxide reductases family protein	0.190304	0.501849
DR76_2860	NA	hypothetical protein	0.176546	0.500763
DR76_4282	sucD	succinate-CoA ligase, alpha subunit	0.095645	0.500246
DR76_2117	uvrA	excinuclease ABC subunit A	0.321414	0.499658
DR76_3233	NA	putative arginine/ornithine antiporter	0.139247	0.499078
DR76_4179	gsiD	glutathione transport system permease protein gsiD	0.0687834	0.498851
DR76_3111	yniC	phosphatase YniC	0.178578	0.498723
DR76_2959	NA	cheB methylesterase family protein	0.452206	0.498037
DR76_4116	dmsB	dimethylsulfoxide reductase, chain B	0.314356	0.497991
DR76_2650	panC	pantoate--beta-alanine ligase	0.244012	0.497767
DR76_4142	NA	3-beta hydroxysteroid dehydrogenase/isomerase family protein	0.142343	0.497482
DR76_2768	NA	ABC 3 transport family protein	0.30565	0.497428
DR76_290	ptsP	phosphoenolpyruvate-protein phosphotransferase	0.234971	0.497064
DR76_2820	clbS	clbS, hypothetical protein	0.154302	0.496371
DR76_2074	NA	hypothetical protein	0.310004	0.496235
DR76_736	atpD	ATP synthase F1, beta subunit	0.213395	0.496054
DR76_3918	NA	putative protein tfpB	0.572207	0.495883
DR76_1669	NA	hypothetical protein	0.378515	0.495615
DR76_3872	NA	hypothetical protein	0.217486	0.494639
DR76_160	glpQ	glycerophosphoryl diester phosphodiesterase	0.285777	0.494033
DR76_1917	norW	nitric oxide reductase FlRd-NAD(+) reductase	0.420169	0.492918
DR76_4836	gatC	galactitol permease IIC component	0.236439	0.491292
DR76_163	glpB	glycerol-3-phosphate dehydrogenase, anaerobic, B subunit	0.287565	0.490758
DR76_182	menE	O-succinylbenzoate-CoA ligase	0.242931	0.489548
DR76_2295	NA	hypothetical protein	0.179101	0.488101
DR76_2980	ruvA	Holliday junction DNA helicase RuvA	0.0475359	0.488097
DR76_3310	NA	MFS transporter, metabolite:H+ symporter family protein	0.248125	0.488038
DR76_3434	NA	tyrosine phosphatase family protein	0.0921027	0.48799
DR76_2289	cpdB	2',3'-cyclic-nucleotide 2'-phosphodiesterase	0.199391	0.487194
DR76_642	yedA	carboxylate/amino acid/amine transporter family protein	0.173949	0.486675
DR76_999	uspA	universal stress protein A	0.233482	0.486178
DR76_1760	kduI	4-deoxy-L-threo-5-hexosulose-uronate ketol-isomerase	0.222004	0.48588
DR76_1629	papK	fimbrial adapter papK	0.341269	0.485299
DR76_2286	ytfF	inner membrane protein ytfF	0.182209	0.485257
DR76_1197	rpsE	ribosomal protein S5	0.364338	0.485105
DR76_1948	emrB	multidrug resistance protein B	0.457602	0.484295
DR76_3207	NA	electron transport complex, RnfABCDGE type, G subunit	0.264748	0.483436
DR76_4853	NA	caudovirales tail fiber assembly family protein	0.355797	0.482204
DR76_4283	sucC	succinate-CoA ligase, beta subunit	0.126192	0.481628
DR76_2250	NA	pspA/IM30 family protein	0.367872	0.481205
DR76_2168	phnH	phosphonate C-P lyase system protein PhnH	0.589412	0.48033
DR76_4741	NA	hypothetical protein	0.153438	0.480326
DR76_2693	yaeT	outer membrane assembly complex, YaeT protein	0.0695418	0.479917
DR76_4259	pnuC	nicotinamide riboside transporter pnuC	0.450294	0.479834
DR76_895	selB	selenocysteine-specific translation elongation factor	0.439484	0.479409
DR76_4834	NA	deoR-like helix-turn-helix domain protein	0.0497996	0.479206
DR76_439	purL	phosphoribosylformylglycinamidine synthase	0.512595	0.47871
DR76_4148	NA	lysine-arginine-ornithine-binding periplasmic family protein	0.275532	0.478668
DR76_4275	ybgC	tol-pal system-associated acyl-CoA thioesterase	0.397782	0.478625
DR76_2872	NA	hypothetical protein	0.797769	0.478244
DR76_3126	NA	fecCD transport family protein	0.297692	0.477885
DR76_3107	katE	catalase HPII	0.10204	0.477733
DR76_2551	caiT	L-carnitine/gamma-butyrobetaine antiporter	0.5374	0.477639
DR76_606	fre	NAD(P)H-flavin reductase	0.0449452	0.477189
DR76_3349	fimF	protein fimF	0.337926	0.477126
DR76_1559	NA	putative antitoxin of the YeeV-YeeU toxin-antitoxin system	0.202198	0.477095
DR76_4031	torD	chaperone protein torD	0.355859	0.47641
DR76_1846	rumA	23S rRNA (uracil-5-)-methyltransferase RumA	0.38703	0.475741
DR76_1104	hslO	33 kDa chaperonin	0.483983	0.475558
DR76_3539	ispZ	intracellular septation protein A	0.230557	0.474655
DR76_1294	ptsN	PTS IIA-like nitrogen-regulatory protein PtsN	0.037877	0.473427
DR76_4554	NA	hypothetical protein	0.226342	0.473424
DR76_36	bglX	periplasmic beta-glucosidase	0.401563	0.47242
DR76_1220	yrdA	protein YrdA	0.15971	0.471794
DR76_1125	NA	type I phosphodiesterase / nucleotide pyrophosphatase family protein	0.490406	0.471447
DR76_3230	NA	response regulator	0.11536	0.470877
DR76_351	eutM	ethanolamine utilization protein EutM	0.403623	0.470616
DR76_1823	gcvA	glycine cleavage system transcriptional activator	0.372103	0.470425
DR76_4635	NA	hypothetical protein	0.298437	0.469984
DR76_1609	NA	integrase core domain protein	0.140659	0.468974
DR76_246	NA	hypothetical protein	0.21996	0.468599
DR76_2595	ftsL	cell division protein FtsL	0.315919	0.468006
DR76_2928	NA	ABC transporter family protein	0.590057	0.467601
DR76_4096	kdsB	3-deoxy-D-manno-octulosonate cytidylyltransferase	0.151206	0.467439
DR76_2062	NA	PTS system, mannose/fructose/sorbose , IIC component family protein	0.695103	0.466311
DR76_4092	mukF	chromosome partition protein mukF	0.0474001	0.465363
DR76_4413	NA	hok/gef family protein	0.401232	0.464907
DR76_4802	wcaD	putative colanic acid polymerase WcaD	0.811066	0.464495
DR76_840	rpoZ	DNA-directed RNA polymerase, omega subunit	0.5374	0.464233
DR76_3785	NA	istB-like ATP binding family protein	0.401166	0.463334
DR76_2180	NA	putative membrane protein	0.540705	0.462702
DR76_578	typA	GTP-binding protein TypA/BipA	0.516018	0.46213
DR76_4823	NA	putative multidrug resistance protein mdtD	0.323232	0.46137
DR76_2902	NA	flagellar basal body-associated FliL family protein	0.515422	0.460981
DR76_4706	NA	putative-like protein	0.146344	0.459901
DR76_602	NA	hypothetical protein	0.559165	0.459566
DR76_2540	rihC	non-specific ribonucleoside hydrolase rihC	0.521773	0.459383
DR76_957	yhjK	protein YhjK	0.179837	0.457447
DR76_1812	NA	hypothetical protein	0.55759	0.457204
DR76_211	NA	citrate transporter family protein	0.141291	0.457011
DR76_4643	NA	bacterial Ig-like domain family protein	0.437367	0.45629
DR76_4125	cydC	thiol reductant ABC exporter, CydC subunit	0.210853	0.455737
DR76_739	glmS	glutamine-fructose-6-phosphate transaminase	0.360393	0.454912
DR76_1351	rsmI	ribosomal RNA small subunit methyltransferase I domain protein	0.342685	0.454642
DR76_4476	ybaK	cys-tRNA(Pro)/Cys-tRNA(Cys) deacylase ybaK	0.561895	0.454008
DR76_368	NA	dienelactone hydrolase family protein	0.292018	0.45368
DR76_1256	mreB	rod shape-determining protein mreB	0.332028	0.45228
DR76_1999	NA	hypothetical protein	0.221381	0.452128
DR76_359	tkt	transketolase	0.255467	0.451772
DR76_4176	rimO	ribosomal protein S12 methylthiotransferase RimO	0.447728	0.451033
DR76_79	spr	lipoprotein spr	0.298079	0.450994
DR76_777	NA	hypothetical protein	0.278872	0.450962
DR76_580	glnL	nitrogen regulation protein NR	0.497234	0.450178
DR76_1980	smpA	small protein A	0.630947	0.449992
DR76_2199	NA	amino acid/peptide transporter family protein	0.484243	0.448666
DR76_3832	fabD	malonyl CoA-acyl carrier protein transacylase	0.388436	0.448418
DR76_1707	iciA	chromosome initiation inhibitor	0.289187	0.44832
DR76_3622	umuD	protein umuD	0.411407	0.446982
DR76_854	mutM	DNA-formamidopyrimidine glycosylase	0.587754	0.446817
DR76_4866	NA	helix-turn-helix family protein	0.591229	0.44624
DR76_2285	ric	iron-sulfur cluster repair di-iron protein	0.334943	0.446175
DR76_4025	NA	hypothetical protein	0.330153	0.446019
DR76_4091	mukE	chromosome partition protein mukE	0.534117	0.445649
DR76_773	dgoA	2-dehydro-3-deoxy-6-phosphogalactonate aldolase	0.649796	0.444394
DR76_1587	NA	transposase family protein	0.613003	0.444113
DR76_1785	recD	exodeoxyribonuclease V, alpha subunit	0.0678671	0.443478
DR76_1767	aas	bifunctional protein aas	0.167317	0.442532
DR76_412	iscX	FeS assembly protein IscX	0.527915	0.442153
DR76_3748	fii	tail attachment protein	0.474659	0.441944
DR76_1461	NA	ABC transporter family protein	0.487675	0.441747
DR76_1412	NA	putative tRNA binding domain protein	0.603684	0.441603
DR76_573	NA	pfkB carbohydrate kinase family protein	0.34873	0.441366
DR76_374	dapA	4-hydroxy-tetrahydrodipicolinate synthase	0.131409	0.439112
DR76_1405	fadH	2,4-dienoyl-CoA reductase [NADPH]	0.33235	0.438468
DR76_3565	NA	fatty acid desaturase family protein	0.434076	0.437186
DR76_4790	wcaL	colanic acid biosynthesis glycosyltransferase WcaL	0.588932	0.436239
DR76_395	NA	hypothetical protein	0.388813	0.435945
DR76_4101	NA	DNA internalization-related competence protein ComEC/Rec2	0.165304	0.435439
DR76_2565	pdxA	4-hydroxythreonine-4-phosphate dehydrogenase PdxA	0.309242	0.435141
DR76_3008	rsmF	ribosomal RNA small subunit methyltransferase F	0.229299	0.435033
DR76_2101	alr	alanine racemase	0.445003	0.434757
DR76_3256	NA	hypothetical protein	0.268471	0.434544
DR76_518	hslV	ATP-dependent protease HslVU, peptidase subunit	0.495518	0.434514
DR76_4443	NA	hypothetical protein	0.434297	0.433831
DR76_345	NA	ethanolamine utilization EutA family protein	0.488814	0.433604
DR76_3954	NA	integrase core domain protein	0.369673	0.433236
DR76_1359	NA	PTS system fructose IIA component family protein	0.603098	0.433134
DR76_3828	pabC	aminodeoxychorismate lyase	0.284761	0.433054
DR76_1148	NA	flavodoxin-like fold family protein	0.386069	0.432285
DR76_3274	NA	hypothetical protein	0.358097	0.431994
DR76_651	rarD	protein rarD	0.300424	0.431919
DR76_452	rseC	sigma-E factor regulatory protein rseC	0.502867	0.431154
DR76_258	sixA	phosphohistidine phosphatase SixA	0.109901	0.431037
DR76_4161	NA	hypothetical protein	0.506555	0.430294
DR76_694	rep	ATP-dependent DNA helicase Rep	0.437064	0.429797
DR76_2536	ileS	isoleucine--tRNA ligase	0.486755	0.429051
DR76_4467	qmcA	protein QmcA	0.138299	0.428931
DR76_2352	fecD	fe(3+) dicitrate transport system permease protein fecD	0.516153	0.428021
DR76_3745	NA	bacterial Ig-like domain family protein	0.389428	0.426962
DR76_4858	NA	putative bacteriophage protein	0.435803	0.426778
DR76_3479	NA	hypothetical protein	0.395767	0.426202
DR76_2344	NA	hypothetical protein	0.561694	0.425468
DR76_1585	NA	zinc-finger binding domain of transposase IS66 family protein	0.202198	0.424839
DR76_3737	NA	phage tail family protein	0.41469	0.42423
DR76_2674	NA	hypothetical protein	0.153417	0.42374
DR76_3467	NA	3-beta hydroxysteroid dehydrogenase/isomerase family protein	0.283631	0.423681
DR76_601	NA	potassium uptake , TrkH family protein	0.332864	0.423348
DR76_2305	mpl	L-alanyl-gamma-D-glutamyl-meso-diaminopimelate ligase	0.38322	0.423013
DR76_3490	pspB	phage shock protein B	0.322286	0.422989
DR76_572	NA	UDP-glucose/GDP-mannose dehydrogenase family, NAD binding domain protein	0.664394	0.422919
DR76_3197	slyB	outer membrane lipoprotein slyB	0.437886	0.422706
DR76_4650	NA	hypothetical protein	0.779943	0.42265
DR76_2990	zwf	glucose-6-phosphate dehydrogenase	0.0940261	0.422613
DR76_4876	NA	hypothetical protein	0.579421	0.42239
DR76_1300	kdsC	3-deoxy-D-manno-octulosonate 8-phosphate phosphatase	0.314356	0.422088
DR76_2271	rplI	ribosomal protein L9	0.57571	0.422026
DR76_1978	NA	putative toxin YfjG	0.126192	0.421755
DR76_4835	NA	zinc-binding dehydrogenase family protein	0.616979	0.421044
DR76_2569	NA	pseudouridine synthase, RluA family protein	0.49235	0.420907
DR76_1305	mlaD	outer membrane lipid asymmetry maintenance protein MlaD	0.170657	0.420719
DR76_4347	NA	rhomboid family protein	0.463648	0.420391
DR76_3895	yeeU	antitoxin YeeU	0.393199	0.420267
DR76_3101	chbB	N,N'-diacetylchitobiose-specific phosphotransferase enzyme IIB component	0.55759	0.419709
DR76_2085	plsB	glycerol-3-phosphate O-acyltransferase	0.36026	0.419141
DR76_2255	NA	putative acyl-CoA dehydrogenase AidB	0.487675	0.418916
DR76_2370	NA	hypothetical protein	0.665073	0.418512
DR76_1379	yhaO	inner membrane transport protein YhaO	0.413719	0.418026
DR76_4187	NA	glycyl-radical enzyme activating family protein	0.521215	0.417912
DR76_2333	NA	hypothetical protein	0.467641	0.417219
DR76_1491	NA	helix-turn-helix domain protein	0.461652	0.416643
DR76_526	fpr	ferredoxin--NADP reductase	0.18517	0.41611
DR76_2711	NA	putative insertion element DNA-binding protein	0.298437	0.41403
DR76_2528	NA	hypothetical protein	0.677122	0.413369
DR76_1122	NA	hypothetical protein	0.445003	0.411252
DR76_2204	yjdC	HTH-type transcriptional regulator yjdC	0.134099	0.41108
DR76_3237	NA	hypothetical protein	0.159144	0.410243
DR76_4	NA	pfkB carbohydrate kinase family protein	0.415763	0.410115
DR76_2236	NA	tRNA threonylcarbamoyl adenosine modification protein YjeE	0.171765	0.409536
DR76_765	dnaN	DNA polymerase III, beta subunit	0.536548	0.409374
DR76_4471	ybaT	inner membrane transport protein YbaT	0.19384	0.408393
DR76_1919	NA	sugar isomerase, KpsF/GutQ family protein	0.489618	0.40817
DR76_822	NA	phage integrase family protein	0.399997	0.407258
DR76_4680	NA	L,D-transpeptidase catalytic domain protein	0.376136	0.40722
DR76_433	glyA	serine hydroxymethyltransferase	0.265321	0.407079
DR76_3276	NA	antitermination family protein	0.490796	0.405457
DR76_4140	poxB	pyruvate dehydrogenase ubiquinone	0.283753	0.40539
DR76_78	yeiU	inner membrane protein yeiU	0.3327	0.405151
DR76_1435	NA	glutamate-ammonia ligase adenylyltransferase family protein	0.445578	0.404752
DR76_400	yfgL	outer membrane assembly lipoprotein YfgL	0.212288	0.404484
DR76_703	NA	sigma-54 interaction domain protein	0.420086	0.403343
DR76_2326	NA	acetyltransferase domain protein	0.212931	0.403031
DR76_613	ubiB	2-polyprenylphenol 6-hydroxylase	0.28013	0.402937
DR76_231	purF	amidophosphoribosyltransferase	0.422151	0.401624
DR76_4157	potF	putrescine-binding periplasmic protein	0.338412	0.401591
DR76_2131	nrfA	cytochrome c-552	0.561694	0.401582
DR76_1205	rpoA	DNA-directed RNA polymerase, alpha subunit	0.503668	0.4012
DR76_3674	NA	hypothetical protein	0.146352	0.401178
DR76_4632	NA	hypothetical protein	0.75677	0.400954
DR76_90	yejK	nucleoid-associated protein YejK	0.431402	0.400639
DR76_2161	NA	acetyltransferase domain protein	0.314356	0.400349
DR76_2791	NA	phosphoadenosine phosphosulfate reductase family protein	0.516337	0.399789
DR76_955	bcsZ	endoglucanase	0.25335	0.399724
DR76_2533	nhaR	transcriptional activator protein nhaR	0.506916	0.399373
DR76_3084	ynjC	inner membrane ABC transporter permease protein ynjC	0.26904	0.399339
DR76_2154	NA	branched-chain amino acid transport system / permease component family protein	0.594779	0.399116
DR76_1088	gntT	high-affinity gluconate transporter	0.420591	0.398885
DR76_135	alkB	alkylated DNA repair protein AlkB	0.344637	0.398695
DR76_3451	dbpA	ATP-independent RNA helicase dbpA	0.179837	0.398226
DR76_2311	treC	alpha,alpha-phosphotrehalase	0.399997	0.397985
DR76_4084	asnS	asparagine--tRNA ligase	0.156159	0.397331
DR76_4136	aqpZ	aquaporin Z	0.50876	0.396741
DR76_2676	mtnN	MTA/SAH nucleosidase	0.172897	0.396422
DR76_4137	NA	hypothetical protein	0.353588	0.395943
DR76_2875	NA	phage integrase family protein	0.539151	0.395729
DR76_1303	NA	putative phospholipid import ATP-binding protein MlaF	0.336218	0.395468
DR76_2539	ispH	4-hydroxy-3-methylbut-2-enyl diphosphate reductase	0.562322	0.395381
DR76_645	NA	alpha/beta hydrolase family protein	0.141342	0.395296
DR76_4774	hisF	imidazole glycerol phosphate synthase subunit hisF	0.547292	0.395077
DR76_3282	cspG	cold shock-like protein CspG	0.786008	0.395005
DR76_2836	NA	AMP-binding enzyme family protein	0.384245	0.394947
DR76_4059	helD	helicase IV	0.178275	0.394806
DR76_469	NA	hypothetical protein	0.626403	0.394524
DR76_2958	cheR	chemotaxis protein methyltransferase	0.422447	0.393571
DR76_879	cysE	serine O-acetyltransferase	0.321414	0.393466
DR76_3043	NA	transglycosylase associated family protein	0.412776	0.393258
DR76_3369	adhP	alcohol dehydrogenase, propanol-preferring	0.340883	0.392586
DR76_1682	speA	arginine decarboxylase	0.272936	0.392577
DR76_677	NA	putative transport protein YifK	0.427163	0.392523
DR76_1291	mtgA	monofunctional biosynthetic peptidoglycan transglycosylase	0.193228	0.392476
DR76_3558	galU	UTP--glucose-1-phosphate uridylyltransferase	0.436857	0.392002
DR76_4899	NA	hypothetical protein	0.772384	0.391833
DR76_3443	ldhA	D-lactate dehydrogenase	0.166612	0.391367
DR76_4616	NA	putative membrane protein	0.659368	0.391276
DR76_256	NA	hypothetical protein	0.230274	0.391072
DR76_1121	trpS	tryptophan--tRNA ligase	0.20926	0.391044
DR76_1432	NA	transposase, IS605 OrfB family	0.11763	0.390192
DR76_4859	NA	hypothetical protein	0.39476	0.389985
DR76_2328	valS	valine--tRNA ligase	0.341706	0.389911
DR76_3851	flgA	flagella basal body P-ring formation protein FlgA	0.28013	0.388978
DR76_701	ilvM	acetolactate synthase isozyme 2 small subunit	0.591229	0.387632
DR76_2359	NA	esterase-like activity of phytase family protein	0.190304	0.38713
DR76_3675	NA	hypothetical protein	0.389984	0.386592
DR76_2376	NA	DNA repair RadC family protein	0.665005	0.386255
DR76_950	bcsE	cellulose biosynthesis protein BcsE	0.179393	0.38604
DR76_4216	ccmA	heme ABC exporter, ATP-binding protein CcmA	0.600699	0.38552
DR76_2761	NA	patatin-like phospholipase family protein	0.264607	0.384649
DR76_2685	tsf	translation elongation factor Ts	0.513936	0.383879
DR76_1792	NA	acetohydroxy acid isomeroreductase, catalytic domain protein	0.548026	0.383539
DR76_1471	qseC	sensor protein qseC	0.403623	0.382738
DR76_4455	gcl	glyoxylate carboligase	0.448968	0.382574
DR76_519	hslU	ATP-dependent protease HslVU, ATPase subunit	0.55185	0.382436
DR76_4354	leuS	leucine--tRNA ligase	0.352903	0.38217
DR76_1863	NA	hypothetical protein	0.434162	0.382141
DR76_4743	NA	dynamin family protein	0.508711	0.380846
DR76_1713	NA	yecA family protein	0.445003	0.378135
DR76_3216	malY	protein MalY	0.212272	0.377466
DR76_3596	NA	hypothetical protein	0.586106	0.377448
DR76_205	nuoB	NADH-quinone oxidoreductase subunit B	0.199391	0.377302
DR76_4028	agp	glucose-1-phosphatase	0.183008	0.377272
DR76_541	sodA	superoxide dismutase Mn	0.673751	0.377005
DR76_4658	NA	hypothetical protein	0.450889	0.376786
DR76_960	NA	pfkB carbohydrate kinase family protein	0.684508	0.376567
DR76_240	NA	hypothetical protein	0.523733	0.376091
DR76_3586	kdsA	3-deoxy-8-phosphooctulonate synthase	0.124666	0.375965
DR76_3432	hrpA	RNA helicase HrpA	0.471362	0.375949
DR76_2169	phnG	phosphonate C-P lyase system protein PhnG	0.769817	0.375836
DR76_1506	hybE	hydrogenase-2 operon protein hybE	0.634738	0.375456
DR76_3423	mdoD	glucans biosynthesis protein D	0.458986	0.375164
DR76_2767	NA	periplasmic binding family protein	0.508497	0.373105
DR76_2383	NA	hypothetical protein	0.596381	0.372952
DR76_4860	NA	helix-turn-helix family protein	0.459498	0.372845
DR76_1834	NA	L-serine ammonia-lyase	0.496941	0.371939
DR76_3390	NA	Rhs element Vgr family protein	0.547487	0.371702
DR76_4837	gatB	galactitol-specific phosphotransferase enzyme IIB component	0.933765	0.371303
DR76_431	NA	tetratricopeptide repeat family protein	0.416324	0.371008
DR76_4008	pgaC	poly-beta-1,6 N-acetyl-D-glucosamine synthase	0.532953	0.370945
DR76_1475	NA	putative binding protein ygiS	0.305886	0.370703
DR76_4366	lipB	lipoyl(octanoyl) transferase	0.132926	0.370653
DR76_3047	NA	cyanate transporter family protein	0.297624	0.370561
DR76_3482	NA	zinc-binding dehydrogenase family protein	0.60534	0.369664
DR76_1589	nanK	N-acetylmannosamine kinase	0.809009	0.369425
DR76_2520	tal	transaldolase	0.490876	0.368617
DR76_73	NA	putative zinc-/iron-chelating domain protein	0.303551	0.368283
DR76_1672	NA	hypothetical protein	0.564774	0.366703
DR76_3720	icd	isocitrate dehydrogenase, NADP-dependent	0.436067	0.366676
DR76_2710	NA	integrase core domain protein	0.322174	0.366481
DR76_919	xylB	xylulokinase	0.355921	0.366002
DR76_4425	cusS	sensor kinase CusS	0.454052	0.365961
DR76_1690	NA	zinc-binding dehydrogenase family protein	0.600392	0.365872
DR76_4220	NA	endonuclease/Exonuclease/phosphatase family protein	0.659131	0.365825
DR76_1233	NA	RND transporter, hydrophobe/amphiphile efflux-1 family protein	0.227012	0.365325
DR76_1480	NA	tripartite ATP-independent periplasmic transporter, DctQ component family protein	0.908994	0.365233
DR76_1276	rpsI	30S ribosomal protein S9	0.576514	0.364671
DR76_2082	NA	maltose operon periplasmic family protein	0.481401	0.364052
DR76_3114	NA	hypothetical protein	0.490559	0.36348
DR76_3570	NA	3-beta hydroxysteroid dehydrogenase/isomerase family protein	0.27512	0.362845
DR76_1671	NA	hypothetical protein	0.40638	0.362802
DR76_299	nupC	nucleoside permease nupC	0.6516	0.362713
DR76_3220	NA	bacterial regulatory s, tetR family protein	0.342027	0.362362
DR76_4346	lnt	apolipoprotein N-acyltransferase	0.455906	0.362302
DR76_1288	arcB	aerobic respiration control sensor protein ArcB	0.35718	0.362252
DR76_4749	NA	antirestriction family protein	0.790084	0.362232
DR76_199	NA	NADH-quinone oxidoreductase, chain I family protein	0.542204	0.361954
DR76_4882	NA	hypothetical protein	0.713779	0.361581
DR76_2500	radA	DNA repair protein RadA	0.463044	0.361288
DR76_3134	NA	putative phosphotransferase ydiA	0.302593	0.361224
DR76_771	NA	bacterial regulatory s, gntR family protein	0.541146	0.359717
DR76_2905	fliI	flagellar protein export ATPase FliI	0.701329	0.359631
DR76_2763	NA	yjcZ-like family protein	0.571046	0.359179
DR76_3580	NA	bacterial regulatory s, luxR family protein	0.414363	0.359118
DR76_521	rraA	regulator of ribonuclease activity A	0.418177	0.358983
DR76_1963	NA	hypothetical protein	0.566959	0.358899
DR76_3738	NA	bacteriophage lambda tail assembly I family protein	0.357491	0.35859
DR76_4348	gltI	glutamate/aspartate periplasmic-binding protein	0.397782	0.357924
DR76_857	rfaQ	putative lipopolysaccharide heptosyltransferase III	0.197587	0.356717
DR76_4677	NA	FHIPEP family protein	0.508234	0.356298
DR76_4733	NA	hypothetical protein	0.664963	0.355987
DR76_2807	clbE	clbE, phosphopantetheine attachment site family protein	0.57571	0.354289
DR76_248	aroC	chorismate synthase	0.505302	0.35273
DR76_2172	phnD	phosphonate ABC transporter, periplasmic phosphonate binding protein	0.748075	0.352672
DR76_2979	NA	hypothetical protein	0.859821	0.35189
DR76_4321	NA	hypothetical protein	0.45954	0.351841
DR76_1311	ispB	octaprenyl-diphosphate synthase	0.249458	0.351757
DR76_2499	serB	phosphoserine phosphatase SerB	0.387332	0.350904
DR76_185	menH	2-succinyl-6-hydroxy-2,4-cyclohexadiene-1-carboxylate synthase	0.529047	0.350839
DR76_2282	NA	bacterial regulatory s, tetR family protein	0.667813	0.350046
DR76_2665	hrpB	ATP-dependent helicase HrpB	0.339054	0.349451
DR76_3139	NA	electron transfer flavoFAD-binding domain protein	0.575993	0.349222
DR76_2474	NA	bacterial regulatory s, luxR family protein	0.672338	0.349186
DR76_4600	lacZ	beta-galactosidase	0.545188	0.347948
DR76_2258	ulaR	HTH-type transcriptional regulator ulaR	0.590632	0.34657
DR76_3786	NA	helix-turn-helix domain protein	0.608549	0.346056
DR76_2707	NA	hypothetical protein	0.263793	0.34354
DR76_1561	NA	DNA repair RadC family protein	0.581112	0.343295
DR76_1667	NA	radical SAM superfamily protein	0.510337	0.343088
DR76_464	trxA	thioredoxin	0.687795	0.342921
DR76_632	NA	permease for cytosine/purine, uracil, thiamine, allantoin family protein	0.378344	0.342786
DR76_28	NA	response regulator	0.381366	0.342721
DR76_888	mtlR	mannitol operon repressor	0.659131	0.342185
DR76_3937	papB	major pilu subunit operon regulatory protein papB	0.593287	0.341911
DR76_4447	allC	allantoate amidohydrolase	0.397782	0.341302
DR76_1549	NA	sugar isomerase, KpsF/GutQ family protein	0.264717	0.341145
DR76_1407	NA	hypothetical protein	0.383397	0.340773
DR76_3517	acnA	aconitate hydratase 1	0.39476	0.34032
DR76_1745	NA	putative selenium-dependent hydroxylase accessory protein YqeC	0.787435	0.340266
DR76_2408	NA	PTS system, Lactose/Cellobiose specific IIB subunit	0.856873	0.34022
DR76_752	NA	HAD hydrolase, IA, variant 1 family protein	0.397664	0.340022
DR76_659	xerC	tyrosine recombinase XerC	0.520695	0.339564
DR76_2442	NA	nucleoside recognition family protein	0.448968	0.33952
DR76_4541	nusB	transcription antitermination factor NusB	0.6701	0.339388
DR76_1438	yqiJ	inner membrane protein yqiJ	0.754678	0.339169
DR76_4669	NA	alpha/beta hydrolase family protein	0.443674	0.338049
DR76_1050	NA	hypothetical protein	0.855344	0.337702
DR76_1451	asst	arylsulfate sulfotransferase	0.418298	0.337607
DR76_965	NA	hypothetical protein	0.469134	0.33682
DR76_2157	rpiR	HTH-type transcriptional regulator rpiR	0.586362	0.335925
DR76_454	rseA	sigma-E factor negative regulatory protein	0.568727	0.335918
DR76_637	NA	SIS domain protein	0.685905	0.335538
DR76_4095	NA	hypothetical protein	0.338676	0.335514
DR76_2779	NA	hypothetical protein	0.89505	0.335209
DR76_585	ysxC	ribosome biogenesis GTP-binding protein YsxC	0.548884	0.334858
DR76_4924	NA	putative membrane protein	0.786008	0.334665
DR76_2889	yedI	inner membrane protein yedI	0.434823	0.333567
DR76_3426	NA	methyl-accepting chemotaxis (MCP) signaling domain protein	0.414363	0.332996
DR76_2589	NA	putative HTH-type transcriptional regulator leuO	0.421453	0.332944
DR76_489	argE	acetylornithine deacetylase	0.465729	0.331569
DR76_4165	NA	bacterial regulatory s, tetR family protein	0.68916	0.331167
DR76_1958	NA	ribonucleoside-diphosphate reductase, alpha subunit	0.510337	0.329928
DR76_3560	rssA	NTE family protein rssA	0.342669	0.328683
DR76_3311	NA	mannitol dehydrogenase Rossmann domain protein	0.358998	0.32861
DR76_3373	fdxH	formate dehydrogenase, beta subunit	0.613782	0.328607
DR76_1931	alaS	alanine--tRNA ligase	0.420169	0.32802
DR76_1229	NA	amino ABC transporter, permease , 3-TM region, His/Glu/Gln/Arg/opine family domain protein	0.625804	0.327782
DR76_4786	NA	oligosaccharide repeat unit polymerase family protein	0.811066	0.3275
DR76_1055	NA	putative quercetin 2,3-dioxygenase yhhW	0.32112	0.327071
DR76_3515	pgpB	phosphatidylglycerophosphatase B	0.309591	0.326966
DR76_1774	rppH	RNA pyrophosphohydrolase	0.219364	0.326488
DR76_2622	ampD	1,6-anhydro-N-acetylmuramyl-L-alanine amidase AmpD	0.355859	0.325828
DR76_4586	hemB	delta-aminolevulinic acid dehydratase	0.6765	0.325815
DR76_272	dsdX	dsdX permease	0.499547	0.325744
DR76_3665	fii	tail attachment protein	0.474375	0.325126
DR76_669	NA	hemX family protein	0.22776	0.324961
DR76_4469	cueR	Cu(I)-responsive transcriptional regulator	0.659131	0.323961
DR76_2211	groS	10 kDa chaperonin	0.684719	0.323419
DR76_4446	allD	ureidoglycolate dehydrogenase	0.57571	0.322811
DR76_3977	NA	putative membrane protein	0.372103	0.322421
DR76_2464	tsr	methyl-accepting chemotaxis protein I	0.411946	0.322066
DR76_2840	NA	amino acid adenylation domain protein	0.445003	0.322006
DR76_531	tpiA	triose-phosphate isomerase	0.376294	0.321779
DR76_2450	mdtM	multidrug resistance protein mdtM	0.59159	0.320812
DR76_2308	cybC	soluble cytochrome b562	0.39476	0.320535
DR76_1298	lptA	lipopolysaccharide transport periplasmic protein LptA	0.61357	0.318698
DR76_2591	ilvN	acetolactate synthase isozyme 1 small subunit	0.492859	0.318593
DR76_1056	gntR	HTH-type transcriptional regulator gntR	0.590095	0.318438
DR76_1824	NA	hypothetical protein	0.540569	0.318314
DR76_1795	NA	type VI secretion lipofamily protein	0.833214	0.317306
DR76_1464	NA	putative ferrichrome-binding protein	0.545003	0.316649
DR76_954	NA	bacterial cellulose synthase subunit	0.660891	0.316577
DR76_342	eutL	microcompartment protein EutL	0.529047	0.31623
DR76_803	NA	hypothetical protein	0.707366	0.31555
DR76_782	NA	helix-turn-helix domain protein	0.693519	0.315529
DR76_760	trmE	tRNA modification GTPase TrmE	0.568727	0.315265
DR76_2971	cmoA	tRNA (cmo5U34)-methyltransferase	0.409026	0.314956
DR76_154	ubiG	3-demethylubiquinone-9 3-O-methyltransferase	0.532706	0.314488
DR76_3844	NA	flagellar L-ring family protein	0.627864	0.313919
DR76_832	NA	glucokinase family protein	0.658507	0.313871
DR76_824	yicJ	inner membrane symporter yicJ	0.576514	0.31382
DR76_453	rseB	sigma-E factor regulatory protein rseB	0.230362	0.313468
DR76_3599	NA	PAS fold family protein	0.407772	0.312959
DR76_2578	NA	hypothetical protein	0.532042	0.311217
DR76_289	NA	hypothetical protein	0.561694	0.310574
DR76_3524	NA	hypothetical protein	0.53221	0.310553
DR76_239	NA	hypothetical protein	0.591977	0.310533
DR76_4450	NA	putative purine permease ybbY	0.68005	0.309576
DR76_4752	yeeU	antitoxin YeeU	0.594013	0.309425
DR76_607	NA	decarboxylase, UbiD family protein	0.312861	0.309347
DR76_3408	ydcV	inner membrane ABC transporter permease protein ydcV	0.706351	0.308729
DR76_3179	NA	bacterial regulatory s, lacI family protein	0.528377	0.307997
DR76_4526	cyoB	cytochrome o ubiquinol oxidase, subunit I	0.826228	0.307789
DR76_1905	hycD	formate hydrogenlyase subunit 4	0.70661	0.307384
DR76_1626	papC	outer membrane usher protein papC	0.445578	0.307362
DR76_2451	NA	hypothetical protein	0.549104	0.307099
DR76_111	NA	hypothetical protein	0.597917	0.306669
DR76_3869	htrB	lipid A biosynthesis lauroyl acyltransferase	0.510365	0.306626
DR76_3991	NA	hypothetical protein	0.836118	0.30606
DR76_2206	cutA	divalent-cation tolerance protein CutA	0.608162	0.304137
DR76_1537	kpsM	polysialic acid transport protein kpsM	0.342669	0.303946
DR76_3587	NA	tetratricopeptide repeat family protein	0.314356	0.303615
DR76_1106	NA	HAD hydrolase, IA, variant 3 family protein	0.591977	0.303593
DR76_3716	NA	ASCH domain protein	0.576359	0.303173
DR76_898	aldB	aldehyde dehydrogenase B	0.500552	0.30262
DR76_3318	NA	major Facilitator Superfamily protein	0.39476	0.302599
DR76_2530	NA	type I phosphodiesterase / nucleotide pyrophosphatase family protein	0.603684	0.30214
DR76_3048	NA	hypothetical protein	0.571125	0.301052
DR76_1570	NA	zinc-finger binding domain of transposase IS66 family protein	0.57571	0.300152
DR76_3635	NA	hypothetical protein	0.803206	0.299992
DR76_1625	papH	PAP fimbrial minor pilin protein	0.532953	0.299991
DR76_648	recQ	ATP-dependent DNA helicase RecQ	0.302886	0.299752
DR76_4575	ddlA	D-alanine--D-alanine ligase A	0.565711	0.299639
DR76_3475	NA	helix-turn-helix family protein	0.465104	0.298508
DR76_2165	phnK	phosphonate C-P lyase system protein PhnK	0.783899	0.298436
DR76_1486	NA	radical SAM superfamily protein	0.674423	0.297981
DR76_4073	rlmL	ribosomal RNA large subunit methyltransferase L	0.385149	0.297561
DR76_2786	NA	putative transposase	0.697391	0.297384
DR76_3597	pth	aminoacyl-tRNA hydrolase	0.39476	0.297277
DR76_4453	NA	2-hydroxy-3-oxopropionate reductase	0.771478	0.296597
DR76_38	pbpG	D-alanyl-D-alanine endopeptidase	0.270361	0.296226
DR76_3574	narH	nitrate reductase, beta subunit	0.725607	0.29602
DR76_2273	NA	hypothetical protein	0.592781	0.29585
DR76_3762	NA	phage lysozyme family protein	0.418937	0.294015
DR76_921	yiaA	inner membrane protein yiaA	0.78544	0.29386
DR76_1493	metC	cystathionine beta-lyase	0.482704	0.292118
DR76_4186	fsa	fructose-6-phosphate aldolase	0.566959	0.291811
DR76_4152	rumB	23S rRNA (uracil-5-)-methyltransferase RumB	0.420648	0.291348
DR76_917	xylF	D-xylose ABC transporter, D-xylose-binding protein	0.805054	0.290387
DR76_3165	NA	hypothetical protein	0.582972	0.290351
DR76_2954	cheA	chemotaxis protein CheA	0.569846	0.290215
DR76_2583	sgrR	HTH-type transcriptional regulator sgrR	0.635893	0.290156
DR76_1490	yqhD	alcohol dehydrogenase YqhD	0.681787	0.289615
DR76_4160	nfsA	oxygen-insensitive NADPH nitroreductase	0.386793	0.28918
DR76_2222	frdD	fumarate reductase subunit D	0.516018	0.288865
DR76_4056	NA	hypothetical protein	0.510343	0.288804
DR76_2397	NA	sugar transport family protein	0.64621	0.288099
DR76_1769	tas	protein tas	0.396436	0.287818
DR76_4239	NA	putative acyl-CoA thioester hydrolase ybhC	0.506841	0.287485
DR76_909	yiaJ	HTH-type transcriptional regulator yiaJ	0.490796	0.287456
DR76_335	NA	hypothetical protein	0.507431	0.287229
DR76_3009	NA	hypothetical protein	0.336602	0.286993
DR76_2949	NA	universal stress family protein	0.751586	0.284894
DR76_655	NA	hypothetical protein	0.598983	0.284833
DR76_574	NA	bacterial regulatory s, gntR family protein	0.587754	0.284379
DR76_2552	NA	electron transfer flavodomain protein	0.630947	0.284164
DR76_4442	arcC	carbamate kinase	0.732082	0.282985
DR76_3500	NA	efflux transporter, outer membrane factor (OMF) lipo, NodT family protein	0.490843	0.282531
DR76_1293	NA	hypothetical protein	0.504072	0.28248
DR76_3559	hnr	protein hnr	0.324406	0.280871
DR76_1783	ptrA	protease 3	0.385933	0.280809
DR76_698	NA	bacterial regulatory helix-turn-helix , lysR family protein	0.694561	0.280512
DR76_3830	acpP	acyl carrier protein	0.264748	0.280452
DR76_1923	srlD	sorbitol-6-phosphate 2-dehydrogenase	0.589412	0.280258
DR76_411	pepB	peptidase B	0.65034	0.280045
DR76_959	yhjJ	protein yhjJ	0.414755	0.279525
DR76_2301	NA	ABC transporter family protein	0.624485	0.279483
DR76_4367	NA	putative DNA-binding transcriptional regulator	0.792628	0.279456
DR76_1893	mutS	DNA mismatch repair protein MutS	0.60257	0.279429
DR76_2961	cheZ	protein phosphatase CheZ	0.53491	0.27911
DR76_83	yejE	inner membrane ABC transporter permease protein yejE	0.353563	0.278969
DR76_45	NA	lrgA family protein	0.756699	0.278738
DR76_4604	codB	cytosine permease	0.635995	0.277121
DR76_254	NA	fimbrial family protein	0.712035	0.276955
DR76_4623	yahA	cyclic di-GMP phosphodiesterase yahA	0.554871	0.27683
DR76_4646	NA	bacterial regulatory helix-turn-helix , lysR family protein	0.638049	0.275703
DR76_4894	NA	hypothetical protein	0.861495	0.275552
DR76_4053	tusE	sulfur relay , TusE/DsrC/DsvC family protein	0.465729	0.275216
DR76_221	NA	putative disulfide bond reductase yfcG	0.753932	0.275201
DR76_3272	NA	hypothetical protein	0.595268	0.274536
DR76_1989	trmD	tRNA (guanine(37)-N(1))-methyltransferase	0.628041	0.274272
DR76_4159	NA	alpha-L-glutamate ligase, RimK family protein	0.67616	0.273482
DR76_3157	sufD	FeS assembly protein SufD	0.575884	0.273093
DR76_1668	rdgB	non-canonical purine NTP pyrophosphatase, RdgB/HAM1 family	0.699081	0.272387
DR76_745	bglG	cryptic beta-glucoside bgl operon antiterminator	0.804539	0.271934
DR76_4598	NA	hypothetical protein	0.599221	0.271433
DR76_201	nuoG	NADH dehydrogenase (quinone), G subunit	0.684209	0.271294
DR76_2099	dnaB	replicative DNA helicase	0.285961	0.271156
DR76_106	NA	hypothetical protein	0.811066	0.270988
DR76_1445	NA	fimbrial family protein	0.791757	0.27024
DR76_2331	lptF	LPS export ABC transporter permease LptF	0.561694	0.269701
DR76_2507	NA	putative phosphoglycerate mutase gpmB	0.51136	0.269221
DR76_2213	NA	hypothetical protein	0.504072	0.268607
DR76_136	ada	bifunctional transcriptional activator/DNA repair enzyme Ada	0.758929	0.268437
DR76_4141	ltaE	low specificity L-threonine aldolase	0.447595	0.268364
DR76_2668	fhuC	iron(3+)-hydroxamate import ATP-binding protein FhuC	0.851075	0.268231
DR76_95	NA	prophage CP4-57 regulatory family protein	0.692897	0.267718
DR76_2716	metQ	D-methionine-binding lipoprotein metQ	0.372103	0.267218
DR76_550	NA	hypothetical protein	0.928369	0.267139
DR76_1730	prfB	peptide chain release factor 2	0.350792	0.266354
DR76_3903	NA	putative membrane protein	0.39476	0.266301
DR76_1108	nudE	ADP compounds hydrolase nudE	0.533302	0.266132
DR76_1718	gcvH	glycine cleavage system H protein	0.59159	0.265871
DR76_4795	NA	mannose-1-phosphate guanylyltransferase/mannose-6-phosphate isomerase	0.496589	0.26581
DR76_3656	NA	hypothetical protein	0.747965	0.265338
DR76_4718	pelX	pectate disaccharide-lyase	0.703865	0.265039
DR76_3601	dhaL	dihydroxyacetone kinase, L subunit	0.413719	0.264508
DR76_200	nuoH	NADH-quinone oxidoreductase subunit H	0.465104	0.264271
DR76_4457	allA	ureidoglycolate hydrolase	0.573876	0.262952
DR76_4168	NA	hypothetical protein	0.647207	0.262263
DR76_1410	NA	glycosyl hydrolases 2 family protein	0.607502	0.262131
DR76_1275	rplM	ribosomal protein L13	0.481401	0.261539
DR76_3378	NA	nitrate reductase, alpha subunit	0.401563	0.260509
DR76_1182	rplW	50S ribosomal protein L23	0.685905	0.26049
DR76_1700	pgk	phosphoglycerate kinase	0.751586	0.26037
DR76_754	NA	NADPH-dependent FMN reductase family protein	0.553599	0.259935
DR76_3921	NA	UDP-glucoronosyl and UDP-glucosyl transferase family protein	0.465	0.259892
DR76_3569	NA	beta-lactamase superfamily domain protein	0.590057	0.259744
DR76_2487	NA	hypothetical protein	0.738428	0.259142
DR76_1528	NA	4Fe-4S dicluster domain protein	0.528377	0.25784
DR76_1608	NA	transposase family protein	0.592781	0.257658
DR76_2121	soxS	regulatory protein soxS	0.747033	0.257384
DR76_3478	pgmB	beta-phosphoglucomutase	0.794644	0.257079
DR76_2962	flhB	flagellar biosynthetic protein FlhB	0.730012	0.256976
DR76_1790	NA	C-S lyase family protein	0.839253	0.256832
DR76_3102	celB	PTS system, cellobiose-specific IIC component	0.637268	0.25572
DR76_2900	fliN	flagellar motor switch protein FliN	0.802396	0.254679
DR76_3662	v	major tail protein V	0.648937	0.254286
DR76_3026	NA	hypothetical protein	0.857139	0.253885
DR76_1328	rimP	ribosome maturation factor rimP	0.578451	0.253748
DR76_3010	yebS	inner membrane protein yebS	0.481518	0.253353
DR76_4482	aes	acetyl esterase	0.626403	0.251606
DR76_3629	minD	septum site-determining protein MinD	0.505898	0.251003
DR76_4916	NA	hypothetical protein	0.786476	0.250377
DR76_1758	yqeG	inner membrane transport protein YqeG	0.772681	0.250316
DR76_2873	NA	hypothetical protein	0.750858	0.250213
DR76_3244	mlc	protein mlc	0.443395	0.249514
DR76_171	NA	yfaZ family protein	0.68916	0.249348
DR76_4707	NA	putative transcriptional regulator	0.724999	0.248632
DR76_1683	NA	putative lipoprotein	0.745578	0.24756
DR76_1316	dacB	D-alanyl-D-alanine carboxypeptidase/D-alanyl-D-alanine-endopeptidase	0.53221	0.247159
DR76_1020	NA	4'-phosphopantetheinyl transferase superfamily protein	0.675909	0.24709
DR76_1253	accB	acetyl-CoA carboxylase, biotin carboxyl carrier protein	0.5374	0.24707
DR76_4293	nei	endonuclease 8	0.462327	0.246348
DR76_1878	ispF	2-C-methyl-D-erythritol 2,4-cyclodiphosphate synthase	0.526786	0.245604
DR76_318	zipA	cell division protein ZipA	0.724551	0.244493
DR76_4746	NA	hypothetical protein	0.581112	0.244058
DR76_4534	thiI	tRNA sulfurtransferase ThiI	0.705632	0.243811
DR76_2030	rsd	regulator of sigma D	0.564774	0.243514
DR76_4562	mak	fructokinase	0.647621	0.243366
DR76_2051	aceB	malate synthase A	0.532574	0.243224
DR76_1610	NA	hypothetical protein	0.619096	0.243129
DR76_1798	NA	hypothetical protein	0.811144	0.243099
DR76_2237	amiB	N-acetylmuramoyl-L-alanine amidase AmiB	0.546706	0.242734
DR76_2379	NA	yagB/YeeU/YfjZ family protein	0.696081	0.242142
DR76_690	rho	transcription termination factor Rho	0.71426	0.241894
DR76_2940	ftnA	ferritin-1	0.748075	0.241705
DR76_3906	NA	hypothetical protein	0.880825	0.240231
DR76_1743	ygfK	putative selenate reductase, YgfK subunit	0.660803	0.240145
DR76_3795	NA	dicB family protein	0.868841	0.239991
DR76_3442	NA	dicarboxylate transport family protein	0.680891	0.239459
DR76_3151	NA	hypothetical protein	0.513333	0.239318
DR76_2972	yecN	inner membrane protein yecN	0.75677	0.238111
DR76_2468	NA	sulfatase family protein	0.531139	0.237322
DR76_727	gidA	tRNA uridine 5-carboxymethylaminomethyl modification enzyme GidA	0.689629	0.235715
DR76_1165	hofD	type 4 prepilin-like proteins leader peptide-processing enzyme	0.581923	0.234874
DR76_3221	uidA	beta-glucuronidase	0.623442	0.234151
DR76_2152	alsK	D-allose kinase	0.753543	0.234145
DR76_2052	aceA	isocitrate lyase	0.776705	0.234111
DR76_2040	purD	phosphoribosylamine--glycine ligase	0.803206	0.233771
DR76_443	NA	SIS domain protein	0.692767	0.23265
DR76_1247	NA	ABC transporter family protein	0.784163	0.232123
DR76_1890	NA	NAD-binding of NADP-dependent 3-hydroxyisobutyrate dehydrogenase family protein	0.681568	0.231621
DR76_2643	NA	hypothetical protein	0.707892	0.231575
DR76_2368	NA	hypothetical protein	0.843586	0.231366
DR76_4750	NA	DNA repair RadC family protein	0.697728	0.231226
DR76_4244	NA	arylesterase family protein	0.452044	0.23036
DR76_4305	kdpC	K+-transporting ATPase, C subunit	0.62824	0.230347
DR76_1360	NA	PTS system mannose/fructose/sorbose IID component family protein	0.720782	0.230043
DR76_2130	acs	acetate--CoA ligase	0.587193	0.230008
DR76_1925	srlE	glucitol/sorbitol-specific phosphotransferase enzyme IIB component	0.839888	0.229742
DR76_4638	NA	helix-turn-helix domain protein	0.736376	0.229364
DR76_3513	NA	tetratricopeptide repeat family protein	0.542204	0.229363
DR76_2090	NA	ferric uptake regulator family protein	0.751586	0.229218
DR76_3673	nu1	terminase small subunit	0.520695	0.229144
DR76_1552	NA	putative s-adenosylhomocysteine hydrolase	0.736376	0.228355
DR76_4404	fepD	ferric enterobactin transport system permease protein fepD	0.832493	0.227923
DR76_1736	NA	4Fe-4S dicluster domain protein	0.760704	0.227719
DR76_1306	NA	putative phospholipid-binding protein mlaC	0.536548	0.227538
DR76_4557	phoR	phosphate regulon sensor kinase PhoR	0.702789	0.226072
DR76_4528	cyoD	cytochrome o ubiquinol oxidase subunit IV	0.886981	0.225833
DR76_1828	fucK	L-fuculokinase	0.663022	0.225273
DR76_2246	nsrR	HTH-type transcriptional repressor nsrR	0.706381	0.224816
DR76_4931	mccB	mccB protein	0.794731	0.224653
DR76_910	NA	4Fe-4S dicluster domain protein	0.469444	0.224481
DR76_121	ccmC	heme exporter CcmC family protein	0.642657	0.223877
DR76_2755	NA	hypothetical protein	0.863702	0.223676
DR76_165	NA	hypothetical protein	0.670519	0.220244
DR76_3327	marA	multiple antibiotic resistance protein marA	0.809009	0.220054
DR76_4250	modE	transcriptional regulator modE	0.576514	0.219946
DR76_3672	NA	phage terminase large subunit family protein	0.642687	0.219802
DR76_4466	NA	hypothetical protein	0.754662	0.219774
DR76_4904	NA	phage portal protein, lambda family	0.675245	0.219111
DR76_4901	NA	hypothetical protein	0.686292	0.218458
DR76_1529	NA	hypothetical protein	0.767889	0.21803
DR76_2195	NA	acetyltransferase family protein	0.782981	0.218026
DR76_1717	gcvT	glycine cleavage system T protein	0.760098	0.217989
DR76_3088	NA	hypothetical protein	0.695103	0.217385
DR76_973	NA	hypothetical protein	0.820147	0.216534
DR76_1281	NA	putative sialic acid transporter	0.630947	0.215549
DR76_4744	NA	yjcZ-like family protein	0.663776	0.214756
DR76_170	yfaY	cinA-like protein	0.609159	0.214725
DR76_4156	NA	polyamine ABC transporter, ATP-binding family protein	0.754678	0.214312
DR76_1508	hypC	hydrogenase assembly chaperone HypC/HupF	0.795027	0.213804
DR76_1308	NA	bolA-like family protein	0.823499	0.213685
DR76_3746	u	minor tail protein U	0.600699	0.213677
DR76_214	NA	hypothetical protein	0.633532	0.213059
DR76_2307	pmbA	protein pmbA	0.702844	0.212794
[truncated: 2,810 more rows]
