# Supplementary material for: L-tryptophan and copper interactions linked to reduced colibactin genotoxicity in pks+ Escherichia coli
Source: mSystems. 2024 Sep 12;9(10):e00992-24. doi: 10.1128/msystems.00992-24 (PMC11495049; doi:10.1128/msystems.00992-24)
Supplement: Table S4 — MS medium recipe. [file msystems.00992-24-s0005.xlsx]

## Sheet: Sheet1
Table S4 MS medium recipe
MS Medium
Compound	Molecular weight	Final Concentration
Citric acid monohydrate	210.14	4 mM
Magnesium sulfate heptahydrate	246.47	1 mM
Ammonium chloride	53.49	20 mM
Potassium phosphate dibasic	174.18	50 mM
Glucose	180.16	0.3% (mass/volume)
NTAmix (1000x)		0.1% (volume/volume)
NTAmix (1000x)
Compound	Molecular weight	Final Concentration (in 1000x solution)
Nitrilotriacetic acid	191.1	10 mM
Calcium chloride dihydrate	147	3 mM
Ferric Chloride Hexahydrate	270.3	3 mM
Manganese Chloride Tetrahydrate	197.9	1 mM
Zinc chloride	136.3	0.3 mM
Boric acid	61.83	0.3 mM
Chromium chloride hexahydrate	266.4	0.3 mM
Cobalt chloride hexahydrate	237.9	0.3 mM
Cupric chloride dihydrate	170.5	0.3 mM
Nickel chloride hexahydrate	237.7	0.3 mM
Sodium molybdate dihydrate	241.9	0.3 mM
Sodium selenite pentahydrate	172.9	0.3 mM
H2O dd
Bring volume to 1 liter
Adjust to pH 6
Sterilize by 0.2 micron filtration
Aliquot into 50 ml tubes
Conserve at -20 celsius
